# Supplementary material for: Exploring roles of the chitinase ChiC in modulating Pseudomonas aeruginosa virulence phenotypes
Source: Microbiol Spectr. 2024 May 31;12(7):e00546-24. doi: 10.1128/spectrum.00546-24 (PMC11218509; doi:10.1128/spectrum.00546-24)
Supplement: Table S1 — Glycan array screening data. [file spectrum.00546-24-s0002.xlsx]

## Sheet: Table S1 Glycan array screening
Supplementary material Table S1. Glycan array screening data for ChiC E143Q. The data are sorted by the average relative fluorescence units (RFU) with error bars representing the SD. ChiC His E143Q were screened for binding at final concentrations of 5 and 50 μg/ml in replicates of 4
		5 ug/mL ChiC His E143Q		50 ug/mL ChiC His E143Q
Chart ID	Glycans	Average RFU	StDev	Average RFU	StDev
189	GlcNAcb1-4GlcNAcb1-4GlcNAcb1-4GlcNAcb1-4GlcNAcb1-4GlcNAcb1-Sp8	33502	1811.27	30867.8	2563.48
190	GlcNAcb1-4GlcNAcb1-4GlcNAcb1-4GlcNAcb1-4GlcNAcb1-Sp8	24156.5	1667.32	28175.8	1920.75
285	Galb1-3GlcNAcb1-3Galb1-3GlcNAcb-Sp0	334	15.5778	335.25	11.8989
135	Neu5Aca2-6(Galb1-3)GalNAca-Sp8	213	14.7648	158	8.44591
13	Glcb-Sp8	190.75	135.753	210.5	145.608
57	Neu5Aca2-6Galb1-4GlcNAcb1-2Mana1-6(Neu5Aca2-6Galb1-4GlcNAcb1-2Mana1-3)Manb1-4GlcNAcb1-4GlcNAcb-Sp24	179.5	5.74456	144.75	2.62996
217	(3S)Galb1-4(Fuca1-3)(6S)GlcNAcb-Sp8	176.5	7.85281	156.75	6.44851
169	Galb1-4GlcNAcb-Sp8	162.75	6.34429	136.25	8.65544
29	(3S)Galb1-3GalNAca-Sp8	160.5	6.245	137	5.09902
35	(3S)Galb1-4(6S)GlcNAcb-Sp8	153.25	6.29153	128.5	5.8023
31	(3S)Galb1-3GlcNAcb-Sp8	151.75	22.5444	126.5	23.9513
38	(3S)Galb-Sp8	151.25	10.2429	134.75	8.65544
139	Galb1-3GalNAca-Sp8	146.25	5.67891	114	5.65685
465	Fuca1-2Galb1-4(Fuca1-3)GlcNAcb1-2Mana1-6(Fuca1-2Galb1-4(Fuca1-3)GlcNAcb1-2Mana1-3)Manb1-4GlcNAcb1-4(Fuca1-6)GlcNAcb-Sp24	145.5	4.65475	137.5	4.72582
141	Galb1-3GalNAca-Sp16	143.5	5.97216	113	12.0277
24	(3S)Galb1-4(Fuca1-3)(6S)Glc-Sp0	141.5	9.29157	120.25	4.03113
44	(6S)Galb1-4GlcNAcb-Sp8	140.75	13.351	123.75	5.56028
336	GlcNAca1-4Galb1-4GlcNAcb1-3Galb1-4(Fuca1-3)GlcNAcb1-3Galb1-4(Fuca1-3)GlcNAcb-Sp0	140.25	12.1209	129.25	14.3382
239	Neu5Aca2-3Galb1-3(6S)GalNAca-Sp8	138	6.48074	114.75	2.5
48	Neu5,9Ac2a-Sp8	137.25	8.61684	99.25	17.0563
356	Fuca1-2Galb1-4(Fuca1-3)GlcNAcb1-2Mana1-6(Fuca1-2Galb1-4(Fuca1-3)GlcNAcb1-2Mana1-3)Manb1-4GlcNAcb1-4GlcNAb-Sp20	137.25	3.86221	124.75	4.272
397	Gala1-4Galb1-4GlcNAcb1-2Mana1-6(Gala1-4Galb1-4GlcNAcb1-2Mana1-3)Manb1-4GlcNAcb1-4GlcNAcb-Sp24	137	4.32049	115.75	7.45542
47	(6S)GlcNAcb-Sp8	135.5	26.602	112	20.9444
286	Galb1-4(Fuca1-3)(6S)GlcNAcb-Sp0	135.5	5.44671	129.5	2.64575
37	(3S)Galb1-4GlcNAcb-Sp8	135.25	9.87843	118.75	10.7199
49	Neu5,9Ac2a2-6Galb1-4GlcNAcb-Sp8	134.75	6.94622	114.25	6.44851
295	Neu5Aca2-3Galb1-4(Fuca1-3)GlcNAcb1-6(Galb1-3)GalNAca-Sp14	133.75	4.64579	102.5	1.29099
123	Gala1-4GlcNAcb-Sp8	132.75	6.34429	116.5	10.6301
15	GalNAcb-Sp8	132.5	5.25991	116.5	11.2694
467	GlcNAcb1-6(GlcNAcb1-2)Mana1-6(GlcNAcb1-2Mana1-3)Manb1-4GlcNAcb1-4(Fuca1-6)GlcNAcb-Sp24	132	2.58199	112	2.44949
22	6S(3S)Galb1-4(6S)GlcNAcb-Sp0	130.5	6.45497	99.75	2.75379
27	(3S)Galb1-4(6S)Glcb-Sp8	130.5	4.3589	112.5	3.69685
28	(3S)Galb1-3(Fuca1-4)GlcNAcb-Sp8	129	17.359	115.25	16.6408
477	Galb1-4GlcNAcb1-6(Galb1-4GlcNAcb1-2)Mana1-6(Galb1-4GlcNAcb1-2Mana1-3)Manb1-4GlcNAcb1-4(Fuca1-6)GlcNAcb-Sp24	129	7.11805	116.25	5.25198
562	Galb1-4GlcNAcb1-3Galb1-4GlcNAcb1-6(Galb1-4GlcNAcb1-3Galb1-4GlcNAb1-2)Mana1-6(Galb1-4GlcNAcb1-3Galb1-4GlcNAcb1-2Mana1-3)Manb1-4GlcNAcb1-4(Fuca1-6)GlcNAcb-Sp24	129	3.74166	113.5	1.91485
76	Fuca1-2Galb1-4GlcNAcb-Sp8	128.75	9.03235	103.5	14.8885
493	Fuca1-2(6S)Galb1-3(6S)GlcNAcb-Sp0	127.75	9.21502	113.25	9.67385
30	(3S)Galb1-3GlcNAcb-Sp0	127	5.59762	113	5.65685
61	Fuca1-2Galb1-3GalNAca-Sp8	126.5	3.41565	106.25	6.44851
534	Fuca1-2Galb1-4GlcNAcb1-3Galb1-4GlcNAcb1-2Mana1-6(Fuca1-2Galb1-4GlcNAcb1-3Galb1-4GlcNAcb1-2Mana1-3)Manb1-4GlcNAcb1-4GlcNAcb-Sp24	126.25	4.99166	106	2.44949
1	Gala-Sp8	125.75	3.94757	102.75	5.31507
220	Fuca1-2(6S)Galb1-4(6S)Glcb-Sp0	125.5	9.29157	111.5	6.55744
437	(6S)Galb1-3(6S)GlcNAc-Sp0	125	2.44949	113	2.82843
439	Fuca1-2Galb1-4(Fuca1-3)GlcNAcb1-2Mana1-6(Fuca1-2Galb1-4(Fuca1-3)GlcNAcb1-4(Fuca1-2Galb1-4(Fuca1-3)GlcNAcb1-2)Mana1-3)Manb1-4GlcNAcb1-4GlcNAcb-Sp12	125	0.816497	112.25	3.59398
218	Fuca1-2(6S)Galb1-4GlcNAcb-Sp0	124.25	6.55108	111.5	9.25563
253	Neu5Aca2-3Galb1-4(Fuca1-3)GlcNAcb1-3Galb1-4GlcNAcb-Sp8	124	5.35413	105.5	3.51188
228	GalNAcb1-4(Neu5Aca2-3)Galb1-4GlcNAcb-Sp0	123.5	3	106	3.65148
389	Gala1-3Galb1-3(Fuca1-4)GlcNAcb1-2Mana1-6(Gala1-3Galb1-3(Fuca1-4)GlcNAcb1-2Mana1-3)Manb1-4GlcNAcb1-4GlcNAc-Sp19	121.75	6.94622	104.25	3.0957
85	GalNAca1-3(Fuca1-2)Galb1-4GlcNAcb-Sp0	121.5	5.68624	106.25	5.12348
281	Neu5Gca2-6GalNAca-Sp0	121.5	2.88675	96.5	6.75771
137	Neu5Acb2-6(Galb1-3)GalNAca-Sp8	121.25	4.92443	100.75	5.56028
372	Neu5Aca2-3Galb1-4(Fuca1-3)GlcNAcb1-3GalNAca-Sp14	121.25	13.4753	101.75	10.7819
129	Galb1-3(Fuca1-4)GlcNAc-Sp8	121	4.83046	101	2.44949
366	Gala1-3Galb1-4(Fuca1-3)GlcNAcb1-2Mana1-6(Gala1-3Galb1-4(Fuca1-3)GlcNAcb1-2Mana1-3)Manb1-4GlcNAcb1-4GlcNAcb-Sp20	120.75	3.5	108.75	5.18813
9	Neu5Aca-Sp8	120.25	80.089	97.25	64.4328
72	Fuca1-2Galb1-4(Fuca1-3)GlcNAcb-Sp8	120.25	8.4212	101.75	7.5
26	(3S)Galb1-4(6S)Glcb-Sp0	119.25	2.87228	109.25	2.98608
39	(6S)(4S)Galb1-4GlcNAcb-Sp0	119.25	15.152	110.25	6.44851
263	Neu5Aca2-6Galb1-4(6S)GlcNAcb-Sp8	119	4.39697	100.5	6.55744
445	Neu5Aca2-8Neu5Aca2-3Galb1-3GalNAcb1-4(Neu5Aca2-8Neu5Aca2-3)Galb1-4Glcb-Sp0	119	6.97615	100.5	6.35085
75	Fuca1-2Galb1-4GlcNAcb-Sp0	118.75	4.03113	108.75	2.06155
293	(6S)Galb1-4(6S)GlcNAcb-Sp0	118.5	2.64575	97.5	3
91	GalNAca1-3GalNAcb-Sp8	118.25	7.8475	100.25	9.77667
112	Gala1-3GalNAcb-Sp8	117.75	19.5342	99.25	11.1766
242	Neu5Aca2-3Galb-Sp8	117.75	2.36291	73.5	52.259
261	Neu5Aca2-6GalNAca-Sp8	117.75	6.70199	98.75	6.29153
536	GlcNAcb1-3Galb1-4GlcNAcb1-3Galb1-4GlcNAcb1-2Mana1-6(GlcNAcb1-3Galb1-4GlcNAcb1-3Galb1-4GlcNAcb1-2Mana1-3)Manb1-4GlcNAcb1-4GlcNAcb-Sp25	117.5	3.10913	101.75	0.957427
88	GlcNAcb1-3Galb1-3GalNAca-Sp8	117.25	2.98608	102	3.16228
219	Fuca1-2Galb1-4(6S)GlcNAcb-Sp8	117	8.24621	105.5	5.25991
492	Fuca1-2Galb1-3(6S)GlcNAcb-Sp0	116.75	14.3846	109.5	7.32575
373	GalNAcb1-4GlcNAcb1-2Mana1-6(GalNAcb1-4GlcNAcb1-2Mana1-3)Manb1-4GlcNAcb1-4GlcNAc-Sp12	116.5	3.10913	98	4.24264
531	GlcNAcb1-3Galb1-4GlcNAcb1-2Mana1-6(GlcNAcb1-3Galb1-4GlcNAcb1-2Mana1-3)Manb1-4GlcNAcb1-4GlcNAcb-Sp12	116.5	8.22598	116.75	6.5
121	Gala1-4Galb1-4GlcNAcb-Sp8	116.25	9.17878	109	7.11805
89	GalNAca1-3(Fuca1-2)Galb-Sp8	115.75	6.99405	102.5	4.43471
582	Neu5Aca2-3Galb1-4GlcNAcb1-3Galb1-4GlcNAcb1-3Galb1-4GlcNAcb1-2Mana1-6(Neu5Aca2-3Galb1-4GlcNAcb1-3Galb1-4GlcNAcb1-3Galb1-4GlcNAcb1-2Mana1-3)Manb1-4GlcNAcb1-4GlcNAcb-Sp12	115.25	9.87843	107.75	3.20156
100	Gala1-2Galb-Sp8	115	3.55903	97.75	1.25831
547	Gala1-3Galb1-4GlcNAcb1-2Mana1-6(Gala1-3Galb1-4GlcNAcb1-2Mana1-3)Manb1-4GlcNAcb1-4GlcNAc-Sp24	115	7.02377	98.75	3.20156
150	Galb1-3GlcNAcb-Sp8	114.75	12.0381	106	11.0454
4	GalNAca-Sp8	114.25	5.37742	107	3.16228
84	(3S)Galb1-4(Fuca1-3)Glcb-Sp0	114	5.88784	102.75	6.29153
14	Manb-Sp8	113.25	13.9613	119	18.0555
149	Galb1-3GlcNAcb-Sp0	113.25	7.27438	100.5	3.69685
25	(3S)Galb1-4Glcb-Sp8	113	18.6726	93	12.9872
60	Fuca1-2Galb1-3(Fuca1-4)GlcNAcb-Sp8	112.75	6.18466	93.5	6.95222
146	Galb1-3Galb-Sp8	112.5	11.4746	104.5	6.55744
104	Gala1-3(Fuca1-2)Galb1-4(Fuca1-3)GlcNAcb-Sp8	112	3.91578	96.75	4.11299
280	Neu5Gca2-3Galb1-4Glcb-Sp0	112	0.816497	89.25	2.87228
270	Neu5Aca2-6Galb-Sp8	111.25	6.18466	84.5	2.88675
102	Gala1-3(Fuca1-2)Galb1-3GlcNAcb-Sp8	110.75	7.63217	97	10.2956
130	Fuca1-4(Galb1-3)GlcNAcb-Sp8	110.75	2.06155	96.25	5.18813
188	GlcNAcb1-4Galb1-4GlcNAcb-Sp8	110.75	6.65207	92.5	3.69685
23	6S(3S)Galb1-4GlcNAcb-Sp0	110.25	8.8459	91.25	4.34933
233	Neu5Aca2-3GalNAca-Sp8	110.25	7.932	89.5	8.81287
115	Gala1-3Galb1-4GlcNAcb-Sp8	109.75	7.18215	97.5	5.44671
42	(6S)Galb1-4Glcb-Sp0	109	4.24264	98.5	5
142	Galb1-3GalNAcb-Sp8	108.75	6.0208	96.75	2.62996
158	Galb1-4GalNAcb1-3(Fuca1-2)Galb1-4GlcNAcb-Sp8	108.25	4.78714	95	4.96655
412	Galb1-4(Fuca1-3)GlcNAcb1-2Mana1-6(Galb1-4(Fuca1-3)GlcNAcb1-2Mana1-3)Manb1-4GlcNAcb1-4(Fuca1-6)GlcNAcb-Sp22	108	3.74166	89.25	2.36291
153	Galb1-4(Fuca1-3)GlcNAcb1-3Galb1-4(Fuca1-3)GlcNAcb-Sp0	107.75	2.21736	97	2.58199
273	Galb1-3(Fuca1-4)GlcNAcb1-3Galb1-3(Fuca1-4)GlcNAcb-Sp0	107.75	3.59398	98.5	5.8023
181	GlcNAcb1-3Galb-Sp8	107	15.3406	93	14.3062
187	GlcNAcb1-6(GlcNAcb1-4)GalNAca-Sp8	107	5.35413	87.75	6.29153
245	Fuca1-2(6S)Galb1-4Glcb-Sp0	106.25	9.94569	95.5	2.38048
475	Neu5Aca2-3Galb1-4GlcNAcb1-2Mana1-6(Neu5Aca2-3Galb1-4GlcNAcb1-2Mana1-3)Manb1-4GlcNAcb1-4(Fuca1-6)GlcNAcb-Sp24	106.25	12.2031	105	3.91578
34	(3S)Galb1-4(6S)GlcNAcb-Sp0	106	3.26599	87.5	4.20317
17	GlcNAcb-Sp8	105.5	4.79583	97	8.67948
134	GlcNAcb1-6(Galb1-3)GalNAca-Sp14	105.5	5	85.75	2.21736
167	Galb1-4GlcNAcb1-6(Galb1-3)GalNAc-Sp14	105.5	2.51661	98.5	5.91608
275	Neu5Acb2-6Galb1-4GlcNAcb-Sp8	105.5	4.43471	95.25	7.13559
359	Fuca1-4(Galb1-3)GlcNAcb1-2Mana1-6(Fuca1-4(Galb1-3)GlcNAcb1-2Mana1-3)Manb1-4GlcNAcb1-4(Fuca1-6)GlcNAcb-Sp22	105.5	1.73205	92.75	2.06155
79	Fuca1-3GlcNAcb-Sp8	105.25	3.30404	96	5.47723
99	GalNAcb1-4GlcNAcb-Sp8	105.25	6.18466	98	5.47723
105	Gala1-3(Fuca1-2)Galb1-4GlcNAc-Sp0	105.25	5.5	88.25	4.272
292	4S(3S)Galb1-4GlcNAcb-Sp0	104.75	10.4043	94.75	8.95824
466	Fuca1-2Galb1-3(Fuca1-4)GlcNAcb1-2Mana1-6(Fuca1-2Galb1-3(Fuca1-4)GlcNAcb1-2Mana1-3)Manb1-4GlcNAcb1-4(Fuca1-6)GlcNAcb1-4(Fuca1-6)GlcNAcb-Sp19	104.75	13.7931	109.5	23.9792
413	Fuca1-2Galb1-4GlcNAcb1-2Mana1-6(Fuca1-2Galb1-4GlcNAcb1-2Mana1-3)Manb1-4GlcNAcb1-4(Fuca1-6)GlcNAcb-Sp22	104.5	4.50925	97	2.82843
36	(3S)Galb1-4GlcNAcb-Sp0	104	17.72	84.25	10.9049
446	GalNAcb1-4Galb1-4Glcb-Sp0	104	10.583	109.5	20.2731
5	GalNAca-Sp15	103.75	9.03235	95.5	4.93288
113	Gala1-3Galb1-4(Fuca1-3)GlcNAcb-Sp8	103.75	12.6853	93.5	9.94987
114	Gala1-3Galb1-3GlcNAcb-Sp0	103.75	13.5739	93.25	5.7373
192	GlcNAcb1-6GalNAca-Sp8	103.75	7.5	93	10.198
67	Fuca1-2Galb1-3GlcNAcb-Sp0	103.25	10.2103	84.5	3.78594
125	Galb1-2Galb-Sp8	103.25	4.99166	85	9.0185
119	Gala1-4(Fuca1-2)Galb1-4GlcNAcb-Sp8	103	0.816497	91	3.65148
175	GlcNAcb1-2Galb1-3GalNAca-Sp8	103	7.87401	77.75	8.80814
196	Glca1-4Glca-Sp8	103	9.89949	94.25	7.18215
302	GalNAcb1-3Galb-Sp8	103	9.83192	93.25	10.6262
93	GalNAca1-4(Fuca1-2)Galb1-4GlcNAcb-Sp8	102.75	4.64579	81.75	3.86221
40	(4S)Galb1-4GlcNAcb-Sp8	102.5	61.0382	104.5	35.3129
159	Galb1-4GlcNAcb1-3GalNAca-Sp8	102.5	1.91485	94	2
255	Neu5Aca2-3Galb1-4GlcNAcb-Sp0	102.5	4.50925	85	1.41421
274	Neu5Acb2-6GalNAca-Sp8	102.5	2.64575	87.75	4.78714
319	Galb1-3GlcNAcb1-2Mana1-6(Galb1-3GlcNAcb1-2Mana1-3)Manb1-4GlcNAcb1-4GlcNAcb-Sp19	102.5	6.75771	82.75	6.55108
419	Fuca1-2Galb1-3GlcNAcb1-2Mana1-6(Fuca1-2Galb1-3GlcNAcb1-2Mana1-3)Manb1-4GlcNAcb1-4(Fuca1-6)GlcNAcb-Sp22	102.5	7.04746	93	7.61577
265	Neu5Aca2-6Galb1-4GlcNAcb-Sp8	102.25	4.99166	86	2.70801
83	GalNAca1-3(Fuca1-2)Galb1-4(Fuca1-3)GlcNAcb-Sp0	102	12.2474	84.75	8.18026
118	Gala1-3Galb-Sp8	101.75	12.4197	85.25	11.3248
205	KDNa2-3Galb1-3GlcNAcb-Sp0	101.75	4.19325	76.75	4.78714
441	Galb1-4GlcNAcb1-2Mana-Sp0	101.5	14.5717	90	13.1149
11	Neu5Acb-Sp8	101.25	6.44851	85	9.96661
251	Neu5Aca2-3Galb1-4(Fuca1-3)GlcNAcb-Sp8	101.25	4.5	84.75	8.05709
283	Neu5Gca-Sp8	101.25	3.59398	85.5	2.64575
155	Galb1-4(6S)Glcb-Sp0	101	5.09902	131.75	11.4419
32	(3S)Galb1-4(Fuca1-3)GlcNAc-Sp0	100.5	13.3791	90.25	8.61684
476	Mana1-6(Mana1-3)Manb1-4GlcNAcb1-4(Fuca1-6)GlcNAcb-Sp19	100.5	14.0831	92	10
530	Galb1-3GalNAcb1-3Gal-Sp21	100.5	4.50925	97.25	7.76209
18	GlcN(Gc)b-Sp8	100	8.52447	88.75	4.03113
173	GlcNAca1-3Galb1-4GlcNAcb-Sp8	100	0.816497	83.25	5.85235
208	Mana1-2Mana1-6(Mana1-2Mana1-3)Mana-Sp9	100	4.54606	88.5	4.43471
209	Mana1-2Mana1-3Mana-Sp9	100	8.7178	90.5	6.60808
258	Fuca1-2Galb1-4(6S)Glcb-Sp0	100	20.0167	86.25	20.8066
355	Fuca1-2Galb1-4GlcNAcb1-2Mana1-6(Fuca1-2Galb1-4GlcNAcb1-2Mana1-3)Manb1-4GlcNAcb1-4GlcNAcb-Sp20	100	4.24264	84.75	2.75379
101	Gala1-3(Fuca1-2)Galb1-3GlcNAcb-Sp0	99.75	1.5	89	3.16228
194	GlcNAcb1-6Galb1-4GlcNAcb-Sp8	99.75	2.36291	90	2.82843
94	GalNAcb1-3GalNAca-Sp8	99.5	2.64575	83	4.39697
250	Neu5Aca2-3Galb1-4(Fuca1-3)GlcNAcb-Sp0	99.5	1.29099	84	3.82971
116	Gala1-3Galb1-4Glcb-Sp0	99	9.12871	77.75	9.32291
74	Fuca1-2Galb1-4GlcNAcb1-3Galb1-4GlcNAcb1-3Galb1-4GlcNAcb-Sp0	98.75	5.5	88.25	2.87228
128	Galb1-3(Fuca1-4)GlcNAc-Sp0	98.75	10.2429	84.25	2.62996
172	Galb1-4Glcb-Sp8	98.5	3.78594	81.5	8.88819
45	(6S)Galb1-4(6S)Glcb-Sp8	98.25	17.5381	92	13.687
388	Gala1-3Galb1-3GlcNAcb1-2Mana1-6(Gala1-3Galb1-3GlcNAcb1-2Mana1-3)Manb1-4GlcNAcb1-4GlcNAc-Sp19	98.25	3.5	80.75	5.37742
20	Galb1-4GlcNAcb1-6(Galb1-4GlcNAcb1-3)GalNAc-Sp14	98	4.08248	81.5	3.10913
95	GalNAcb1-3(Fuca1-2)Galb-Sp8	98	2.58199	84	4.08248
252	Neu5Aca2-3Galb1-4(Fuca1-3)GlcNAcb1-3Galb-Sp8	98	3.4641	82.75	4.78714
489	Fuca1-2(6S)Galb1-3GlcNAcb-Sp0	97.75	4.11299	83.75	2.87228
21	GlcNAcb1-6(GlcNAcb1-4)(GlcNAcb1-3)GlcNAc-Sp8	97.5	2.38048	82.25	2.98608
203	GlcAb1-3Galb-Sp8	97.5	7.68115	77.75	6.60177
247	Neu5Aca2-3Galb1-4(6S)GlcNAcb-Sp8	97.5	1.29099	76.5	5.25991
46	Neu5Aca2-3(6S)Galb1-4GlcNAcb-Sp8	97	4.96655	74.5	1.73205
278	Neu5Gca2-3Galb1-4(Fuca1-3)GlcNAcb-Sp0	97	3.55903	80.25	0.957427
199	Glcb1-6Glcb-Sp8	96.75	2.98608	88.75	2.5
202	GlcAb-Sp8	96.75	4.57347	78.25	5.37742
152	Galb1-4(Fuca1-3)GlcNAcb-Sp8	96.5	9.29157	85.5	5.8023
256	Neu5Aca2-3Galb1-4GlcNAcb-Sp8	96.25	2.75379	78.25	1.70783
71	Fuca1-2Galb1-4(Fuca1-3)GlcNAcb-Sp0	96	3.16228	72.5	1.73205
145	Galb1-3GalNAcb1-4Galb1-4Glcb-Sp8	95.75	4.03113	83.25	3.86221
393	Fuca1-2Galb1-4GlcNAcb1-3GalNAca-Sp14	95.75	6.18466	77.25	2.21736
438	Fuca1-2Galb1-4 GlcNAcb1-2Mana1-6(Fuca1-2Galb1-4GlcNAcb1-2(Fuca1-2Galb1-4GlcNAcb1-4)Mana1-3)Manb1-4GlcNAcb1-4GlcNAcb-Sp12	95.75	8.95824	91	7.87401
107	Gala1-3(Fuca1-2)Galb-Sp8	95.5	3.10913	80	2.44949
185	GlcNAcb1-3Galb1-4Glcb-Sp0	95.5	5.44671	80.75	0.957427
241	Neu5Aca2-6(Neu5Aca2-3Galb1-3)GalNAca-Sp14	95.5	2.64575	86.25	2.75379
52	GlcNAcb1-2Mana1-6(GlcNAcb1-2Mana1-3)Manb1-4GlcNAcb1-4GlcNAcb-Sp12	95	2.16025	87.25	3.40343
103	Gala1-3(Fuca1-2)Galb1-4(Fuca1-3)GlcNAcb-Sp0	94.75	4.272	81.5	3.41565
207	Mana1-2Mana1-2Mana1-3Mana-Sp9	94.5	9.88264	90.5	5.8023
303	GlcAb1-3GlcNAcb-Sp8	94.5	2.64575	72	2.16025
461	Gala1-3(Fuca1-2)Galb1-3GalNAcb-Sp8	94.5	3.10913	85.75	2.75379
558	Galb1-3GlcNAcb1-3Galb1-4GlcNAcb1-6(Galb1-3GlcNAcb1-3Galb1-4GlcNAb1-2)Mana1-6(Galb1-3GlcNAcb1-3Galb1-4GlcNAcb1-2Mana1-3)Manb1-4GlcNAcb1-4(Fuca1-6)GlcNAcb-Sp24	94.5	3.69685	87.25	4.99166
246	Neu5Aca2-3Galb1-3GlcNAcb-Sp0	94.25	5.85235	76.75	1.89297
232	Neu5Aca2-6(Neu5Aca2-3)GalNAca-Sp8	94	6.21825	77.75	5.18813
166	Galb1-4GlcNAcb1-6(Galb1-3)GalNAca-Sp8	93.75	2.06155	77	6.0553
197	Glca1-6Glca1-6Glcb-Sp8	93.75	6.07591	88	9.09212
440	Galb1-4(Fuca1-3)GlcNAcb1-6GalNAc-Sp14	93.5	6.60808	88.25	4.19325
171	Galb1-4Glcb-Sp0	93.25	4.57347	79	3.3665
186	GlcNAcb1-4-MDPLys	93.25	3.40343	81.5	3.10913
230	GalNAcb1-4(Neu5Aca2-3)Galb1-4Glcb-Sp0	93.25	5.56028	79.75	2.75379
81	Fucb1-3GlcNAcb-Sp8	93	5.88784	81.25	7.5
333	GlcNAca1-4Galb1-4GlcNAcb-Sp0	93	5.88784	81.25	8.18026
109	Gala1-4(Gala1-3)Galb1-4GlcNAcb-Sp8	92.75	5.67891	72.5	3.69685
111	Gala1-3GalNAca-Sp16	92.75	7.80491	84.25	8.73212
151	Galb1-4(Fuca1-3)GlcNAcb-Sp0	92.75	4.34933	87.25	3.77492
62	Fuca1-2Galb1-3GalNAca-Sp14	92.5	8.96289	79.75	5.56028
73	Fuca1-2Galb1-4GlcNAcb1-3Galb1-4GlcNAcb-Sp0	92.5	2.88675	78.25	2.62996
90	GalNAca1-3(Fuca1-2)Galb-Sp18	92.5	3	77.75	4.57347
3	Mana-Sp8	92	19.4079	84.5	13.2288
70	Fuca1-2Galb1-4(Fuca1-3)GlcNAcb1-3Galb1-4(Fuca1-3)GlcNAcb1-3Galb1-4(Fuca1-3)GlcNAcb-Sp0	92	4.32049	76.75	2.75379
468	Galb1-3GlcNAcb1-2Mana1-6(GlcNAcb1-4)(Galb1-3GlcNAcb1-2Mana1-3)Manb1-4GlcNAcb1-4GlcNAcb-Sp21	92	2.58199	85	3.91578
221	Neu5Aca2-3Galb1-3GalNAca-Sp8	91.75	3.86221	76.5	2.64575
369	Fuca1-4(Fuca1-2Galb1-3)GlcNAcb1-2Mana1-3(Fuca1-4(Fuca1-2Galb1-3)GlcNAcb1-2Mana1-3)Manb1-4GlcNAcb1-4GlcNAcb-Sp19	91.75	9.63933	85.5	3.31662
421	Galb1-3GlcNAcb1-6(Galb1-3GlcNAcb1-2)Mana1-6(Galb1-3GlcNAcb1-2Mana1-3)Manb1-4GlcNAcb1-4GlcNAcb-Sp19	91.75	0.957427	78.75	4.34933
235	Neu5Aca2-3Galb1-3(6S)GlcNAc-Sp8	91.5	6.245	80.5	5.56776
368	Galα1-3(Fucα1-2)Galβ1-3GlcNAcβ1-2Manα1-6(Galα1-3(Fucα1-2)Galβ1-3GlcNAcβ1-2Manα1-3)Manβ1-4GlcNAcβ1-4GlcNAcβ-Sp20	91.25	2.21736	84.75	3.30404
516	Galb1-3GlcNAcb1-2Mana-Sp0	91.25	7.13559	77.25	5.31507
50	Mana1-6(Mana1-3)Manb1-4GlcNAcb1-4GlcNAcb-Sp12	91	6.0553	78.25	1.5
170	Galb1-4GlcNAcb-Sp23	91	4.54606	82	1.63299
63	Fuca1-2Galb1-3GalNAcb1-4(Neu5Aca2-3)Galb1-4Glcb-Sp0	90.75	9.21502	80.25	6.99405
96	GalNAcb1-3Gala1-4Galb1-4GlcNAcb-Sp0	90.75	1.25831	81.5	5.8023
98	GalNAcb1-4GlcNAcb-Sp0	90.75	8.8459	87.5	6.55744
43	(6S)Galb1-4Glcb-Sp8	90.5	9.03696	81.25	6.99405
82	GalNAca1-3(Fuca1-2)Galb1-3GlcNAcb-Sp0	90.5	3.87298	74.75	3.59398
560	Galb1-4GlcNAcb1-3Galb1-4GlcNAcb1-2Mana1-6(Galb1-4GlcNAcb1-3Galb1-4GlcNAcb1-2Mana1-3)Manb1-4GlcNAcb1-4(Fuca1-6)GlcNAcb-Sp24	90.5	6.45497	74.5	5.91608
65	Fuca1-2Galb1-3GlcNAcb1-3Galb1-4Glcb-Sp8	90	4.83046	79.75	1.70783
249	Neu5Aca2-3Galb1-4(Fuca1-3)GlcNAcb1-3Galb1-4(Fuca1-3)GlcNAcb1-3Galb1-4(Fuca1-3)GlcNAcb-Sp0	90	4.08248	80.75	2.62996
97	GalNAcb1-4(Fuca1-3)GlcNAcb-Sp0	89.5	5.06623	72.25	4.11299
279	Neu5Gca2-3Galb1-4GlcNAcb-Sp0	89.5	2.64575	74	2.44949
299	GlcNAcb1-6(Galb1-4GlcNAcb1-3)Galb1-4GlcNAc-Sp0	89.5	3.41565	72.75	3.0957
300	Galb1-4GlcNAca1-6Galb1-4GlcNAcb-Sp0	89.5	5.25991	78.5	7.68115
318	Neu5Gcb2-6Galb1-4GlcNAc-Sp8	89.5	3.41565	78	3.16228
482	Galb1-3(Fuca1-4)GlcNAcb1-6GalNAca-Sp14	89.25	8.46069	74.75	9.91211
488	Galb1-4(Fuca1-3)GlcNAcb1-2Mana-Sp0	89.25	13.2256	87.25	10.4363
12	Galb-Sp8	88.75	2.06155	78.75	2.21736
198	Glcb1-4Glcb-Sp8	88.75	14.9304	82.75	11.6726
200	G-ol-Sp8	88.75	3.0957	81	9.20145
69	Fuca1-2Galb1-4(Fuca1-3)GlcNAcb1-3Galb1-4(Fuca1-3)GlcNAcb-Sp0	88.5	3.41565	71.75	4.92443
211	Mana1-6(Mana1-3)Mana-Sp9	88.5	7.14143	76.5	1.29099
157	Galb1-4GalNAca1-3(Fuca1-2)Galb1-4GlcNAcb-Sp8	88.25	7.22842	80.25	8.53913
210	Mana1-2Mana1-6(Mana1-2Mana1-3)Mana1-6(Mana1-2Mana1-2Mana1-3)Manb1-4GlcNAcb1-4GlcNAcb-Sp12	88	4.76095	98.5	3.51188
268	Neu5Aca2-6Galb1-4Glcb-Sp0	88	9.76388	68.75	4.57347
503	(6S)(4S)GalNAcb1-4GlcNAc-Sp8	88	9.89949	79.75	5.67891
77	Fuca1-2Galb1-4Glcb-Sp0	87.75	4.99166	72.25	3.59398
53	GlcNAcb1-2Mana1-6(GlcNAcb1-2Mana1-3)Manb1-4GlcNAcb1-4GlcNAcb-Sp13	87.5	2.88675	77.5	3.41565
401	GalNAcb1-3Gala1-6Galb1-4Glcb-Sp8	87.25	5.7373	75.75	6.34429
80	Fuca1-4GlcNAcb-Sp8	87	49.3896	67.75	38.526
127	Galb1-3GlcNAcb1-3Galb1-4(Fuca1-3)GlcNAcb-Sp0	87	2	76	3.55903
140	Galb1-3GalNAca-Sp14	87	4.24264	71.5	6.65833
182	GlcNAcb1-3Galb1-4GlcNAcb-Sp0	87	2.16025	80.25	8.92095
222	Neu5Aca2-3Galb1-3GalNAca-Sp14	87	5.22813	68.25	5.56028
414	GlcNAcb1-2(GlcNAcb1-6)Mana1-6(GlcNAcb1-2Mana1-3)Manb1-4GlcNAcb1-4GlcNAcb-Sp19	87	2.44949	79.25	1.70783
106	Gala1-3(Fuca1-2)Galb1-4Glcb-Sp0	86.75	1.25831	72.75	5.12348
86	GalNAca1-3(Fuca1-2)Galb1-4GlcNAcb-Sp8	86.5	2.38048	73	5.35413
183	GlcNAcb1-3Galb1-4GlcNAcb-Sp8	86.25	0.5	75	2.94392
546	Galb1-4GlcNAcb1-3Galb1-4GlcNAcb1-6(Galb1-4GlcNAcb1-3Galb1-4GlcNAcb1-2)Mana1-6(Galb1-4GlcNAcb1-3Galb1-4GlcNAcb1-2Mana1-3)Mana1-4GlcNAcb1-4GlcNAc-Sp24	86.25	4.78714	136	19.7821
501	Galb1-3GlcNAca1-3Galb1-4GlcNAcb-Sp8	86	4.08248	73	13.4412
19	Galb1-4GlcNAcb1-6(Galb1-4GlcNAcb1-3)GalNAca-Sp8	85.75	4.34933	72.5	3.41565
136	Neu5Aca2-6(Galb1-3)GalNAca-Sp14	85.75	5.56028	73.5	2.51661
160	Galb1-4GlcNAcb1-3GalNAc-Sp14	85.75	4.11299	77.25	8.69387
272	Neu5Aca2-8Neu5Aca2-3Galb1-4Glcb-Sp0	85.75	4.99166	72.5	3
68	Fuca1-2Galb1-3GlcNAcb-Sp8	85.5	14.2478	72.75	14.3382
289	Galb1-4GlcNAcb1-3Galb1-3GlcNAcb-Sp0	85.25	1.70783	71	3.65148
16	GlcNAcb-Sp0	85	47.5114	88	25.3246
87	GalNAca1-3(Fuca1-2)Galb1-4Glcb-Sp0	85	6.0553	77	2.94392
277	Neu5Gca2-3Galb1-3GlcNAcb-Sp0	85	6.8313	76	2.94392
459	Neu5Aca2-6Galb1-4GlcNAcb1-6(Neu5Aca2-6Galb1-4GlcNAcb1-2)Mana1-6(GlcNAcb1-4)(Neu5Aca2-6Galb1-4GlcNAcb1-4(Neu5Aca2-6Galb1-4GlcNAcb1-2)Mana1-3)Manb1-4GlcNAcb1-4GlcNAcb-Sp21	85	55.1906	75	48.8876
226	GalNAcb1-4(Neu5Aca2-8Neu5Aca2-3)Galb1-4Glcb-Sp0	84.75	9.03235	72	2.16025
229	GalNAcb1-4(Neu5Aca2-3)Galb1-4GlcNAcb-Sp8	84.75	4.34933	76.25	3.59398
491	Fuca1-2Galb1-4GlcNAcb1-2Mana-Sp0	84.75	4.57347	89.25	3.68556
133	GlcNAcb1-6(Galb1-3)GalNAca-Sp8	84.5	10.9697	77.25	7.8475
164	Galb1-4GlcNAcb1-3Galb1-4Glcb-Sp0	84.5	1.91485	66.75	1.70783
178	GlcNAcb1-6(GlcNAcb1-3)Galb1-4GlcNAcb-Sp8	84.5	3.51188	67	5.71548
180	GlcNAcb1-3GalNAca-Sp14	84.5	3.10913	75.5	2.64575
78	Fuca1-2Galb-Sp8	84.25	27.0478	72.25	19.6023
240	Neu5Aca2-6(Neu5Aca2-3Galb1-3)GalNAca-Sp8	84.25	2.5	73.5	1.29099
324	Neu5Aca2-6Galb1-4GlcNAcb1-3Galb1-3GlcNAcb-Sp0	84.25	3.5	65.75	0.5
259	Neu5Aca2-3Galb1-4Glcb-Sp0	83.75	5.90903	80	2.94392
411	GalNAca1-3(Fuca1-2)Galb1-4(Fuca1-3)GlcNAcb1-3GalNAc-Sp14	83.75	7.76209	74	1.41421
51	Mana1-6(Mana1-3)Manb1-4GlcNAcb1-4GlcNAcb-Sp13	83.5	2.08167	77	2.44949
264	Neu5Aca2-6Galb1-4GlcNAcb-Sp0	83.5	7.85281	76.5	6.85565
287	Galb1-4(Fuca1-3)(6S)Glcb-Sp0	83.5	5.44671	82.5	4.79583
346	GlcNAcb1-2Mana1-6(GlcNAcb1-2Mana1-3)Manb1-4GlcNAcb1-4(Fuca1-6)GlcNAcb-Sp22	83.5	2.38048	68.25	3.5
334	GlcNAca1-4Galb1-3GlcNAcb-Sp0	83.25	2.87228	72	6.0553
132	Galb1-4GlcNAcb1-6GalNAc-Sp14	83	17.5119	75.75	17.519
148	Galb1-3GlcNAcb1-3Galb1-4Glcb-Sp10	83	4.96655	74.25	4.5
236	Neu5Aca2-3Galb1-3(Fuca1-4)GlcNAcb-Sp8	83	5.35413	72.75	2.5
64	Fuca1-2Galb1-3GalNAcb1-4(Neu5Aca2-3)Galb1-4Glcb-Sp9	82.75	2.75379	75	4.54606
204	GlcAb1-6Galb-Sp8	82.75	5.90903	66.5	4.50925
347	Galb1-4GlcNAcb1-2Mana1-6(Galb1-4GlcNAcb1-2Mana1-3)Manb1-4GlcNAcb1-4(Fuca1-6)GlcNAcb-Sp22	82.5	2.88675	67.75	6.75154
405	Neu5Aca2-3Galb1-3GalNAcb1-4(Neu5Aca2-8Neu5Aca2-3)Galb1-4Glcb-Sp0	82.5	0.57735	70	2.94392
10	Neu5Aca-Sp11	82.25	44.139	76.5	42.5323
55	Neu5Aca2-6Galb1-4GlcNAcb1-2Mana1-6(Neu5Aca2-6Galb1-4GlcNAcb1-2Mana1-3)Manb1-4GlcNAcb1-4GlcNAcb-Sp12	82.25	1.25831	71.75	1.5
276	Neu5Gca2-3Galb1-3(Fuca1-4)GlcNAcb-Sp0	82	2.58199	71	3.55903
378	Galb1-4GlcNAcb1-6(Fuca1-4(Fuca1-2Galb1-3)GlcNAcb1-3)Galb1-4Glc-Sp21	82	3.74166	72.75	10.1448
54	Galb1-4GlcNAcb1-2Mana1-6(Galb1-4GlcNAcb1-2Mana1-3)Manb1-4GlcNAcb1-4GlcNAcb-Sp12	81.75	3.77492	71.25	3.86221
138	Neu5Aca2-6(Galb1-3)GlcNAcb1-4Galb1-4Glcb-Sp10	81.75	3.30404	67.25	3.59398
212	Mana1-2Mana1-2Mana1-6(Mana1-3)Mana-Sp9	81.75	2.06155	70.5	1.73205
288	Galb1-4(Fuca1-3)GlcNAcb1-3Galb1-3(Fuca1-4)GlcNAcb-Sp0	81.75	4.64579	69.5	2.51661
396	Gala1-4Galb1-3GlcNAcb1-2Mana1-6(Gala1-4Galb1-3GlcNAcb1-2Mana1-3)Manb1-4GlcNAcb1-4GlcNAcb-Sp19	81.75	4.5	70	5.22813
143	Galb1-3GalNAcb1-3Gala1-4Galb1-4Glcb-Sp0	81.5	1.73205	62.75	6.0208
224	GalNAcb1-4(Neu5Aca2-8Neu5Aca2-8Neu5Aca2-3)Galb1-4Glcb-Sp0	81.5	4.20317	65.75	1.89297
451	Galb1-4GlcNAcb1-6(Galb1-4GlcNAcb1-2)Mana1-6(Galb1-4GlcNAcb1-2Mana1-3)Manb1-4GlcNAcb1-4GlcNAcb-Sp19	81.5	2.38048	73.5	1.91485
470	Neu5Aca2-3Galb1-4GlcNAcb1-2Mana-Sp0	81.5	45.9093	73.5	41.4206
234	Neu5Aca2-3GalNAcb1-4GlcNAcb-Sp0	81.25	2.75379	64.5	2.51661
360	Neu5Aca2-6GlcNAcb1-4GlcNAc-Sp21	81.25	2.21736	63	7.39369
2	Glca-Sp8	80.75	14.4309	77.5	21.0159
174	GlcNAca1-6Galb1-4GlcNAcb-Sp8	80.75	1.25831	69.5	5.06623
535	GlcNAcb1-3Galb1-4GlcNAcb1-3Galb1-4GlcNAcb1-2Mana1-6(GlcNAcb1-3Galb1-4GlcNAcb1-3Galb1-4GlcNAcb1-2Mana1-3)Manb1-4GlcNAcb1-4GlcNAcb-Sp12	80.75	6.70199	73	4.24264
354	Fuca1-2Galb1-3GlcNAcb1-2Mana1-6(Fuca1-2Galb1-3GlcNAcb1-2Mana1-3)Manb1-4GlcNAcb1-4GlcNAcb-Sp20	80.5	4.65475	76	0.816497
474	Neu5Aca2-6Galb1-4GlcNAcb1-2Mana1-6(Neu5Aca2-6Galb1-4GlcNAcb1-2Mana1-3)Manb1-4GlcNAcb1-4(Fuca1-6)GlcNAcb-Sp24	80.5	5.19615	77.25	2.75379
349	(6S)GlcNAcb1-3Galb1-4GlcNAcb-Sp0	80.25	4.99166	76.5	5.19615
6	Fuca-Sp8	80	31.9479	67.25	25.0383
325	Neu5Aca2-3Galb1-3(Fuca1-4)GlcNAcb1-3Galb1-3(Fuca1-4)GlcNAcb-Sp0	79.75	2.98608	67.75	2.98608
262	Neu5Aca2-6GalNAcb1-4GlcNAcb-Sp0	79.5	8.66025	75.5	11.3871
307	GlcNAcb1-4GlcNAcb-Sp12	79.25	5.18813	68.5	1.73205
552	Galb1-4GlcNAcb1-3Galb1-4GlcNAcb1-3Galb1-4GlcNAcb1-3Galb1-4GlcNAcb1-3Galb1-4GlcNAcb1-2Mana1-6(Galb1-4GlcNAcb1-3Galb1-4GlcNAcb1-3Galb1-4GlcNAcb1-3Galb1-4GlcNAcb1-3Galb1-4GlcNAcb1-2Mana1-3)Manb1-4GlcNAcb1-4GlcNAcb-Sp25	79.25	1.70783	85.25	5.85235
126	Galb1-3(Fuca1-4)GlcNAcb1-3Galb1-4(Fuca1-3)GlcNAcb-Sp0	79	2.44949	71	3.74166
110	Gala1-3GalNAca-Sp8	78.75	8.61684	72.75	2.21736
117	Gala1-3Galb1-4Glc-Sp10	78.75	10.2429	67.25	2.62996
176	GlcNAcb1-6(GlcNAcb1-3)GalNAca-Sp8	78.75	1.70783	68	1.82574
257	Neu5Aca2-3Galb1-4GlcNAcb1-3Galb1-4GlcNAcb-Sp0	78.75	3.77492	70.75	5.18813
267	Neu5Aca2-6Galb1-4GlcNAcb1-3Galb1-4GlcNAcb-Sp0	78.75	4.5	61.25	4.57347
271	Neu5Aca2-8Neu5Aca-Sp8	78.5	5.68624	67.25	5.7373
404	Galb1-3GalNAcb1-4(Neu5Aca2-8Neu5Aca2-3)Galb1-4Glcb-Sp0	78.5	44.0643	76.75	23.3292
578	Neu5Aca2-3Galb1-4GlcNAcb1-3Galb1-4GlcNAcb1-2Mana1-6(Neu5Aca2-3Galb1-4GlcNAcb1-3Galb1-4GlcNAcb1-2Mana1-3)Manb1-4GlcNAcb1-4GlcNAcb-Sp12	78.5	8.73689	64.25	6.07591
243	Neu5Aca2-3Galb1-3GalNAcb1-3Gala1-4Galb1-4Glcb-Sp0	78.25	2.36291	68.5	3.69685
309	Mana1-6Manb-Sp10	78.25	9.28709	77.75	5.058
382	GlcNAcb1-2Mana1-6(GlcNAcb1-4(GlcNAcb1-2)Mana1-3)Manb1-4GlcNAcb1-4GlcNAc-Sp21	78.25	1.5	66.25	2.75379
402	Gala1-3(Fuca1-2)Galb1-4(Fuca1-3)Glcb-Sp21	78.25	4.34933	63.75	5.79511
566	Galb1-4GlcNAcb1-3Galb1-4GlcNAcb1-6(Galb1-4GlcNAcb1-3Galb1-4GlcNAcb1-3)GalNAca-Sp14	78.25	3.86221	65.75	2.36291
120	Gala1-4Galb1-4GlcNAcb-Sp0	78	1.41421	64	3.26599
161	Galb1-4GlcNAcb1-3Galb1-4(Fuca1-3)GlcNAcb1-3Galb1-4(Fuca1-3)GlcNAcb-Sp0	78	3.55903	67.25	2.98608
231	Neu5Aca2-3Galb1-3GalNAcb1-4(Neu5Aca2-3)Galb1-4Glcb-Sp0	78	2.16025	63.5	2.38048
266	Neu5Aca2-6Galb1-4GlcNAcb1-3Galb1-4(Fuca1-3)GlcNAcb1-3Galb1-4(Fuca1-3)GlcNAcb-Sp0	78	4.96655	63	3.4641
557	Galb1-3GlcNAcb1-3Galb1-4GlcNAcb1-3Galb1-4GlcNAcb1-6(Galb1-3GlcNAcb1-3Galb1-4GlcNAcb1-3Galb1-4GlcNAb1-2)Mana1-6(Galb1-3GlcNAcb1-3Galb1-4GlcNAcb1-3Galb1-4GlcNAcb1-2Mana1-3)Manb1-4GlcNAcb1-4(Fuca1-6)GlcNAcb-Sp24	78	6.32456	68	6.78233
59	Fuca1-2Galb1-3GalNAcb1-3Gala1-4Galb1-4Glcb-Sp9	77.75	2.75379	65.5	2.88675
450	GalNAca1-3(Fuca1-2)Galb1-3GlcNAcb1-2Mana1-6(GalNAca1-3(Fuca1-2)Galb1-3GlcNAcb1-2Mana1-3)Manb1-4GlcNAcb1-4(Fuca1-6)GlcNAcb-Sp22	77.75	6.0208	65	2.94392
510	(6P)Galb1-4GlcNAcb-SP0	77.5	5.44671	64.25	5.7373
163	Galb1-4GlcNAcb1-3Galb1-4GlcNAcb-Sp0	77.25	2.75379	65.5	3.10913
420	Gala1-3(Fuca1-2)Galb1-4GlcNAcb1-2Mana1-6(Gala1-3(Fuca1-2)Galb1-4GlcNAcb1-2Mana1-3)Manb1-4GlcNAcb1-4(Fuca1-6)GlcNAcb-Sp22	77	3.3665	69.5	3.69685
538	Galb1-3GlcNAcb1-3Galb1-4GlcNAcb1-2Mana1-6(Galb1-3GlcNAcb1-3Galb1-4GlcNAcb1-2Mana1-3)Manb1-4GlcNAcb1-4GlcNAc-Sp25	77	4.69042	69.5	5.06623
66	Fuca1-2Galb1-3GlcNAcb1-3Galb1-4Glcb-Sp10	76.75	2.87228	62.25	3.94757
350	KDNa2-3Galb1-4(Fuca1-3)GlcNAc-Sp0	76.75	1.5	67.5	3.87298
144	Galb1-3GalNAcb1-4(Neu5Aca2-3)Galb1-4Glcb-Sp0	76.5	1.91485	78	4.32049
306	GlcNAcb1-4GlcNAcb-Sp10	76.5	1.29099	76.25	5.56028
371	Neu5Aca2-6Galb1-4GlcNAcb1-3GalNAc-Sp14	76.5	4.65475	62.75	3.59398
195	Glca1-4Glcb-Sp8	76.25	13.2256	73.5	10.3763
506	GalNAcb1-4(6S)GlcNAc-Sp8	76.25	43.0223	68	37.2559
58	Fuca1-2Galb1-3GalNAcb1-3Gala-Sp9	76	22.0151	68	15.4272
215	Manb1-4GlcNAcb-Sp0	76	4.32049	70.75	4.64579
237	Neu5Aca2-3Galb1-3(Fuca1-4)GlcNAcb1-3Galb1-4(Fuca1-3)GlcNAcb-Sp0	76	5.03322	74.75	8.26136
338	GlcNAca1-4Galb1-3GalNAc-Sp14	76	3.16228	61.75	2.75379
362	Galb1-4(Fuca1-3)GlcNAcb1-6(Fuca1-2Galb1-4GlcNAcb1-3)Galb1-4Glc-Sp21	76	4	58.75	0.957427
495	GalNAcb1-4(Fuca1-3)(6S)GlcNAcb-Sp8	76	10.4563	66.75	9.17878
537	Galb1-4GlcNAcb1-3Galb1-4GlcNAcb1-3Galb1-4GlcNAcb1-2Mana1-6(Galb1-4GlcNAcb1-3Galb1-4GlcNAcb1-3Galb1-4GlcNAcb1-2Mana1-3)Manb1-4GlcNAcb1-4GlcNAcb-Sp12	76	8.60233	69	7.78888
56	Neu5Aca2-6Galb1-4GlcNAcb1-2Mana1-6(Neu5Aca2-6Galb1-4GlcNAcb1-2Man-a1-3)Manb1-4GlcNAcb1-4GlcNAcb-Sp21	75.75	5.18813	63.75	3.40343
337	GlcNAca1-4Galb1-4GlcNAcb1-3Galb1-4GlcNAcb-Sp0	75.75	5.7373	62.25	4.34933
358	Galb1-4GlcNAcb1-2Mana1-6(Mana1-3)Manb1-4GlcNAcb1-4GlcNAcb-Sp12	75.75	2.06155	67	4.32049
415	Fuca1-2Galb1-3GlcNAcb1-3GalNAc-Sp14	75.75	5.56028	65.25	1.5
449	Neu5Aca2-6Galb1-4GlcNAcb1-6(Fuca1-2Galb1-3GlcNAcb1-3)Galb1-4Glc-Sp21	75.75	5.058	68.75	5.96518
394	Galb1-4(Fuca1-3)GlcNAcb1-3GalNAca-Sp14	75.5	5.44671	66.75	0.5
191	GlcNAcb1-4GlcNAcb1-4GlcNAcb-Sp8	75.25	3.0957	64.75	3.20156
545	GlcNAcb1-3Galb1-4GlcNAcb1-6(GlcNAcb1-3Galb1-4GlcNAcb1-2)Mana1-6(GlcNAcb1-3Galb1-4GlcNAcb1-2Man a1-3)Manb1-4GlcNAcb1-4GlcNAc-Sp24	75.25	4.19325	73	6
223	GalNAcb1-4(Neu5Aca2-8Neu5Aca2-8Neu5Aca2-8Neu5Aca2-3)Galb1-4Glcb-Sp0	75	4.96655	60.25	3.30404
305	GlcNAcb1-3Man-Sp10	75	6.21825	63.75	2.21736
417	GalNAca1-3(Fuca1-2)Galb1-3GlcNAcb1-3GalNAc-Sp14	75	8.86942	64.5	8.66025
122	Gala1-4Galb1-4Glcb-Sp0	74.75	6.55108	71.25	4.57347
367	GalNAca1-3(Fuca1-2)Galb1-3GlcNAcb1-2Mana1-6(GalNAca1-3(Fuca1-2)Galb1-3GlcNAcb1-2Mana1-3)Manb1-4GlcNAcb1-4GlcNAcb-Sp20	74.5	4.50925	71.25	7.18215
403	Galb1-4GlcNAcb1-6(Neu5Aca2-6Galb1-3GlcNAcb1-3)Galb1-4Glc-Sp21	74.5	3.69685	66.5	4.43471
201	GlcAa-Sp8	74.25	44.8432	56.75	34.6157
312	Mana1-2Mana1-6(Mana1-2Mana1-3)Mana1-6(Mana1-2Mana1-2Mana1-3)Mana-Sp9	74.25	3.30404	65.25	3.30404
323	Neu5,9Ac2a2-3Galb1-3GlcNAcb-Sp0	74.25	9.63933	63	3.55903
353	KDNa2-3Galb1-3GalNAca-Sp14	74.25	4.57347	72.5	6.13732
357	Gala1-3Galb1-4GlcNAcb1-2Mana1-6(Gala1-3Galb1-4GlcNAcb1-2Mana1-3)Manb1-4GlcNAcb1-4GlcNAcb-Sp20	74	2.82843	60.5	3.51188
348	Galb1-3GlcNAcb1-2Mana1-6(Galb1-3GlcNAcb1-2Mana1-3)Manb1-4GlcNAcb1-4(Fuca1-6)GlcNAcb-Sp22	73.5	6.19139	61.75	0.957427
379	Galb1-4(Fuca1-3)GlcNAcb1-6(Fuca1-4(Fuca1-2Galb1-3)GlcNAcb1-3)Galb1-4Glc-Sp21	73.5	5.32291	62.25	2.5
364	GalNAca1-3(Fuca1-2)Galb1-4GlcNAcb1-2Mana1-6(GalNAca1-3(Fuca1-2)Galb1-4GlcNAcb1-2Mana1-3)Manb1-4GlcNAcb1-4GlcNAcb-Sp20	73.25	2.75379	59	2.94392
193	GlcNAcb1-6GalNAca-Sp14	73	6.58281	64.25	6.94622
565	Galb1-4GlcNAcb1-3Galb1-4GlcNAcb1-6(Galb1-3)GalNAca-Sp14	73	2.44949	62.25	1.5
244	Neu5Aca2-3Galb1-3GlcNAcb1-3Galb1-4GlcNAcb-Sp0	72.75	2.36291	61.75	2.21736
370	Neu5Aca2-3Galb1-4GlcNAcb1-3GalNAc-Sp14	72.75	2.36291	58.75	5.31507
581	Neu5Aca2-6Galb1-4GlcNAcb1-3Galb1-4GlcNAcb1-3Galb1-4GlcNAcb1-2Mana1-6(Neu5Aca2-6Galb1-4GlcNAcb1-3Galb1-4GlcNAcb1-3Galb1-4GlcNAcb1-2Mana1-3)Manb1-4GlcNAcb1-4GlcNAcb-Sp12	72.5	6.13732	63.75	3.40343
291	Neu5Aca2-3Galb1-4GlcNAcb1-3Galb1-3GlcNAcb-Sp0	72.25	4.85627	57	3.65148
409	Fuca1-2Galb1-4(Fuca1-3)GlcNAcb1-3GalNAca-Sp14	72.25	17.2506	68.25	13.0224
184	GlcNAcb1-3Galb1-4GlcNAcb1-3Galb1-4GlcNAcb-Sp0	72	1.41421	65.5	3.10913
301	Galb1-4GlcNAcb1-6Galb1-4GlcNAcb-Sp0	72	12.1929	57.25	7.18215
460	Gala1-3(Fuca1-2)Galb1-3GalNAca-Sp8	72	3.4641	53.5	2.64575
162	Galb1-4GlcNAcb1-3Galb1-4GlcNAcb1-3Galb1-4GlcNAcb-Sp0	71.75	2.21736	65	2.16025
335	GlcNAca1-4Galb1-4GlcNAcb1-3Galb1-4Glcb-Sp0	71.75	10.5317	64.25	9.14239
383	Fuca1-2Galb1-3GalNAca1-3(Fuca1-2)Galb1-4Glcb-Sp0	71.75	9.87843	64.75	4.272
386	GalNAcb1-4(Neu5Aca2-3)Galb1-4GlcNAcb1-3GalNAca-Sp14	71.75	2.87228	61.75	3.94757
131	Galb1-4GlcNAcb1-6GalNAca-Sp8	71.5	46.6869	56	35.4495
314	Neu5Aca2-6Galb1-4GlcNAcb1-2Mana1-6(Neu5Aca2-3Galb1-4GlcNAcb1-2Mana1-3)Manb1-4GlcNAcb1-4GlcNAcb-Sp12	71.5	2.08167	56	2.58199
331	Neu5Aca2-3Galb1-4(Fuca1-3)GlcNAcb1-6(Neu5Aca2-3Galb1-3)GalNAc-Sp14	71.5	3.69685	66.75	5.56028
392	Neu5Aca2-3Galb1-3GlcNAcb1-3GalNAca-Sp14	71.5	5.8023	60.25	5.18813
168	Galb1-4GlcNAcb-Sp0	71.25	7.36546	72	6.27163
213	Mana1-6(Mana1-3)Mana1-6(Mana1-2Mana1-3)Manb1-4GlcNAcb1-4GlcNAcb-Sp12	71.25	4.78714	61.75	3.30404
487	Gala1-3Galb1-4GlcNAcb1-6GalNAca-Sp14	71.25	4.11299	58.5	4.04145
322	Galb1-4(Fuca1-3)GlcNAcb1-2Mana1-6(Galb1-4(Fuca1-3)GlcNAcb1-2Mana1-3)Manb1-4GlcNAcb1-4GlcNAcb-Sp20	71	1.63299	66.5	5.44671
381	Galb1-4GlcNAcb1-6(Galb1-4GlcNAcb1-2)Mana1-6(Galb1-4GlcNAcb1-4(Galb1-4GlcNAcb1-2)Mana1-3)Manb1-4GlcNAcb1-4GlcNAcb-Sp21	71	2.94392	57	3.16228
391	Galb1-4GlcNAcb1-2Mana1-6(GlcNAcb1-2Mana1-3)Manb1-4GlcNAcb1-4GlcNAc-Sp12	71	8.83176	56.5	8.22598
554	Galb1-3GlcNAcb1-6(Galb1-3)GalNAc-Sp14	71	6.0553	56.75	3.20156
165	Galb1-4GlcNAcb1-3Galb1-4Glcb-Sp8	70.75	2.98608	60.75	3.30404
321	Neu5Aca2-3Galb1-4GlcNAcb1-2Mana1-6(Neu5Aca2-6Galb1-4GlcNAcb1-2Mana1-3)Manb1-4GlcNAcb1-4GlcNAcb-Sp12	70.75	2.62996	58.5	3.69685
339	Neu5Aca2-6Galb1-4GlcNAcb1-2Mana1-6(Mana1-3)Manb1-4GlcNAcb1-4GlcNAc-Sp12	70.75	2.36291	56	3.74166
496	(3S)GalNAcb1-4(Fuca1-3)GlcNAcb-Sp8	70.5	9	58	7.87401
308	MurNAcb1-4GlcNAcb-Sp10	70.25	7.80491	59.5	3
436	(6S)Galb1-3GlcNAcb-Sp0	70.25	41.5241	55.25	31.7949
282	Neu5Gca2-6Galb1-4GlcNAcb-Sp0	70	2.94392	61.5	7.32575
385	Galb1-3GlcNAcb1-3GalNAca-Sp14	70	6.32456	56.25	3.20156
541	Neu5Gca2-8Neu5Aca2-3Galb1-4GlcNAc-Sp0	70	4.76095	59	4.83046
154	Galb1-4(Fuca1-3)GlcNAcb1-3Galb1-4(Fuca1-3)GlcNAcb1-3Galb1-4(Fuca1-3)GlcNAcb-Sp0	69.5	1.29099	57.75	4.34933
480	Galb1-3GlcNAcb1-6GalNAca-Sp14	69.25	4.99166	57	2.44949
512	Neu5Aca2-6Galb1-4GlcNAcb1-2Man-Sp0	69.25	0.957427	61.25	4.34933
442	Fuca1-2Galb1-4GlcNAcb1-6(Fuca1-2Galb1-4GlcNAcb1-3)GalNAc-Sp14	69	3.16228	59.5	4.65475
533	Galβ1-4GlcNAcβ1-3Galβ1-4GlcNAcβ1-2Manα1-6(Galβ1-4GlcNAcβ1-3Galβ1-4GlcNAcβ1-2Manα1-3)Manβ1-4GlcNAcβ1-4GlcNAcβ-Sp12	69	4.83046	60.75	0.957427
343	Galb1-4GlcNAcb1-2Mana1-3Manb1-4GlcNAcb1-4GlcNAc-Sp12	68.5	2.51661	60	2.70801
432	Galb1-4Galb-Sp10	68.5	12.4499	62.25	13.2256
576	Neu5Aca2-6Galb1-4GlcNAcb1-3Galb1-4GlcNAcb1-6(Galb1-3)GalNAca-Sp14	68.5	4.04145	53.75	2.75379
311	Mana1-2Mana1-6(Mana1-3)Mana1-6(Mana1-2Mana1-2Mana1-3)Mana-Sp9	68.25	1.25831	57.5	1.29099
543	Neu5Gca2-8Neu5Gca2-6Galb1-4GlcNAc-Sp0	68.25	3.59398	58.25	6.18466
341	Neu5Aca2-6Galb1-4GlcNAcb1-2Mana1-6Manb1-4GlcNAcb1-4GlcNAc-Sp12	68	2.82843	54.25	3.59398
254	Neu5Aca2-3Galb1-4GlcNAcb1-3Galb1-4GlcNAcb1-3Galb1-4GlcNAcb-Sp0	67.5	5.50757	50.25	6.55108
294	(6P)Glcb-Sp10	67.5	27.0493	53	37.3542
179	GlcNAcb1-3GalNAca-Sp8	67.25	7.8475	59	4.16333
380	Galb1-3GlcNAcb1-3Galb1-4(Fuca1-3)GlcNAcb1-6(Galb1-3GlcNAcb1-3)Galb1-4Glc-Sp21	67.25	2.87228	58.75	2.36291
425	GlcNAcb1-2Mana1-6(GlcNAcb1-4)(GlcNAcb1-4(GlcNAcb1-2)Mana1-3)Manb1-4GlcNAcb1-4GlcNAc-Sp21	67	2.82843	62	1.41421
564	Galb1-4GlcNAcb1-3Galb1-4GlcNAcb1-3GalNAca-Sp14	67	4.89898	53	3.74166
92	GalNAca1-3Galb-Sp8	66.75	60.9173	55.25	51.5259
352	KDNa2-3Galb1-4Glc-Sp0	66.75	16.5605	59.5	16.9017
580	Neu5Aca2-6Galb1-4GlcNAcb1-3Galb1-4GlcNAcb1-6(Neu5Aca2-6Galb1-4GlcNAcb1-3Galb1-4GlcNAcb1-3)GalNAca-Sp14	66.75	6.23832	55.75	2.62996
206	KDNa2-3Galb1-4GlcNAcb-Sp0	66.5	9.11043	61.5	8.69866
399	Galb1-3GlcNAcb1-6Galb1-4GlcNAcb-Sp0	66.5	3.87298	58	0.816497
332	GlcNAca1-4Galb1-4GlcNAcb1-3Galb1-4GlcNAcb1-3Galb1-4GlcNAcb-Sp0	66.25	6.13052	53.5	4.50925
361	Neu5Aca2-6GlcNAcb1-4GlcNAcb1-4GlcNAc-Sp21	66.25	3.5	61.75	2.21736
498	GalNAca1-3(Fuca1-2)Galb1-3GlcNAcb1-6GalNAca-Sp14	66.25	9.14239	54.75	3.86221
499	GlcNAcb1-6(GlcNAcb1-2)Mana1-6(GlcNAcb1-4)(GlcNAcb1-4(GlcNAcb1-2)Mana1-3)Manb1-4GlcNAcb1-4(Fuca1-6)GlcNAc-Sp21	66.25	5.56028	60.5	4.65475
344	Galb1-4GlcNAcb1-2Mana1-6Manb1-4GlcNAcb1-4GlcNAc-Sp12	66	4.24264	58.75	1.25831
539	Neu5Gca2-8Neu5Gca2-3Galb1-4GlcNAc-Sp0	66	4.54606	59	3.16228
177	GlcNAcb1-6(GlcNAcb1-3)GalNAca-Sp14	65.75	2.21736	57.5	1.73205
304	Neu5Aca2-6Galb1-4GlcNAcb1-2Mana1-6(GlcNAcb1-2Mana1-3)Manb1-4GlcNAcb1-4GlcNAcb-Sp12	65.75	3.40343	53.75	1.70783
351	KDNa2-6Galb1-4GlcNAc-Sp0	65.75	2.98608	57.5	3.10913
400	Galb1-3GlcNAca1-6Galb1-4GlcNAcb-Sp0	65.75	2.5	52	2.16025
434	Neu5Aca2-3Galb1-4GlcNAcb1-3Galb-Sp8	65.75	5.12348	49.5	5.44671
8	Rhaa-Sp8	65.5	37.7933	58.5	33.3716
214	Mana1-6(Mana1-3)Mana1-6(Mana1-3)Manb1-4GlcNAcb1-4GlcNAcb-Sp12	65.25	10.7199	55.25	5.12348
227	Neu5Aca2-8Neu5Aca2-8Neu5Aca-Sp8	65.25	3.30404	56.5	4.12311
469	Neu5Aca2-6Galb1-4GlcNAcb1-6(Galb1-3GlcNAcb1-3)Galb1-4Glcb-Sp21	65	2	55	2
497	Fuca1-2Galb1-3GlcNAcb1-6(Fuca1-2Galb1-3GlcNAcb1-3)GalNAca-Sp14	65	4.69042	64.5	1.91485
225	Neu5Aca2-8Neu5Aca2-8Neu5Aca2-3Galb1-4Glcb-Sp0	64.75	1.5	52.5	2.08167
327	Gala1-4Galb1-4GlcNAcb1-3Galb1-4Glcb-Sp0	64.75	1.70783	51.5	1.73205
525	Fuca1-4(Galb1-3)GlcNAcb1-2 Mana-Sp0	64.75	61.684	63.75	58.5057
463	Glca1-4Glca1-4Glca1-4Glcb-Sp10	64.5	9.88264	63.75	14.2916
454	Neu5Aca2-3Galb1-4GlcNAcb1-6(Neu5Aca2-3Galb1-4GlcNAcb1-2)Mana1-6(GlcNAcb1-4)(Neu5Aca2-3Galb1-4GlcNAcb1-2Mana1-3)Manb1-4GlcNAcb1-4GlcNAcb-Sp21	64.25	2.21736	51.25	4.11299
443	Gala1-3(Fuca1-2)Galb1-4GlcNAcb1-6(Gala1-3(Fuca1-2)Galb1-4GlcNAcb1-3)GalNAc-Sp14	64	5.22813	54.5	4.20317
486	Fuca1-2Galb1-4GlcNAcb1-6GalNAca-Sp14	64	5.35413	75.5	7.14143
374	Galb1-3GalNAca1-3(Fuca1-2)Galb1-4Glc-Sp0	63.75	4.57347	53.25	3.40343
290	Neu5Aca2-3Galb1-3GlcNAcb1-3Galb1-3GlcNAcb-Sp0	63.5	4.65475	51.75	2.98608
330	GalNAca1-3(Fuca1-2)Galb1-4GlcNAcb1-3Galb1-4GlcNAcb1-3Galb1-4GlcNAcb-Sp0	63.5	2.51661	62.5	4.50925
452	Neu5Aca2-3Galb1-4GlcNAcb1-2Mana1-6(GlcNAcb1-4)(Neu5Aca2-3Galb1-4GlcNAcb1-2Mana1-3)Manb1-4GlcNAcb1-4GlcNAcb-Sp21	63.5	3.87298	55.75	3.5
514	Gala1-3(Fuca1-2)Galb1-4GlcNAcb1-2Mana-Sp0	63.5	7.23418	49.75	3.40343
574	Galb1-4GlcNAcb1-3Galb1-3GalNAca-Sp14	63.25	0.5	51.5	1
375	Galb1-3GalNAca1-3(Fuca1-2)Galb1-4GlcNAc-Sp0	63	1.63299	52.5	1.29099
377	Galb1-4(Fuca1-3)GlcNAcb1-6(Galb1-3GlcNAcb1-3)Galb1-4Glc-Sp21	63	1.1547	54.5	3
390	GlcNAcb1-2Mana1-6(Galb1-4GlcNAcb1-2Mana1-3)Manb1-4GlcNAcb1-4GlcNAc-Sp12	63	8.52447	53.25	4.78714
490	Gala1-3(Fuca1-2)Galb1-4GlcNAcb1-6GalNAca-Sp14	63	0.816497	63.25	5.56028
563	Galb1-4GlcNAcb1-3Galb1-4GlcNAcb1-3Galb1-4GlcNAcb1-6(Galb1-4GlcNAcb1-3Galb1-4GlcNAcb1-3Galb1-4GlcNAb1-2)Mana1-6(Galb1-4GlcNAcb1-3Galb1-4GlcNAcb1-3Galb1-4GlcNAcb1-2Mana1-3)Manb1-4GlcNAcb1-4(Fuca1-6)GlcNAcb-Sp24	63	3.91578	50.25	3.40343
297	Neu5Aca2-6Galb1-4GlcNAcb1-2Mana1-6(Galb1-4GlcNAcb1-2Mana1-3)Manb1-4GlcNAcb1-4GlcNAcb-Sp12	62.5	6.02771	50	2.70801
398	Gala1-3Galb1-4GlcNAcb1-3GalNAca-Sp14	62.5	4.72582	45	5.22813
260	Neu5Aca2-3Galb1-4Glcb-Sp8	62.25	3.59398	56.75	4.42531
317	Neu5Aca2-8Neu5Aca2-8Neu5Acb-Sp8	62.25	3.30404	49.25	1.25831
345	Mana1-6(Galb1-4GlcNAcb1-2Mana1-3)Manb1-4GlcNAcb1-4GlcNAcb-Sp12	62.25	1.70783	53	2.82843
313	Neu5Aca2-3Galb1-4GlcNAcb1-6(Neu5Aca2-3Galb1-3)GalNAca-Sp14	62	3.91578	52.25	3.59398
315	Galb1-4GlcNAcb1-2Mana1-6(Neu5Aca2-6Galb1-4GlcNAcb1-2Mana1-3)Manb1-4GlcNAcb1-4GlcNAcb-Sp12	62	3.3665	51.75	4.57347
326	Neu5Aca2-6Galb1-4GlcNAcb1-3Galb1-4GlcNAcb1-3Galb1-4GlcNAcb-Sp0	61.75	4.57347	53.5	6.45497
410	Gala1-3(Fuca1-2)Galb1-4(Fuca1-3)GlcNAcb1-3GalNAc-Sp14	61.75	7.67572	49.75	6.55108
471	Neu5Aca2-3Galb1-4GlcNAcb1-6GalNAca-Sp14	61.75	5.67891	50.25	4.5
395	GalNAca1-3GalNAcb1-3Gala1-4Galb1-4GlcNAcb-Sp0	61.5	5.8023	50.25	2.06155
447	GalNAca1-3(Fuca1-2)Galb1-4GlcNAcb1-2Mana1-6(GalNAca1-3(Fuca1-2)Galb1-4GlcNAcb1-2Mana1-3)Manb1-4GlcNAcb1-4(Fuca1-6)GlcNAcb-Sp22	61.5	4.3589	58	4.54606
549	GalNAcb1-3GlcNAcb-Sp0	61.5	8.85061	50	5.35413
284	Neu5Aca2-3Galb1-4GlcNAcb1-6(Galb1-3)GalNAca-Sp14	61.25	8.65544	53.75	3.30404
484	(3S)Galb1-3(Fuca1-4)GlcNAcb-Sp0	61.25	34.5965	52.75	27.4757
41	(6P)Mana-Sp8	61	34.7659	59.25	32.1701
156	Galb1-4(6S)Glcb-Sp8	61	34.6699	49.5	28.4898
310	Mana1-6(Mana1-3)Mana1-6(Mana1-3)Manb-Sp10	61	7.52773	55	3.65148
248	Neu5Aca2-3Galb1-4(Fuca1-3)(6S)GlcNAcb-Sp8	60.75	0.957427	59.5	3
238	Neu5Aca2-3Galb1-4(Neu5Aca2-3Galb1-3)GlcNAcb-Sp8	60	1.41421	58.25	2.5
430	Galb1-4GlcNAcb1-6(Galb1-4GlcNAcb1-2)Mana1-6(GlcNAcb1-4)(Galb1-4GlcNAcb1-2Mana1-3)Manb1-4GlcNAcb1-4GlcNAc-Sp21	60	2.16025	50	1.41421
481	Gala1-3Galb1-3GlcNAcb1-6GalNAca-Sp14	60	2.94392	53.25	2.21736
426	GlcNAcb1-6(GlcNAcb1-2)Mana1-6(GlcNAcb1-4)(GlcNAcb1-2Mana1-3)Manb1-4GlcNAcb1-4GlcNAc-Sp21	59.75	3.30404	55	3.16228
483	Neu5Aca2-3Galb1-3GlcNAcb1-6GalNAca-Sp14	59.5	3.10913	56	2.82843
485	Galb1-4(Fuca1-3)GlcNAcb1-6(Neu5Aca2-6(Neu5Aca2-3Galb1-3)GlcNAcb1-3)Galb1-4Glc-Sp21	59.5	2.88675	59.5	0.57735
511	GalNAca1-3(Fuca1-2)Galb1-4GlcNAcb1-6GalNAc-Sp14	59.5	2.88675	56.25	3.30404
517	Gala1-3(Fuca1-2)Galb1-3GlcNAcb1-6GalNAc-Sp14	59.5	5.19615	49.75	1.70783
523	Galb1-4GlcNAcb1-2 Mana1-6(GlcNAcb1-4)(Galb1-4GlcNAcb1-2Mana1-3)Manb1-4GlcNAcb1-4(Fuca1-6)GlcNAc-Sp21	59.5	3.51188	52.25	1.25831
408	GalNAca1-3GalNAcb1-3Gala1-4Galb1-4Glcb-Sp0	59.25	4.272	48.25	3.30404
269	Neu5Aca2-6Galb1-4Glcb-Sp8	59	2.70801	52.5	7.85281
583	Neu5Aca2-6Galb1-4GlcNAcb1-3Galb1-4GlcNAcb1-2Mana1-6(Neu5Aca2-6Galb1-4GlcNAcb1-3Galb1-4GlcNAcb1-2Mana1-3)Manb1-4GlcNAcb1-4GlcNAcb-Sp12	59	4.08248	55	2.16025
33	(3S)Galb1-4(Fuca1-3)GlcNAc-Sp8	58.75	67.5049	50	53.5226
540	Neu5Aca2-8Neu5Gca2-3Galb1-4GlcNAc-Sp0	58.5	1	51.5	0.57735
556	(3S)GlcAb1-3Galb1-4GlcNAcb1-2Mana-Sp0	58.5	3.51188	47.25	3.86221
500	Galb1-4GlcNAcb1-6(Galb1-4GlcNAcb1-2)Mana1-6(GlcNAcb1-4)Galb1-4GlcNAcb1-4(Gal b1-4GlcNAcb1-2)Mana1-3)Manb1-4GlcNAcb1-4(Fuca1-6)GlcNAc-Sp21	58.25	1.5	49.75	6.18466
340	Mana1-6(Neu5Aca2-6Galb1-4GlcNAcb1-2Mana1-3)Manb1-4GlcNAcb1-4GlcNAc-Sp12	58	2.82843	48.75	1.89297
376	Galb1-3GlcNAcb1-3Galb1-4GlcNAcb1-6(Galb1-3GlcNAcb1-3)Galb1-4Glcb-Sp0	57.5	2.64575	49	2.58199
473	Neu5Aca2-6Galb1-4 GlcNAcb1-6(Neu5Aca2-6Galb1-4GlcNAcb1-3)GalNAca-Sp14	57.25	4.85627	44.5	3.10913
504	(6S)GalNAcb1-4GlcNAc-Sp8	57.25	32.8976	52.5	28.7576
518	Neu5Aca2-3Galb1-3GlcNAcb1-2Mana-Sp0	57.25	2.75379	43.5	1
527	GlcNAcb1-3Galb1-4GlcNAcb1-6(GlcNAcb1-3)Galb1-4GlcNAc-Sp0	57.25	2.5	47	2.16025
423	Fuca1-3GlcNAcb1-6(Galb1-4GlcNAcb1-3)Galb1-4Glc-Sp21	57	3.91578	46.25	2.06155
444	GalNAca1-3(Fuca1-2)Galb1-4GlcNAcb1-6(GalNAca1-3(Fuca1-2)Galb1-4GlcNAcb1-3)GalNAc-Sp14	57	3.74166	48.25	0.957427
568	GlcNAcb1-3Galb1-4GlcNAcb1-3GalNAca-Sp14	57	1.41421	52	3.91578
519	Gala1-3Galb1-3GlcNAcb1-2Mana-Sp0	56.75	6.94622	46.25	2.06155
544	Neu5Aca2-8Neu5Aca2-3Galb1-4GlcNAc-Sp0	56.75	4.03113	48	4.39697
456	Neu5Aca2-6Galb1-4GlcNAcb1-2Mana1-6(GlcNAcb1-4)(Neu5Aca2-6Galb1-4GlcNAcb1-2Mana1-3)Manb1-4GlcNAcb1-4GlcNAcb-Sp21	56	3.55903	45.25	2.62996
508	(4S)GalNAcb-Sp10	56	32.2594	53.5	30.4686
328	GalNAcb1-3Gala1-4Galb1-4GlcNAcb1-3Galb1-4Glcb-Sp0	55.75	2.98608	49.75	4.64579
422	Galb1-4GlcNAcb1-6(Fuca1-2Galb1-3GlcNAcb1-3)Galb1-4Glc-Sp21	55.75	3.59398	49.25	3.86221
458	Neu5Aca2-6Galb1-4GlcNAcb1-6(Neu5Aca2-6Galb1-4GlcNAcb1-2)Mana1-6(GlcNAcb1-4)(Neu5Aca2-6Galb1-4GlcNAcb1-2Mana1-3)Manb1-4GlcNAcb1-4GlcNAcb-Sp21	55.5	3.87298	44	2.16025
433	Galb1-6Galb-Sp10	55.25	33.9841	48	28.1069
479	Neu5Aca2-6Galb1-4GlcNAcb1-6(Fuca1-2Galb1-4(Fuca1-3)GlcNAcb1-3)Galb1-4Glc-Sp21	55.25	8.53913	50.5	7.18795
579	GlcNAcb1-6(Neu5Aca2-3Galb1-3)GalNAca-Sp14	55.25	2.98608	44.75	1.25831
455	Neu5Aca2-3Galb1-4GlcNAcb1-6(Neu5Aca2-3Galb1-4GlcNAcb1-2)Mana1-6(GlcNAcb1-4)(Neu5Aca2-3Galb1-4GlcNAcb1-4(Neu5Aca2-3Galb1-4GlcNAcb1-2)Mana1-3)Manb1-4GlcNAcb1-4GlcNAcb-Sp21	55	0.816497	47.25	0.957427
528	GalNAca1-3(Fuca1-2)Galb1-3GalNAcb1-3Gala1-4Galb1-4Glc-Sp21	55	3.55903	46.5	1.73205
427	GlcNAcb1-6(GlcNAcb1-2)Mana1-6(GlcNAcb1-4)(GlcNAcb1-4(GlcNAcb1-2)Mana1-3)Manb1-4GlcNAcb1-4GlcNAc-Sp21	54.75	2.87228	53.75	1.70783
216	Neu5Aca2-3Galb1-4GlcNAcb1-3Galb1-4(Fuca1-3)GlcNAcb-Sp0	54.5	3.69685	50.75	3.30404
448	Gala1-3(Fuca1-2)Galb1-3GlcNAcb1-2Mana1-6(Gala1-3(Fuca1-2)Galb1-3GlcNAcb1-2Mana1-3)Manb1-4GlcNAcb1-4(Fuca1-6)GlcNAcb-Sp22	54.25	8.80814	51.5	7.04746
526	Neu5Aca2-3Galb1-4(Fuca1-3)GlcNAcb1-2Mana-Sp0	54.25	2.62996	45.75	3.0957
406	Gala1-3(Fuca1-2)Galb1-4GlcNAcb1-3GalNAca-Sp14	54	31.3794	42.25	22.9256
515	GalNAca1-3(Fuca1-2)Galb1-4 GlcNAcb1-2Mana-Sp0	54	1.41421	49.75	3.40343
584	GlcNAcb1-3Fuca-Sp21	54	1.82574	58.25	3.0957
453	Neu5Aca2-3Galb1-4GlcNAcb1-4Mana1-6(GlcNAcb1-4)(Neu5Aca2-3Galb1-4GlcNAcb1-4(Neu5Aca2-3Galb1-4GlcNAcb1-2)Mana1-3)Manb1-4GlcNAcb1-4GlcNAcb-Sp21	53.75	2.62996	45.75	0.957427
505	(3S)GalNAcb1-4(3S)GlcNAc-Sp8	53.75	51.6809	43	40.1912
548	GlcNAcb1-3Galb1-4GlcNAcb1-6(GlcNAcb1-3Galb1-3)GalNAca-Sp14	53.75	3.30404	46.5	6.245
428	Galb1-4GlcNAcb1-2Mana1-6(GlcNAcb1-4)(Galb1-4GlcNAcb1-2Mana1-3)Manb1-4GlcNAcb1-4GlcNAc-Sp21	53.5	5.44671	44	4.76095
522	GlcNAcb1-2 Mana1-6(GlcNAcb1-4)(GlcNAcb1-2Mana1-3)Manb1-4GlcNAcb1-4(Fuca1-6)GlcNAc-Sp21	53.5	2.51661	48.25	2.36291
384	Fuca1-2Galb1-3GalNAca1-3(Fuca1-2)Galb1-4GlcNAcb-Sp0	53.25	8.99537	49.5	3.10913
550	GalNAcb1-4GlcNAcb1-3GalNAcb1-4GlcNAcb-Sp0	53.25	2.21736	48	2.16025
329	GalNAca1-3(Fuca1-2)Galb1-4GlcNAcb1-3Galb1-4GlcNAcb-Sp0	53	2.16025	44.75	3.77492
418	Gala1-3Galb1-3GlcNAcb1-3GalNAc-Sp14	53	6.97615	47.25	11.0265
542	Neu5Gca2-8Neu5Gca2-3Galb1-4GlcNAcb1-3Galb1-4GlcNAc-Sp0	53	1.41421	42	4.69042
569	GlcNAcb1-3Galb1-4GlcNAcb1-6(Galb1-3)GalNAca-Sp14	52.5	7.04746	43	5.71548
342	Neu5Aca2-6Galb1-4GlcNAcb1-2Mana1-3Manb1-4GlcNAcb1-4GlcNAc-Sp12	52.25	3.5	43.5	1.73205
585	Galb1-3GalNAcb1-4(Neu5Aca2-8Neu5Aca2-8Neu5Aca2-3)Galb1-4Glcb-Sp21	52	1.41421	57.25	1.5
363	Galb1-4GlcNAcb1-2Mana1-6(Galb1-4GlcNAcb1-4(Galb1-4GlcNAcb1-2)Mana1-3)Manb1-4GlcNAcb1-4GlcNAc-Sp21	51.75	5.37742	45.25	4.272
429	Galb1-4GlcNAcb1-2Mana1-6(GlcNAcb1-4)(Galb1-4GlcNAcb1-4(Galb1-4GlcNAcb1-2)Mana1-3)Manb1-4GlcNAcb1-4GlcNAc-Sp21	51.5	3.69685	46.5	3.69685
529	Gala1-3(Fuca1-2)Galb1-3GalNAcb1-3Gala1-4Galb1-4Glc-Sp21	51.5	2.64575	39.75	2.87228
296	Galb1-3Galb1-4GlcNAcb-Sp8	51	5.59762	44.25	5.18813
571	Neu5Aca2-3Galb1-4GlcNAcb1-3Galb1-4GlcNAcb1-6(Neu5Aca2-3Galb1-4GlcNAcb1-3Galb1-4GlcNAcb1-3)GalNAca-Sp14	51	1.41421	53.75	2.98608
457	Neu5Aca2-6Galb1-4GlcNAcb1-4Mana1-6(GlcNAcb1-4)(Neu5Aca2-6Galb1-4GlcNAcb1-4(Neu5Aca2-6Galb1-4GlcNAcb1-2)Mana1-3)Manb1-4GlcNAcb1-4GlcNAcb-Sp21	50.25	1.89297	41.75	1.5
553	GlcNAb1-3Galb1-3GalNAc-Sp14	50.25	2.62996	44.5	3.87298
298	Galb1-4GlcNAcb1-6(Galb1-4GlcNAcb1-3)Galb1-4GlcNAc-Sp0	49.75	1.70783	43.5	0.57735
424	GlcNAcb1-2Mana1-6(GlcNAcb1-4)(GlcNAcb1-2Mana1-3)Manb1-4GlcNAcb1-4GlcNAc-Sp21	49.5	0.57735	41.5	2.38048
435	GalNAcb1-6GalNAcb-Sp8	49.5	63.5846	39.75	51.0188
320	Neu5Aca2-3Galb1-4GlcNAcb1-2Mana1-6(Neu5Aca2-3Galb1-4GlcNAcb1-2Mana1-3)Manb1-4GlcNAcb1-4GlcNAcb-Sp12	49.25	2.5	43.5	0.57735
524	Galb1-4GlcNAcb1-2 Mana1-6(Galb1-4GlcNAcb1-4)(Galb1-4GlcNAcb1-2Mana1-3)Manb1-4GlcNAcb1-4(Fuca1-6)GlcNAc-Sp21	48.5	1.73205	42.75	5.12348
431	Galb1-4GlcNAcb1-6(Galb1-4GlcNAcb1-2)Mana1-6(GlcNAcb1-4)(Galb1-4GlcNAcb1-4(Galb1-4GlcNAcb1-2)Mana1-3)Manb1-4GlcNAcb1-4GlcNAc-Sp21	48	2.94392	40.75	3.86221
416	Gala1-3(Fuca1-2)Galb1-3GlcNAcb1-3GalNAc-Sp14	47.75	21.3288	41	16.2686
532	GlcNAcb1-3Galb1-4GlcNAcb1-2Mana1-6(GlcNAcb1-3Galb1-4GlcNAcb1-2Mana1-3)Manb1-4GlcNAcb1-4GlcNAcb-Sp25	47.5	1.91485	44.25	5.18813
577	Neu5Aca2-6Galb1-4GlcNAcb1-6(Galb1-3)GalNAca-Sp14	47.5	2.38048	44.75	2.62996
124	Gala1-6Glcb-Sp8	47	51.6591	44.25	47.717
513	Gala1-3Galb1-4GlcNAcb1-2Mana-Sp0	46.75	16.0909	39.25	13.8894
108	Gala1-3(Fuca1-2)Galb-Sp18	46	48.5249	21	35.3553
407	GalNAca1-3(Fuca1-2)Galb1-4GlcNAcb1-3GalNAca-Sp14	45.75	10.9049	41	12.5698
507	(3S)GalNAcb1-4GlcNAc-Sp8	45.25	41.0559	38.5	32.9495
464	Neu5Aca2-3Galb1-4GlcNAcb1-6(Neu5Aca2-3Galb1-4GlcNAcb1-3)GalNAca-Sp14	44.75	4.19325	46	6.97615
555	(3S)GlcAb1-3Galb1-4GlcNAcb1-3Galb1-4Glc-Sp0	44.25	28.2415	35	22.9202
567	Neu5Aca2-3Galb1-4GlcNAcb1-3Galb1-4GlcNAcb1-3GalNAca-Sp14	43.5	16.1761	45.75	10.9049
509	Galb1-4(6P)GlcNAcb-Sp0	40.5	24.3379	42.25	23.7539
561	GlcNAcb1-3Galb1-4GlcNAcb1-3Galb1-4GlcNAcb1-2Mana1-6(GlcNAcb1-3Galb1-4GlcNAcb1-3Galb1-4GlcNAcb1-2Mana1-3)Manb1-4GlcNAcb1-4(Fuca1-6)GlcNAcb-Sp24	39.75	24.6492	38.75	22.2317
7	Fuca-Sp9	37.75	45.4634	66.25	10.5317
573	GlcNAcb1-3Galb1-4GlcNAcb1-3Galb1-4GlcNAcb1-3GalNAca-Sp14	35.5	28.1484	32.25	22.0662
462	Glca1-6Glca1-6Glca1-6Glcb-Sp10	33.75	30.7828	38.75	35.9479
478	Neu5Aca2-3Galb1-3GlcNAcb1-2Mana1-6(GlcNAcb1-4)(Neu5Aca2-3Galb1-3GlcNAcb1-2Mana1-3)Manb1-4GlcNAcb1-4GlcNAc-Sp21	32.75	29.5564	29.75	26.3233
570	GlcNAcb1-3Galb1-4GlcNAcb1-6(GlcNAcb1-3Galb1-4GlcNAcb1-3)GalNAca-Sp14	31.75	29.8035	37.25	32.0663
502	Galb1-3(6S)GlcNAcb-Sp8	31.5	51.6688	26.25	41.1775
365	Gala1-3(Fuca1-2)Galb1-4GlcNAcb1-2Mana1-6(Gala1-3(Fuca1-2)Galb1-4GlcNAcb1-2Mana1-3)Manb1-4GlcNAcb1-4GlcNAcb-Sp20	30	26.5707	29.25	24.7032
520	GalNAcb1-4GlcNAcb1-2Mana-Sp0	27.5	26.1852	25.25	22.036
494	Neu5Aca2-6GalNAcb1-4(6S)GlcNAcb-Sp8	26.5	39.6695	20.5	25.671
387	GalNAca1-3(Fuca1-2)Galb1-3GalNAca1-3(Fuca1-2)Galb1-4GlcNAcb-Sp0	26	27.3618	21.25	20.3039
575	Neu5Aca2-3Galb1-4GlcNAcb1-3Galb1-4GlcNAcb1-6(Galb1-3)GalNAca-Sp14	26	27.5076	26.75	21.8842
472	Neu5Aca2-6Galb1-4GlcNAcb1-6GalNAca-Sp14	24	37.3542	23.75	34.8461
521	Neu5Aca2-3Galb1-3GalNAcb1-4Galb1-4Glcb-Sp0	20.5	31.7122	89.25	30.8585
572	Neu5Aca2-6Galb1-4GlcNAcb1-3Galb1-4GlcNAcb1-3GalNAca-Sp14	17.5	27.7188	18.25	21.36
551	GlcNAcb1-3Galb1-4GlcNAcb1-3Galb1-4GlcNAcb1-3Galb1-4GlcNAcb1-3Galb1-4GlcNAcb1-2Mana1-6(GlcNAcb1-3Galb1-4GlcNAcb1-3Galb1-4GlcNAcb1-3Galb1-4GlcNAcb1-3Galb1-4GlcNAcb1-2Mana1-3)Manb1-4GlcNAcb1-4GlcNAcb-Sp25	16.25	23.852	15.25	16.5605
559	Neu5Aca2-8Neu5Aca2-3Galb1-3GalNAcb1-4(Neu5Aca2-3)Galb1-4Glc-Sp21	15	21.3385	14.75	21.5155
147	Galb1-3GlcNAcb1-3Galb1-4GlcNAcb-Sp0	3.25	1.70783	3.25	1.25831
316	Neu5Aca2-8Neu5Acb-Sp17	2.25	1.25831	1.75	0.5
