# Supplementary material for: Exploring roles of the chitinase ChiC in modulating Pseudomonas aeruginosa virulence phenotypes
Source: Microbiol Spectr. 2024 May 31;12(7):e00546-24. doi: 10.1128/spectrum.00546-24 (PMC11218509; doi:10.1128/spectrum.00546-24)
Supplement: Table S2 — GlcNAc2 addition, all proteins detected. [file spectrum.00546-24-s0003.xlsx]

## Sheet: Table S2 All the proteins dete 
Supplementary material Table S2. All the proteins detected from the proteomic analysis of PA WT (UCBPP-PA14) with and without the addition of (GlcNAc)2 after 2h and 6h. The proteins detected are represented by their UniProt Ids, protein names and their LFQ intensities.
Protein IDs	Protein names	LFQ intensity 2h_1	LFQ intensity 2h_2	LFQ intensity 2h_3	LFQ intensity 2h_ctrl_1	LFQ intensity 2h_ctrl_2	LFQ intensity 2h_ctrl_3	LFQ intensity 6h_1	LFQ intensity 6h_2	LFQ intensity 6h_3	LFQ intensity 6h_ctrl_1	LFQ intensity 6h_ctrl_2	LFQ intensity 6h_ctrl_3
A0A0H2Z5U2	Aldoketomutase (Glyoxalase I) (Ketone-aldehyde mutase) (Methylglyoxalase) (S-D-lactoylglutathione methylglyoxal lyase)	NaN	NaN	NaN	NaN	NaN	NaN	NaN	NaN	NaN	NaN	NaN	NaN
A0A0H2Z5U4	Transposase	NaN	NaN	NaN	NaN	NaN	NaN	NaN	17.2123	NaN	16.3052	16.5613	16.8756
A0A0H2Z5W5	Probable aldehyde dehydrogenase	20.1507	20.3613	20.1478	20.266	19.8712	20.3615	22.5851	20.2919	21.3555	21.085	22.1722	20.2223
A0A0H2Z5X0	HDOD domain-containing protein	19.6381	19.3746	20.0451	20.1713	19.656	19.8877	18.4083	21.4672	20.3216	21.1639	19.7289	21.7662
A0A0H2Z5X2	RNA polymerase sigma factor	20.5452	19.6405	21.2771	20.4622	19.039	19.5865	17.694	16.1695	16.6683	17.1882	17.1503	17.3836
A0A0H2Z5X4	Signal peptidase I (EC 3.4.21.89)	18.788	18.4551	19.4486	18.3724	16.9598	17.2413	19.3196	14.2195	16.5987	16.8579	17.0503	16.5091
A0A0H2Z5Y3	Lon protease (EC 3.4.21.53) (ATP-dependent protease La)	17.6471	17.6736	18.2064	19.8046	18.3724	18.6535	15.7426	17.0868	18.0009	18.9959	16.8689	18.3115
A0A0H2Z5Y6	Probable transcriptional regulator	NaN	NaN	NaN	NaN	NaN	NaN	NaN	NaN	NaN	NaN	NaN	NaN
A0A0H2Z5Z3	2-methylcitrate dehydratase (EC 4.2.1.79)	14.5129	18.6063	16.4651	17.3775	19.0764	18.8085	23.4081	21.8059	22.2982	22.1747	22.9752	21.1157
A0A0H2Z5Z6	Probable transcriptional regulator	NaN	NaN	NaN	NaN	NaN	NaN	NaN	NaN	NaN	NaN	NaN	NaN
A0A0H2Z601	N-acetylmuramoyl-L-alanine amidase domain-containing protein	20.5065	20.3932	20.7574	20.7434	20.4468	20.7803	19.3224	17.1616	18.2659	18.4666	18.7687	17.0207
A0A0H2Z605	Probable ring-cleaving dioxygenase	NaN	NaN	NaN	NaN	NaN	NaN	NaN	NaN	NaN	NaN	NaN	NaN
A0A0H2Z614	OmpA-like domain-containing protein	21.3515	20.4077	22.4711	20.9809	19.4623	19.2424	21.1109	20.5179	20.4231	20.8927	20.8139	21.1351
A0A0H2Z616	Glutathione peroxidase	20.4108	20.2999	21.1576	20.9953	20.0543	20.251	20.6256	22.7062	22.786	22.8154	22.3914	23.1938
A0A0H2Z624	Thioredoxin reductase (EC 1.8.1.9)	22.755	21.9186	22.827	22.2573	21.4553	22.3518	20.0737	20.7091	20.2166	20.3372	20.7953	20.823
A0A0H2Z633	4-hydroxyphenylpyruvate dioxygenase	22.0657	21.5347	22.3154	22.9791	21.7059	20.7813	16.3877	21.171	20.1699	20.5597	18.5408	20.8746
A0A0H2Z637	Aminotransferase (EC 2.6.1.-)	25.0069	24.7176	24.7122	24.5375	24.4493	24.9001	23.8725	23.6616	23.1918	22.9972	23.7807	23.2423
A0A0H2Z669	Peptidase M14	17.9454	19.6296	18.6905	19.48	21.0685	20.0799	20.9554	20.1542	20.4686	20.23	21.074	19.0993
A0A0H2Z674	Arginine/ornithine succinyltransferase AI subunit	21.3772	20.9476	20.5438	21.2141	21.7255	21.6955	20.9576	21.1718	20.6379	20.2739	20.7675	20.3216
A0A0H2Z678	Aspartokinase (EC 2.7.2.4)	18.9873	19.9692	19.959	20.7287	20.8	20.8207	21.8621	20.8545	20.4067	20.775	20.8055	20.1019
A0A0H2Z693	Two-component response regulator	NaN	NaN	NaN	NaN	NaN	NaN	NaN	NaN	NaN	NaN	NaN	NaN
A0A0H2Z697	Nucleoside triphosphate pyrophosphohydrolase	20.9688	19.2735	20.6804	20.415	19.4879	20.155	18.0387	18.0745	18.8995	18.2714	18.8922	19.0139
A0A0H2Z6A5	Phosphoribosylglycinamide formyltransferase (EC 2.1.2.2) (5'-phosphoribosylglycinamide transformylase) (GAR transformylase) (GART)	14.4517	15.4167	18.2306	16.6372	15.1204	17.2006	15.7973	20.5747	18.9337	18.3321	16.4417	20.7001
A0A0H2Z6A9	Arsenate reductase (EC 1.20.4.1)	20.8726	19.9593	21.1659	20.4165	20.0947	20.7077	19.2964	20.707	20.6026	20.9468	19.2618	22.0319
A0A0H2Z6B4	Lipoprotein	19.3121	18.7673	18.7519	19.3473	17.3043	16.2205	15.2255	NaN	15.736	15.7732	15.2186	16.3297
A0A0H2Z6B9	Probable dna-binding stress protein	20.7174	21.3654	21.31	22.0336	22.0019	22.0239	23.5915	24.6102	23.5934	24.4578	23.5339	24.4184
A0A0H2Z6C4	Tol-Pal system protein TolB	19.2785	18.7096	19.4845	20.0037	19.1881	18.9125	20.532	22.01	21.4628	21.5515	20.0815	21.895
A0A0H2Z6D4	Secreted protein	NaN	NaN	NaN	NaN	NaN	NaN	NaN	NaN	NaN	NaN	NaN	NaN
A0A0H2Z6D9	Heme oxygenase	16.6243	18.1743	20.5334	21.7272	19.3666	20.8878	20.6855	21.6628	20.9487	21.6325	20.7445	21.0011
A0A0H2Z6E4	Nudix hydrolase domain-containing protein	NaN	NaN	NaN	14.593	NaN	13.6435	16.7492	17.2055	16.9573	16.0243	15.6862	18.3544
A0A0H2Z6E9	Methylated-DNA--protein-cysteine methyltransferase (EC 2.1.1.63) (6-O-methylguanine-DNA methyltransferase) (MGMT) (O-6-methylguanine-DNA-alkyltransferase)	NaN	NaN	NaN	13.8406	NaN	NaN	NaN	18.3905	NaN	NaN	NaN	NaN
A0A0H2Z6F6	Quinolone signal response protein	15.2587	NaN	18.1194	18.2686	15.9466	18.6389	19.0924	21.8985	21.2572	21.8493	19.262	21.5912
A0A0H2Z6G2	UPF0033 domain-containing protein	15.6499	17.1781	16.7551	16.4713	17.6417	17.4139	16.443	17.2285	16.1231	18.4543	16.1871	16.3554
A0A0H2Z6G9	Putative lipoprotein	21.9204	21.1795	22.1	21.9107	21.3731	21.4546	19.9955	17.1687	18.406	18.0354	19.4302	18.294
A0A0H2Z6J0	aldehyde dehydrogenase (NAD(+)) (EC 1.2.1.3)	16.5041	14.3346	16.2002	15.4774	15.3328	13.8243	19.7579	16.4803	15.4292	16.1018	17.804	15.96
A0A0H2Z6J2	HTH araC/xylS-type domain-containing protein	NaN	NaN	NaN	NaN	NaN	NaN	NaN	NaN	NaN	NaN	NaN	NaN
A0A0H2Z6J6	YkuD domain-containing protein	NaN	NaN	NaN	NaN	NaN	NaN	16.2998	19.1361	18.1906	17.6019	16.2361	18.3483
A0A0H2Z6K8	Probable enoyl-CoA hydratase/isomerase	23.6669	22.6898	23.5292	22.9421	22.151	23.1849	24.0814	22.6219	23.3073	23.0842	24.4069	22.2933
A0A0H2Z6L4	YbjN domain-containing protein	NaN	NaN	NaN	NaN	NaN	NaN	NaN	17.3922	16.0264	15.3837	14.3393	15.8506
A0A0H2Z6L5	Probable two-component response regulator	13.8271	14.4656	13.9725	14.3116	13.8623	12.4425	13.0589	19.0633	18.6517	19.1013	14.7259	17.988
A0A0H2Z6M1	Transcriptional regulator ToxR	NaN	NaN	NaN	NaN	NaN	NaN	NaN	NaN	NaN	NaN	NaN	NaN
A0A0H2Z6M3	Putative penicillin amidase	17.914	15.9386	16.5727	17.1238	16.3671	17.3977	17.087	14.1509	13.1832	14.7843	15.0228	NaN
A0A0H2Z6M5	ABC transporter substrate-binding protein	NaN	NaN	NaN	NaN	NaN	NaN	NaN	NaN	NaN	NaN	NaN	NaN
A0A0H2Z6N0	Collagen pro alpha-chain	19.1295	18.1902	18.2803	18.8166	17.8001	18.518	16.5643	18.4973	17.8306	18.5201	17.4886	18.6261
A0A0H2Z6N1	Bifunctional protein PutA [Includes: Proline dehydrogenase (EC 1.5.5.2) (Proline oxidase); Delta-1-pyrroline-5-carboxylate dehydrogenase (P5C dehydrogenase) (EC 1.2.1.88) (L-glutamate gamma-semialdehyde dehydrogenase)]	22.3987	21.7581	22.8218	23.4638	23.7813	22.7943	19.3741	21.2327	20.3769	21.0435	20.3467	21.0175
A0A0H2Z6N3	Probable outer membrane protein	19.0813	16.5028	17.9387	17.9474	17.3144	16.8395	17.6531	17.6711	17.436	18.3415	17.2223	18.3099
A0A0H2Z6N8	Rick_17kDa_Anti domain-containing protein	22.1412	22.0428	22.8721	21.8819	21.4014	21.3991	23.5725	22.0482	21.7367	22.0936	22.3469	22.3277
A0A0H2Z6P5	Citrate synthase	19.7623	18.9176	19.5458	20.3601	19.5519	19.231	20.5672	23.2723	21.8975	22.6125	20.9954	22.3237
A0A0H2Z6P9	Phage protein	18.2914	17.1084	17.5063	19.0319	17.4397	17.8824	18.707	16.8133	17.0537	15.9874	16.3397	NaN
A0A0H2Z6Q4	DUF1508 domain-containing protein	17.7715	16.0533	18.7531	17.8026	16.2581	NaN	14.9644	17.3685	18.7355	18.6987	NaN	19.9274
A0A0H2Z6Q5	Probable heat shock protein (Hsp90 family)	NaN	14.1831	13.7283	13.9163	16.3075	13.8035	NaN	13.5033	NaN	NaN	NaN	NaN
A0A0H2Z6Q9	(S)-2-haloacid dehalogenase (EC 3.8.1.2) (2-haloalkanoic acid dehalogenase) (Halocarboxylic acid halidohydrolase) (L-2-haloacid dehalogenase)	NaN	NaN	NaN	14.5416	15.5301	NaN	15.484	17.3602	15.1873	15.6188	15.2494	16.7582
A0A0H2Z6R2	Putative transcriptional regulator	NaN	NaN	NaN	NaN	NaN	NaN	NaN	NaN	NaN	NaN	NaN	NaN
A0A0H2Z6R7	Probable enoyl-CoA hydratase/isomerase	19.2898	21.6294	19.5553	21.2079	20.9444	21.3963	23.3807	22.1311	22.426	22.4275	22.688	21.3795
A0A0H2Z6S5	DUF2845 domain-containing protein	NaN	NaN	NaN	NaN	NaN	NaN	NaN	13.397	NaN	NaN	NaN	16.6673
A0A0H2Z6S6	Possible sugar nucleotidyltransferase	16.1136	NaN	NaN	NaN	NaN	NaN	NaN	19.6894	16.3358	18.1257	NaN	17.0934
A0A0H2Z6T1	Flagellar secretion chaperone FliS	18.6403	19.0994	18.9886	19.308	18.9963	19.0828	15.4827	19.2379	17.2119	17.5478	17.7049	19.5213
A0A0H2Z6T8	Negative regulator for alginate biosynthesis MucB	20.8964	20.4828	21.349	20.9567	20.3371	20.7489	20.7192	20.5977	20.6732	20.9787	20.6184	20.793
A0A0H2Z6V1	LprI domain-containing protein	13.3304	NaN	11.8744	12.6004	12.3432	13.4639	13.7686	17.9838	17.8116	19.0396	15.6826	19.3805
A0A0H2Z6V5	Probable outer membrane protein	18.7449	17.5412	19.0543	18.5645	17.112	17.9207	19.763	17.9867	18.2865	19.3411	18.3137	19.7851
A0A0H2Z6V6	Probable oxidoreductase	16.4791	17.222	18.3	17.2775	16.9549	16.3044	18.6675	18.7857	18.7298	18.2407	19.4669	18.9888
A0A0H2Z6V9	3-hydroxyisobutyrate dehydrogenase (HIBADH) (EC 1.1.1.31)	NaN	NaN	NaN	NaN	NaN	NaN	15.5467	18.3997	15.2716	17.5191	16.0329	16.9712
A0A0H2Z6W1	aconitate hydratase (EC 4.2.1.3)	18.639	19.7974	18.6774	19.7861	22.4865	19.6149	21.4702	21.3653	20.8245	20.9709	21.4958	20.8515
A0A0H2Z6W3	Probable transcriptional regulator	12.6774	15.0389	13.0696	14.4779	14.9869	15.4676	18.2718	14.3252	14.4724	14.7859	17.0004	15.8044
A0A0H2Z6W7	Probable oxidoreductase	14.5362	14.4242	NaN	15.0563	15.2787	14.9868	17.8512	21.1632	20.3407	19.9938	19.6626	21.0509
A0A0H2Z6W9	SCP domain-containing protein	20.4372	20.1047	20.565	20.3042	19.6302	20.392	20.4931	21.0445	21.6351	21.9837	20.4312	21.7305
A0A0H2Z6X3	YjgF_endoribonc domain-containing protein	NaN	NaN	NaN	NaN	NaN	NaN	NaN	NaN	NaN	NaN	NaN	NaN
A0A0H2Z6X5	R2K_3 domain-containing protein	15.3403	NaN	NaN	NaN	NaN	NaN	NaN	18.8316	17.5183	17.9249	15.0451	17.9654
A0A0H2Z6Y0	Probable cold-shock protein	24.4982	24.4791	25.1001	24.28	23.9074	23.8775	25.0754	24.0865	25.4228	24.8701	24.8093	24.7203
A0A0H2Z6Y2	DSBA domain-containing protein	14.9435	14.8903	16.2696	17.3118	15.0511	16.2708	14.2894	17.9216	17.3001	18.3228	15.7884	17.8647
A0A0H2Z6Y4	Enterobactin synthase component D (4'-phosphopantetheinyl transferase EntD) (Enterochelin synthase D)	NaN	NaN	NaN	NaN	NaN	NaN	NaN	17.2202	NaN	14.4898	NaN	NaN
A0A0H2Z6Z0	Tricarboxylic transport membrane protein	9.95305	11.4507	11.4753	11.4324	9.10599	8.8842	16.4571	20.265	20.1426	20.824	17.5606	21.222
A0A0H2Z6Z4	Phosphate acetyltransferase (EC 2.3.1.8) (Phosphotransacetylase)	16.5607	17.7659	17.3662	19.15	21.4945	19.5014	16.685	19.1714	17.9904	19.1254	18.2012	20.3453
A0A0H2Z6Z5	Folate-binding protein YgfZ	16.9724	17.8219	17.7887	18.2985	18.1079	18.0362	17.4601	21.1357	19.9213	20.6868	18.5428	20.8471
A0A0H2Z6Z9	Probable oxidoreductase	15.5576	18.0393	16.2611	17.1528	18.0657	18.3124	16.9982	18.1442	15.8597	16.8699	15.4201	16.2117
A0A0H2Z700	Anti-sigma factor MucA	19.8606	19.3017	20.6627	19.2903	18.5328	18.2949	18.135	16.8587	17.1403	17.0641	17.5685	17.3019
A0A0H2Z701	Probable acyl-CoA dehydrogenase	NaN	NaN	NaN	NaN	NaN	NaN	NaN	NaN	NaN	NaN	NaN	NaN
A0A0H2Z705	DUF4845 domain-containing protein	NaN	NaN	NaN	NaN	NaN	NaN	NaN	NaN	NaN	NaN	NaN	NaN
A0A0H2Z706	DNA-binding protein	NaN	NaN	NaN	15.0752	15.8116	17.3124	16.3177	18.6883	18.0206	17.5851	17.1629	NaN
A0A0H2Z710	PALP domain-containing protein	18.8349	18.6441	17.3679	17.4006	18.3359	18.5936	19.4191	19.72	18.8444	19.1263	19.4665	19.527
A0A0H2Z711	Helix destabilizing protein of bacteriophage Pf1	NaN	19.9475	NaN	19.0287	19.8266	18.4482	17.3495	18.6595	NaN	NaN	NaN	19.3256
A0A0H2Z720	2-methylaconitate cis-trans isomerase PrpF	18.1859	21.1421	18.9945	20.6828	20.7297	21.2191	20.3877	20.4103	20.1846	20.1814	21.0259	20.9277
A0A0H2Z721	DNA-3-methyladenine glycosylase I	13.5543	16.1149	14.4524	15.9101	18.1602	17.4088	14.3549	16.613	15.1672	16.3916	13.9809	17.1
A0A0H2Z722	Topoisomerase II	21.5149	19.8741	20.3254	19.6436	19.1176	19.3493	19.6835	20.234	20.0426	19.4869	18.8838	19.9187
A0A0H2Z723	Phospholipid methyltransferase	NaN	NaN	NaN	NaN	NaN	NaN	NaN	NaN	NaN	NaN	NaN	NaN
A0A0H2Z727	Putative redox protein	20.9435	19.8689	21.3148	20.3418	19.6008	20.1981	20.7081	20.4107	20.6562	20.412	19.5946	20.4975
A0A0H2Z728	VOC domain-containing protein	NaN	NaN	NaN	NaN	NaN	NaN	18.0513	18.7115	17.4106	16.9166	17.1343	16.0467
A0A0H2Z732	Polyketide cyclase	15.681	16.6867	16.6792	16.1564	18.0532	17.7357	20.3206	20.7291	19.1355	20.2956	19.8285	19.8775
A0A0H2Z737	Aminotran_5 domain-containing protein	NaN	NaN	NaN	NaN	NaN	NaN	NaN	NaN	NaN	NaN	15.8876	15.1682
A0A0H2Z739	D-lactate dehydrogenase (Fermentative)	12.3771	NaN	NaN	14.7201	NaN	NaN	20.4497	17.2029	16.3143	14.7264	19.3866	16.577
A0A0H2Z743	Putative peptidyl-arginine deiminase	16.1855	15.0384	17.4025	16.5233	15.3271	15.4308	17.4644	18.3819	17.5864	18.5058	15.8763	17.6503
A0A0H2Z744	Cysteine synthase (EC 2.5.1.47)	23.6162	22.7347	23.538	22.7593	22.2216	22.8712	20.8793	20.9475	20.5289	20.8307	21.0442	20.9587
A0A0H2Z748	Chain-length determining protein	NaN	NaN	NaN	NaN	NaN	NaN	17.8416	14.4394	15.4566	15.8391	17.2803	14.2313
A0A0H2Z749	Thioredoxin family protein	NaN	17.1818	15.6506	16.6598	16.8899	16.1043	18.1321	20.7306	18.6534	19.391	18.8187	21.5909
A0A0H2Z750	PASTA domain-containing protein	18.0953	18.7637	18.4625	18.231	18.4218	18.1606	20.2275	18.3404	19.2587	19.359	19.1965	19.3573
A0A0H2Z753	Probable transcriptional regulator	NaN	NaN	NaN	NaN	NaN	NaN	NaN	NaN	NaN	NaN	NaN	NaN
A0A0H2Z755	Probable amidase	18.081	18.6369	18.3614	18.9337	18.5976	18.9218	21.6149	20.3116	20.2513	20.21	21.0356	19.831
A0A0H2Z759	Alkaline metalloproteinase	NaN	NaN	12.9248	10.8857	10.6527	11.7084	15.4327	16.653	20.0992	19.953	18.2162	18.9933
A0A0H2Z760	PlsC domain-containing protein	NaN	NaN	NaN	NaN	NaN	NaN	NaN	NaN	NaN	NaN	NaN	NaN
A0A0H2Z761	Probable thioredoxin	NaN	NaN	NaN	NaN	NaN	NaN	NaN	NaN	NaN	NaN	NaN	NaN
A0A0H2Z762	Exonuc_VII_L domain-containing protein	NaN	NaN	NaN	NaN	NaN	NaN	16.6174	15.6254	15.6981	16.6391	16.4639	15.4986
A0A0H2Z763	Putative dihydrodipicolinate synthetase	NaN	19.0427	NaN	NaN	NaN	NaN	24.2239	22.3221	22.2632	21.928	22.6263	21.6673
A0A0H2Z765	HIT domain-containing protein	22.1312	22.5061	22.4215	22.0726	22.133	22.4008	23.1013	24.0615	22.911	23.6768	22.5249	22.1812
A0A0H2Z769	Morphogene protein BolA	20.7029	20.4129	21.1633	20.7425	20.0722	20.8847	20.5738	20.2486	21.4552	21.5812	19.8436	22.5667
A0A0H2Z770	Tol-Pal system protein TolR	18.2605	16.2469	18.7831	NaN	NaN	NaN	17.9687	15.4879	NaN	15.9776	17.9095	16.6591
A0A0H2Z774	Probable oxidoreductase	18.1095	18.4378	18.7397	18.3285	18.5181	18.6297	19.6782	20.1459	19.8313	19.7784	19.6879	19.7529
A0A0H2Z776	7-carboxy-7-deazaguanine synthase (CDG synthase) (EC 4.3.99.3) (Queuosine biosynthesis protein QueE)	14.563	17.1994	15.0462	16.6774	NaN	16.8939	14.8082	13.9703	14.2505	14.0261	NaN	17.4153
A0A0H2Z777	Putative transcriptional regulator	NaN	NaN	NaN	NaN	NaN	NaN	NaN	NaN	NaN	NaN	NaN	NaN
A0A0H2Z779	DUF2059 domain-containing protein	21.4018	21.4354	21.6775	22.4619	22.9361	22.0306	22.8625	22.3069	21.8671	23.2093	21.5368	23.2281
A0A0H2Z780	MliC domain-containing protein	18.7886	18.6783	19.5348	18.4138	18.2196	17.5562	21.1107	17.5177	16.3749	19.6111	19.7348	17.6004
A0A0H2Z785	HTH-type transcriptional regulatory protein TyrR	NaN	NaN	NaN	NaN	NaN	NaN	NaN	NaN	NaN	NaN	NaN	NaN
A0A0H2Z791	NAD(P)-bd_dom domain-containing protein	17.6982	17.9235	18.1842	18.5458	16.9101	17.8546	18.334	20.6055	20.4476	20.2679	19.4636	20.2053
A0A0H2Z792	Glutathione peroxidase	21.2578	21.0037	21.4061	20.15	20.7906	20.6202	23.1348	23.8473	24.7994	24.8178	23.3676	24.5956
A0A0H2Z793	4HBT domain-containing protein	NaN	NaN	NaN	NaN	NaN	NaN	NaN	NaN	NaN	NaN	NaN	NaN
A0A0H2Z794	Phenylalanine-4-hydroxylase (EC 1.14.16.1) (Phe-4-monooxygenase)	16.9265	15.8649	17.2803	19.0791	17.2132	15.5513	NaN	14.5221	15.7043	16.8417	13.0234	15.0918
A0A0H2Z795	Probable acyl-CoA dehydrogenase	18.855	18.4084	19.314	18.5155	17.7532	18.7938	21.0393	20.6923	21.0641	20.7484	21.3803	20.3687
A0A0H2Z797	3-mercaptopyruvate sulfurtransferase	17.6203	18.9061	18.2733	18.5763	20.2984	20.056	20.2983	22.438	22.2676	22.0879	21.5865	22.8564
A0A0H2Z7A1	Arginine/ornithine binding protein AotJ	25.2711	24.3586	25.0577	24.3095	23.8101	24.4307	24.4859	25.0357	25.8177	25.8018	24.9603	26.4659
A0A0H2Z7A3	PqsC	20.9765	21.5807	21.4454	21.9382	22.1266	22.4361	24.4005	24.3631	24.1119	23.6368	24.2755	24.1991
A0A0H2Z7A7	Putative oligopeptidase	19.2393	22.0574	19.7192	21.6678	21.4672	21.9977	20.5829	19.3163	19.6635	19.6214	19.6326	19.5522
A0A0H2Z7A8	Transcriptional regulator ArgR	17.1838	17.3735	16.8117	18.1416	17.8117	18.3737	18.1506	17.479	15.7796	16.6835	17.4131	17.2005
A0A0H2Z7A9	Acetyl-coenzyme A synthetase (AcCoA synthetase) (Acs) (EC 6.2.1.1) (Acetate--CoA ligase) (Acyl-activating enzyme)	19.7631	19.9357	19.3874	20.1827	21.6553	20.7026	20.0501	20.5351	20.5131	19.935	20.638	20.1325
A0A0H2Z7B0	L-aspartate oxidase (EC 1.4.3.16)	13.8872	14.5665	15.8214	17.2506	17.103	14.4898	17.876	18.8832	17.0878	15.366	17.3626	16.5951
A0A0H2Z7B1	Glycine cleavage system transcriptional repressor	NaN	16.1352	16.1337	18.6685	NaN	NaN	16.2152	16.7269	NaN	NaN	16.7951	NaN
A0A0H2Z7B2	Periplasmic serine endoprotease DegP-like (EC 3.4.21.107)	24.1108	23.598	24.6557	24.5218	23.3226	23.85	23.2926	22.3097	22.5678	22.126	22.8068	22.0907
A0A0H2Z7B3	Arginine/ornithine transport protein AotP	19.992	19.0293	19.0823	19.3381	18.7057	17.8871	18.4208	17.4613	18.2237	17.9252	17.719	17.1361
A0A0H2Z7B4	Nucleic acid-binding protein	17.6031	17.643	18.5867	18.1608	17.2462	18.5038	16.3149	15.6117	15.2205	15.3235	16.9762	15.879
A0A0H2Z7B5	Arginine/ornithine succinyltransferase AII subunit	21.3353	20.902	20.3114	21.1075	21.9026	21.8976	21.4302	21.557	20.8924	20.6202	20.7593	21.2185
A0A0H2Z7B6	Inhibitor of cysteine peptidase	18.7153	17.3544	18.9712	18.8792	17.0057	18.2506	17.6686	14.8139	15.4033	16.5668	15.9739	17.0653
A0A0H2Z7B9	Sodium/proline symporter (Proline permease)	18.3286	17.4093	18.4389	17.5713	17.0613	16.0676	15.7386	NaN	15.6899	NaN	16.0663	15.6646
A0A0H2Z7C1	N-succinylglutamate 5-semialdehyde dehydrogenase (EC 1.2.1.71) (Succinylglutamic semialdehyde dehydrogenase) (SGSD)	23.1175	24.1836	23.2925	23.9077	23.7214	24.1673	23.5145	23.1878	22.6613	22.6183	22.9026	22.732
A0A0H2Z7C6	Probable transcriptional regulator	NaN	NaN	NaN	NaN	NaN	NaN	NaN	NaN	NaN	NaN	NaN	NaN
A0A0H2Z7C8	VirJ domain-containing protein	16.9712	17.5892	17.9873	17.2115	NaN	17.184	18.7966	18.2022	NaN	NaN	17.2538	NaN
A0A0H2Z7C9	2-methylisocitrate lyase (2-MIC) (MICL) (EC 4.1.3.30) ((2R,3S)-2-methylisocitrate lyase)	18.2978	18.2304	18.8739	19.2902	18.767	18.5906	18.5161	21.3031	20.6922	21.0423	20.2826	20.9642
A0A0H2Z7D2	Magnesium transporter MgtE	NaN	NaN	NaN	NaN	NaN	NaN	NaN	NaN	NaN	NaN	NaN	NaN
A0A0H2Z7D5	Serine protease (EC 3.4.21.-)	NaN	NaN	NaN	NaN	14.1286	13.8368	18.6003	13.9586	13.6476	14.3977	18.7632	13.6929
A0A0H2Z7E0	Zf-3CxxC domain-containing protein	14.2502	NaN	14.0902	14.7715	NaN	14.6159	14.8336	18.9717	17.8819	18.6151	15.5086	18.5117
A0A0H2Z7E1	Lipopolysaccharide biosynthetic protein LpxO2	NaN	NaN	NaN	NaN	NaN	NaN	16.6354	NaN	NaN	NaN	15.2496	NaN
A0A0H2Z7E2	Glutaminase-asparaginase	21.2893	23.9514	21.6761	23.3615	23.9534	24.559	24.7875	23.6305	23.8763	23.633	24.8127	23.6856
A0A0H2Z7E4	Siderophore receptor protein	16.9084	15.1214	18.116	18.2969	15.5906	17.3792	19.6943	17.9869	18.1959	18.6678	19.0196	19.107
A0A0H2Z7E6	DUF3396 domain-containing protein	NaN	NaN	NaN	NaN	NaN	NaN	NaN	16.4352	15.7707	16.3729	14.5997	16.0473
A0A0H2Z7E7	Putative binding protein component of ABC transporter	25.4353	24.3965	25.2142	24.524	23.848	24.5844	24.5006	25.5522	25.7356	26.0617	25.1617	26.6598
A0A0H2Z7E8	DUF2058 domain-containing protein	21.8548	21.1694	21.6759	20.5532	20.8645	20.9428	21.1431	19.2154	19.8954	19.7032	20.8788	20.8555
A0A0H2Z7E9	DUF2066 domain-containing protein	20.5572	19.8117	20.8717	20.6647	19.0969	19.8157	16.6019	13.2333	13.07	15.0078	16.1882	15.5906
A0A0H2Z7F2	Thioredoxin-like_fold domain-containing protein	18.2517	18.8483	19.04	18.9258	18.396	18.981	18.875	20.8	21.0082	20.4736	19.5903	20.1563
A0A0H2Z7F3	RES domain-containing protein	NaN	NaN	NaN	NaN	NaN	NaN	NaN	NaN	NaN	NaN	NaN	NaN
A0A0H2Z7F5	DUF885 domain-containing protein	NaN	NaN	NaN	NaN	NaN	NaN	13.8735	17.5271	15.8099	17.8866	14.869	16.652
A0A0H2Z7F6	Bac_DnaA domain-containing protein	NaN	NaN	NaN	NaN	13.4757	NaN	NaN	19.263	15.6561	16.5225	13.5888	14.4693
A0A0H2Z7G0	Lactamase_B domain-containing protein	19.8155	19.4466	19.5777	19.1736	19.5255	19.6878	18.2247	19.9062	19.7003	20.1747	18.6759	19.8801
A0A0H2Z7G1	Probable outer membrane protein	16.9708	14.552	17.7494	15.6947	NaN	12.9638	20.4828	17.0654	16.9146	16.8682	20.0253	15.9394
A0A0H2Z7G3	tRNA_edit domain-containing protein	17.2217	NaN	NaN	17.4624	16.7094	NaN	NaN	18.1134	18.3611	18.4326	16.7787	21.8516
A0A0H2Z7G4	4HBT domain-containing protein	18.7996	20.3836	19.6595	19.1773	19.3087	19.0455	19.1263	17.5041	17.3379	15.4336	17.3746	16.4251
A0A0H2Z7G5	Peptidyl-prolyl cis-trans isomerase (EC 5.2.1.8)	22.0326	21.9713	22.3785	22.2032	21.8721	22.1146	20.1512	21.141	21.5052	20.9122	20.8727	21.1357
A0A0H2Z7G7	Basic amino acid, basic peptide and imipenem outer membrane porin OprD	23.9223	22.9475	22.8275	22.2687	22.249	22.5552	23.8007	22.3244	23.0696	23.1329	23.5459	23.4072
A0A0H2Z7G9	Peptidoglycan-associated protein	22.535	24.021	23.8408	21.5667	22.6362	20.5893	24.6041	21.1544	21.5848	21.6259	22.9891	20.5976
A0A0H2Z7H1	Putative glycerate kinase	NaN	NaN	NaN	NaN	NaN	NaN	NaN	NaN	NaN	NaN	NaN	NaN
A0A0H2Z7H2	Putative pyridine nucleotide-disulphide oxidoreductase	16.9576	19.559	18.0695	18.9654	18.6405	19.2232	18.6007	19.0021	18.9816	18.5219	18.2206	18.2306
A0A0H2Z7H3	Tol-Pal system protein TolQ	19.4361	19.7093	20.763	19.394	19.1118	17.6904	20.9947	17.4975	18.555	19.1955	19.5128	18.2927
A0A0H2Z7H4	Alkyl hydroperoxide reductase C (Peroxiredoxin) (Thioredoxin peroxidase)	19.5047	18.8634	19.5072	19.5344	19.4427	19.9174	18.992	17.6535	17.06	17.7738	17.3359	16.6226
A0A0H2Z7H8	Fumarate hydratase class II (Fumarase C) (EC 4.2.1.2) (Aerobic fumarase) (Iron-independent fumarase)	20.9862	21.8237	20.9741	21.4383	21.9118	21.8356	23.3203	21.5236	21.7285	21.4477	22.6417	21.2505
A0A0H2Z7H9	Cell division coordinator CpoB	21.8755	21.9654	22.2622	22.0335	22.1632	22.4261	21.1685	19.5489	19.2246	19.4869	20.3214	20.125
A0A0H2Z7I1	Putative cysteine synthase	21.6786	20.7263	20.5439	21.7036	20.8899	21.6973	20.1563	19.7706	18.0151	19.2182	18.2516	20.0813
A0A0H2Z7I2	DUF4198 domain-containing protein	17.2664	17.0474	17.4875	17.2921	16.2688	16.6095	19.9372	18.2516	18.5156	18.9019	19.1126	18.2162
A0A0H2Z7I5	Probable short-chain dehydrogenase	NaN	NaN	NaN	14.1453	14.4174	NaN	17.9529	17.0983	17.654	16.6676	16.5521	17.1778
A0A0H2Z7I6	ExoU	16.1741	15.8147	16.693	16.9668	16.5726	16.2033	14.1777	17.1616	13.8343	13.4748	14.6081	13.5342
A0A0H2Z7I7	Putative acetyltransferase	19.2939	19.2494	19.2711	19.7237	18.4931	17.8972	20.789	17.7456	17.5156	18.1787	16.8149	NaN
A0A0H2Z7I9	DUF104 domain-containing protein	19.2419	20.8479	21.0219	21.1188	21.3202	21.2198	20.3745	18.8016	19.1631	18.4406	19.5242	19.2912
A0A0H2Z7J0	Branched-chain amino acid transport protein BraF	15.6567	15.69	16.0997	16.1622	15.5543	NaN	18.0269	17.1886	15.803	16.7353	16.3389	15.9425
A0A0H2Z7J1	HPt domain-containing protein	16.9202	17.202	17.6501	17.1475	17.019	16.5105	18.1074	19.0968	19.0349	19.4229	17.1933	20.5257
A0A0H2Z7J3	D-alanyl-D-alanine-endopeptidase	14.6228	14.7407	13.8376	14.2684	18.9137	14.3624	NaN	13.7704	14.6519	14.7535	14.0813	14.3899
A0A0H2Z7J4	SpcU	NaN	NaN	NaN	NaN	NaN	NaN	NaN	NaN	NaN	NaN	NaN	NaN
A0A0H2Z7J5	Acetyl-CoA carboxylase alpha subunit	19.9841	20.4216	20.9575	20.4288	19.5885	20.0747	21.3534	22.1859	23.4216	23.109	21.6723	20.7097
A0A0H2Z7J6	Probable coenzyme A ligase	20.2552	19.1928	22.2133	22.6056	20.3057	19.4328	19.517	25.6446	23.158	23.0378	21.1128	24.2736
A0A0H2Z7K1	Methyltranfer_dom domain-containing protein	NaN	16.2668	NaN	NaN	NaN	NaN	NaN	16.4734	15.6757	15.9644	NaN	16.0106
A0A0H2Z7K2	Anthranilate synthase component 1 (EC 4.1.3.27)	21.0885	20.4685	21.8781	21.0314	19.9854	20.7718	21.3531	19.4463	19.5343	19.6388	20.3407	19.3766
A0A0H2Z7K5	Flagellar biosynthesis protein FlaG	20.0701	19.9415	20.1621	19.6247	18.9477	18.6364	20.0228	20.244	20.7145	20.2987	19.4351	20.8219
A0A0H2Z7K6	PqsB	22.0653	22.3464	23.0864	22.9642	22.731	23.1843	24.573	24.299	23.8413	23.6025	24.3187	24.1913
A0A0H2Z7L0	Putative periplasmic putrescine-binding permease protein	13.0438	15.5048	13.4082	12.9048	15.3888	14.9975	16.9102	18.7862	17.4483	19.1495	17.9491	18.8648
A0A0H2Z7L1	Anthranilate synthase component II	20.0613	18.9159	19.7938	18.7774	17.8183	19.4383	18.6764	19.4765	18.5827	18.2472	18.3664	17.9489
A0A0H2Z7L5	Putative hydrolase	18.2237	17.4267	19.2726	19.3347	18.6035	18.7238	18.5429	19.5935	19.7932	19.7508	19.8119	20.2762
A0A0H2Z7L6	Acetylornithine aminotransferase (ACOAT) (EC 2.6.1.11)	25.4007	25.3312	25.4913	25.3867	25.0267	25.5489	24.9749	24.658	24.5005	24.47	24.9118	24.3327
A0A0H2Z7L7	Thioredoxin peroxidase	23.152	22.4774	22.8217	22.2092	22.4699	23.0145	22.8993	23.9681	24.466	24.1564	23.7318	24.5795
A0A0H2Z7M0	Protein kinase domain-containing protein	NaN	NaN	NaN	NaN	NaN	NaN	NaN	NaN	NaN	NaN	NaN	NaN
A0A0H2Z7M1	SnoaL-like domain-containing protein	NaN	NaN	NaN	NaN	NaN	NaN	NaN	NaN	NaN	NaN	NaN	NaN
A0A0H2Z7M2	Possible threonine aldolase	17.6473	20.6788	17.5881	19.0033	21.0575	20.5551	20.9044	19.1206	19.5439	19.3848	20.2119	18.2305
A0A0H2Z7M3	Probable short-chain dehydrogenase	12.5178	14.4511	14.9273	14.487	17.806	14.159	16.7956	16.8443	17.9405	17.3297	18.343	16.9139
A0A0H2Z7M5	Protease inhibitor	20.1938	20.6043	20.4551	20.0706	19.8427	20.4963	20.9093	22.3627	22.0327	22.948	21.3955	23.0353
A0A0H2Z7N0	Peptide deformylase (PDF) (EC 3.5.1.88) (Polypeptide deformylase)	18.4052	18.4203	19.3044	19.1111	18.8327	18.8497	19.2939	22.219	21.8364	21.4213	20.1968	22.6943
A0A0H2Z7N1	DUF1456 family protein	NaN	NaN	NaN	NaN	NaN	NaN	NaN	NaN	NaN	NaN	NaN	NaN
A0A0H2Z7N2	Regulatory protein RsaL	NaN	14.2651	14.8431	15.3674	17.1946	16.1271	15.9979	18.9511	19.0241	18.4975	15.8192	15.8569
A0A0H2Z7N7	Transcriptional regulator	17.0126	16.0785	15.4459	15.3561	15.6222	15.4965	14.803	14.6482	15.1147	14.5844	NaN	NaN
A0A0H2Z7N9	Putative flagellar hook-length control protein FliK	20.0081	18.6043	19.5312	19.2084	18.5369	18.7082	NaN	14.1375	12.9316	13.1383	12.8248	13.6007
A0A0H2Z7P0	Probable oxidoreductase	NaN	12.6589	14.3804	14.3188	13.103	13.0234	14.2028	17.6698	16.6989	15.4379	15.7227	16.7495
A0A0H2Z7P1	histidine kinase (EC 2.7.13.3)	NaN	NaN	NaN	NaN	NaN	NaN	NaN	NaN	NaN	NaN	NaN	NaN
A0A0H2Z7P2	Flagellar biosynthetic protein FliP	NaN	NaN	NaN	NaN	NaN	NaN	NaN	NaN	NaN	NaN	NaN	NaN
A0A0H2Z7P6	Two-component response regulator CheY	20.5755	20.4565	21.1549	21.0376	20.222	20.5544	21.451	21.946	21.9521	23.1411	20.2271	23.4215
A0A0H2Z7P7	Dehydrogenase	21.5701	21.4289	21.0246	21.0643	21.4122	21.7731	22.0536	22.6719	22.9496	22.9345	21.5749	23.7045
A0A0H2Z7P8	Putative plasmid partitioning protein	13.4862	NaN	NaN	14.0613	NaN	NaN	14.03	17.9494	16.963	17.1216	15.4649	19.2603
A0A0H2Z7P9	Probable glutathione S-transferase	14.4761	16.2683	14.8233	16.5189	15.9932	15.6495	17.5289	21.2144	19.9219	19.679	17.9492	16.7615
A0A0H2Z7Q0	Trp repressor binding protein WrbA	16.7001	NaN	NaN	15.8836	NaN	NaN	NaN	NaN	NaN	NaN	NaN	NaN
A0A0H2Z7Q3	Acylphosphatase (EC 3.6.1.7)	19.0478	18.5574	19.4913	19.7328	18.6158	19.1252	17.9856	20.5778	20.2738	20.7065	20.0528	20.1682
A0A0H2Z7Q5	Flg_hook domain-containing protein	12.8979	NaN	13.3821	13.7745	NaN	NaN	13.4741	17.576	14.1825	14.7078	14.3625	17.2759
A0A0H2Z7Q7	Probable cold-shock protein	16.8548	15.4674	16.6807	16.1235	14.3757	NaN	16.1182	14.598	15.183	NaN	15.6325	15.335
A0A0H2Z7R1	TolA protein	16.3465	15.9622	17.2354	16.3373	14.468	15.1527	18.2143	15.659	16.8553	16.6204	16.6283	17.0808
A0A0H2Z7R3	Zinc chelation protein SecC	20.8765	17.0656	NaN	NaN	17.695	19.3159	NaN	NaN	NaN	NaN	NaN	NaN
A0A0H2Z7R5	Immunity protein S3I structureal protein	16.945	16.2435	17.2316	18.1197	17.0542	16.3574	19.2149	22.0859	22.4669	22.6011	20.8711	22.9369
A0A0H2Z7R9	Class I SAM-dependent methyltransferase	NaN	NaN	NaN	12.3944	NaN	NaN	14.0586	18.9126	17.8781	18.5819	15.3054	18.2847
A0A0H2Z7S0	Probable two-component response regulator	16.7812	NaN	16.3907	16.484	16.0526	15.7684	16.1929	19.7571	18.4586	17.9159	17.0327	17.521
A0A0H2Z7S1	Lipoprotein	NaN	13.9032	13.4602	13.8687	NaN	12.3682	14.4952	18.115	17.9294	17.8135	14.8395	18.9085
A0A0H2Z7S2	Lipoprotein	20.6214	19.9426	20.3204	19.8855	19.6067	19.9683	19.479	17.3691	17.7987	18.572	18.723	18.1594
A0A0H2Z7S6	Tetratricopeptide repeat protein	14.547	14.9075	15.0634	16.1499	17.4375	15.9988	14.8122	16.2332	14.342	14.673	14.8319	14.3369
A0A0H2Z7T0	Branched-chain amino acid transport protein BraC	25.3517	24.5331	25.0614	24.5225	24.1004	24.5631	24.6118	25.1272	25.6086	25.7869	24.9339	26.3081
A0A0H2Z7T3	Basal-body rod modification protein FlgD	19.9826	19.6114	19.9438	19.5957	18.674	18.8209	17.1321	18.2489	18.5033	17.9638	16.9481	19.0118
A0A0H2Z7T7	Putative transcriptional regulator, TetR family	17.1729	18.2989	16.7464	17.9278	17.9616	18.7358	18.7106	16.4074	14.8721	16.5072	17.9959	15.0191
A0A0H2Z7T8	Flagellar hook-associated protein 1	18.7782	18.9297	19.3162	18.7786	17.7932	18.5704	18.3029	17.6591	18.2589	18.6973	17.7773	18.4655
A0A0H2Z7U0	Two-component response regulator PhoP	17.9953	17.9803	19.026	19.1286	17.1997	18.4014	17.4573	19.9074	18.7945	19.7508	17.3638	19.5309
A0A0H2Z7U1	3-oxoacyl-[acyl-carrier-protein] synthase III	18.4377	17.3556	19.3951	19.4171	17.8169	18.6851	20.6039	22.737	22.0085	22.1272	21.0289	21.9853
A0A0H2Z7U2	Tli4_C domain-containing protein	NaN	NaN	NaN	NaN	NaN	NaN	NaN	NaN	NaN	NaN	NaN	NaN
A0A0H2Z7U4	DUF488 domain-containing protein	NaN	NaN	NaN	NaN	NaN	NaN	14.4471	14.9442	14.4356	14.3225	NaN	15.9384
A0A0H2Z7U6	Putative beta-barrel assembly-enhancing protease (EC 3.4.-.-)	12.327	NaN	12.3411	13.6187	12.7559	NaN	13.2537	19.4874	17.8055	17.9805	15.5086	19.2134
A0A0H2Z7U7	2-oxo-4-hydroxy-4-carboxy-5-ureidoimidazoline decarboxylase (EC 4.1.1.97)	17.3183	17.8028	18.3925	18.0748	17.9611	17.9957	17.8974	19.1635	18.7415	19.4913	18.2715	20.1782
A0A0H2Z7U8	Flagellar protein FliT	15.1394	NaN	NaN	16.1094	16.8765	14.5672	16.0581	15.0079	NaN	NaN	NaN	NaN
A0A0H2Z7U9	High-affinity branched-chain amino acid transport ATP-binding protein	16.6147	17.3195	17.0346	17.954	17.1037	17.6429	17.7252	17.8323	16.8384	17.1457	16.3555	17.9071
A0A0H2Z7V1	4-hydroxy-tetrahydrodipicolinate synthase (HTPA synthase) (EC 4.3.3.7)	21.6818	22.2287	21.9779	22.0191	22.8458	22.8696	22.1225	23.7486	23.1444	23.1958	22.5476	23.5589
A0A0H2Z7V2	Flagellar motor switch protein FliG	18.2516	18.3965	18.664	19.1321	18.6193	18.4149	18.037	18.7187	18.0869	18.7646	17.3685	18.902
A0A0H2Z7V3	Guanine deaminase (Guanase) (EC 3.5.4.3) (Guanine aminohydrolase)	21.8767	21.2697	21.5037	21.2319	20.5413	21.1787	20.2167	19.1747	19.1983	19.1385	19.7982	18.5378
A0A0H2Z7V5	DUF2288 domain-containing protein	NaN	NaN	NaN	15.7633	NaN	14.7281	NaN	13.7449	NaN	NaN	NaN	NaN
A0A0H2Z7V6	Thiolase_C domain-containing protein	20.7784	20.0474	20.6274	20.0139	19.4073	20.0013	20.2741	18.1089	18.6474	18.0212	19.4928	18.5482
A0A0H2Z7V8	Putative transcriptional regulator, GntR family	NaN	NaN	NaN	NaN	NaN	NaN	NaN	NaN	NaN	NaN	NaN	NaN
A0A0H2Z7W1	Flagellar hook protein FlgE	20.8942	19.9649	20.7218	20.2912	19.5471	20.0028	19.9748	19.9193	19.7594	20.4433	19.9778	21.0619
A0A0H2Z7W2	Putative dehydrogenase	13.6564	13.6095	13.7811	14.165	14.2663	14.2867	16.4649	21.358	19.3438	20.3536	18.2499	20.9284
A0A0H2Z7W3	Putative acyl-CoA dehydrogenase	NaN	NaN	NaN	NaN	NaN	NaN	NaN	NaN	NaN	NaN	NaN	NaN
A0A0H2Z7W5	Transcription elongation factor GreAB	NaN	NaN	13.8504	NaN	NaN	NaN	NaN	15.8508	15.243	14.4606	NaN	18.2215
A0A0H2Z7W6	Flagellar hook-associated protein type 3 FlgL	19.7227	19.1667	19.85	19.6204	18.6713	19.2453	18.5117	18.6054	18.8459	19.347	18.0692	19.339
A0A0H2Z7X1	Flagellin	25.0499	24.2353	24.7715	24.4885	24.0062	24.5554	25.0775	26.0631	27.489	27.1215	26.416	27.4177
A0A0H2Z7X2	Probable deoxyguanosinetriphosphate triphosphohydrolase (dGTP triphosphohydrolase) (dGTPase) (EC 3.1.5.1)	18.1381	17.9554	19.5016	18.6829	17.1389	17.4803	19.1214	16.8539	17.5193	17.6199	18.5282	17.2633
A0A0H2Z7X3	Putative transcriptional regulator	NaN	NaN	NaN	NaN	15.7448	17.143	18.77	NaN	NaN	NaN	16.6744	NaN
A0A0H2Z7X4	Transcriptional regulator FleQ	16.5118	15.5928	17.0603	17.5096	17.6066	15.512	16.4641	18.5546	17.8269	18.5241	17.229	18.3932
A0A0H2Z7X5	DUF1857 family protein	NaN	16.8518	16.9968	17.4493	NaN	16.1175	19.2883	19.42	20.0121	19.5332	18.2738	18.6293
A0A0H2Z7X7	Probable flagellar assembly protein	18.4083	19.1841	19.5086	19.7845	18.1682	19.1778	16.7228	14.0847	15.5997	13.928	15.0641	14.8765
A0A0H2Z7Y1	(S)-ureidoglycine aminohydrolase	20.9685	20.3891	20.7094	20.0285	19.9352	20.3875	19.3163	16.9154	17.2818	17.2604	18.5364	16.9515
A0A0H2Z7Y2	Methyltransf_25 domain-containing protein	11.1534	NaN	12.2989	13.0603	12.6743	NaN	13.8278	18.8225	18.9796	18.2671	14.2812	18.2441
A0A0H2Z7Y4	DUF2132 domain-containing protein	NaN	NaN	NaN	NaN	NaN	NaN	NaN	NaN	NaN	NaN	NaN	NaN
A0A0H2Z7Y6	DNA recombination protein RmuC	NaN	17.3581	NaN	NaN	NaN	NaN	NaN	16.9115	NaN	NaN	NaN	NaN
A0A0H2Z7Y7	DUF2195 family protein	12.5415	13.1923	12.5666	11.6023	13.4116	13.1214	16.0714	18.9445	19.3522	20.3944	17.9937	20.322
A0A0H2Z7Y8	GntR family transcriptional regulator	14.2425	16.2804	13.9746	14.949	17.5727	14.8301	NaN	14.245	14.2773	13.9413	14.284	12.8568
A0A0H2Z7Z0	DUF3646 domain-containing protein	18.2606	18.1605	18.9005	19.004	18.0103	17.5719	15.4216	19.3336	19.1697	19.4064	17.6078	21.0774
A0A0H2Z7Z1	Ribonucleoside-diphosphate reductase subunit beta (EC 1.17.4.1)	19.8249	19.1778	20.2266	21.0044	19.7403	19.3313	16.0257	17.995	18.0876	18.8902	16.5471	18.5837
A0A0H2Z7Z4	DUF3145 domain-containing protein	19.2362	19.6368	19.8071	19.0942	18.8705	18.7042	19.3593	18.8039	19.8417	19.4296	18.9916	15.8378
A0A0H2Z7Z7	Probable esterase	13.7662	11.8616	14.4693	15.8063	13.3252	11.7158	18.0746	20.5675	20.7943	20.8384	18.5982	20.7749
A0A0H2Z7Z8	DLH domain-containing protein	19.0118	19.0971	19.1708	19.1829	17.7918	19.0958	21.2675	22.2937	22.4691	23.0208	21.8717	23.168
A0A0H2Z7Z9	Putative ferredoxin	NaN	NaN	NaN	NaN	NaN	NaN	NaN	NaN	NaN	NaN	NaN	NaN
A0A0H2Z802	Probable transglycolase	15.9741	13.9034	16.0843	14.5927	14.791	14.0753	14.7784	20.803	19.9408	20.3061	17.6066	20.5099
A0A0H2Z804	Cbb3-type cytochrome c oxidase subunit	15.3224	16.6073	17.1124	14.9157	15.0689	NaN	14.9635	NaN	NaN	NaN	NaN	NaN
A0A0H2Z805	Putative transcriptional regulator	13.6923	14.0297	NaN	14.5148	NaN	14.3039	15.0605	17.3771	NaN	14.5716	NaN	NaN
A0A0H2Z807	N-acetyltransferase domain-containing protein	18.5192	NaN	18.9259	17.8904	18.0594	18.2544	NaN	17.6933	17.7433	NaN	NaN	17.5583
A0A0H2Z808	Aconitate hydratase (Aconitase) (EC 4.2.1.3)	22.755	23.0938	22.752	22.7752	22.7752	23.1387	21.264	21.684	20.6062	20.4389	21.1096	21.2178
A0A0H2Z811	Probable transcriptional regulator	NaN	NaN	NaN	NaN	NaN	NaN	NaN	NaN	NaN	NaN	NaN	NaN
A0A0H2Z814	Putative L-malate dehydrogenase	13.3326	13.0726	NaN	NaN	NaN	14.3958	15.919	20.4035	18.6647	19.6364	16.027	19.6023
A0A0H2Z822	YfiR family protein	NaN	NaN	14.8074	NaN	NaN	14.0832	16.4748	17.1718	17.9918	18.7248	15.9397	17.2764
A0A0H2Z823	Succinate dehydrogenase flavoprotein subunit (EC 1.3.5.1)	22.8956	22.173	22.8185	21.6146	21.8186	20.6118	22.0819	21.0105	20.9656	21.0225	21.6482	20.473
A0A0H2Z825	Flagellar basal-body rod protein FlgG (Distal rod protein)	18.076	17.1857	17.2152	17.227	14.8454	16.8589	16.3735	14.8828	14.7194	15.0142	15.0546	15.6178
A0A0H2Z827	NAD-dependent protein deacylase (EC 2.3.1.286) (Regulatory protein SIR2 homolog)	NaN	NaN	NaN	NaN	NaN	NaN	NaN	17.4056	16.1974	17.1426	14.7401	17.774
A0A0H2Z828	Succinate--CoA ligase [ADP-forming] subunit alpha (EC 6.2.1.5) (Succinyl-CoA synthetase subunit alpha) (SCS-alpha)	25.4545	25.4711	24.955	25.1253	25.1829	25.8812	24.5388	23.6872	24.0047	23.4367	24.7995	23.7821
A0A0H2Z829	HAD family hydrolase	NaN	NaN	NaN	NaN	NaN	NaN	NaN	NaN	NaN	NaN	15.5932	16.8412
A0A0H2Z830	Putative D-amino acid oxidase	NaN	NaN	NaN	NaN	NaN	NaN	NaN	NaN	NaN	NaN	NaN	NaN
A0A0H2Z833	Putative thioesterase	NaN	NaN	NaN	NaN	NaN	NaN	NaN	NaN	NaN	NaN	NaN	NaN
A0A0H2Z834	Flagellar hook-associated protein 2 (HAP2) (Flagellar cap protein)	21.7846	21.2245	21.9436	21.6067	20.8127	21.3751	20.9177	21.1394	21.3935	21.6771	20.692	22.0155
A0A0H2Z835	Corrinoid adenosyltransferase (EC 2.5.1.17) (Cob(II)alamin adenosyltransferase) (Cob(II)yrinic acid a,c-diamide adenosyltransferase)	17.4757	17.324	17.9655	18.2327	18.1629	17.2754	16.587	19.1772	18.2487	18.3121	18.4949	19.4256
A0A0H2Z839	Two-component response regulator	NaN	NaN	NaN	NaN	NaN	NaN	NaN	NaN	NaN	NaN	NaN	NaN
A0A0H2Z840	Bifunctional adenosylcobalamin biosynthesis protein (EC 2.7.1.156) (EC 2.7.7.62)	17.3	16.5294	16.1466	16.0256	16.1356	15.7996	15.6118	17.07	14.5007	NaN	15.9817	18.2774
A0A0H2Z841	Putative oxidoreductase	18.6773	18.7699	18.9081	19.1651	18.4458	18.0492	21.1306	20.1644	19.9466	20.0757	20.2859	18.8643
A0A0H2Z842	Flagellar FliJ protein	NaN	NaN	NaN	NaN	NaN	NaN	NaN	NaN	NaN	NaN	NaN	NaN
A0A0H2Z843	PBPb domain-containing protein	15.0276	14.3014	14.6582	14.5552	14.7535	14.7721	15.1933	15.3966	17.1128	16.0041	16.6239	16.349
A0A0H2Z844	Probable transcriptional regulator	13.1268	14.6721	13.0544	16.0959	14.5069	16.6491	12.6586	13.3933	13.9687	13.6026	14.039	NaN
A0A0H2Z845	Putative transcriptional regulator, MarR family	NaN	NaN	NaN	NaN	NaN	NaN	NaN	NaN	NaN	NaN	NaN	NaN
A0A0H2Z848	S4 domain-containing protein	NaN	20.3789	NaN	18.4124	19.623	16.4702	17.2783	17.4485	17.7487	NaN	NaN	NaN
A0A0H2Z852;A0A0H2ZF46	Pyocin killing protein	14.5835	13.1306	12.678	12.3832	11.5102	NaN	17.1331	20.2934	19.1894	18.1065	17.3775	19.3918
A0A0H2Z854	Putative thioesterase	18.3091	20.3103	19.171	19.6806	20.143	19.8542	21.3606	20.161	20.3813	20.5368	20.3913	20.5069
A0A0H2Z855	Ribonucleoside-diphosphate reductase (EC 1.17.4.1)	21.6374	21.3163	21.7655	22.5866	22.0788	22.1315	19.0813	20.842	20.5577	21.1172	19.9287	20.7397
A0A0H2Z856	Putative 2-hydroxyacid dehydrogenase	14.0573	17.6169	15.6045	18.1095	18.1225	16.4667	18.3585	17.4581	NaN	NaN	NaN	NaN
A0A0H2Z858	rRNA methyltransferase	18.553	NaN	NaN	17.7764	15.8695	NaN	NaN	17.2231	NaN	16.2676	16.5803	19.855
A0A0H2Z859	Putative glutamine amidotransferase	12.2262	NaN	NaN	13.0663	11.9727	12.568	18.1426	18.9679	17.306	18.6852	14.0557	16.8065
A0A0H2Z862	DUF4440 domain-containing protein	15.5646	16.2228	17.3268	15.94	15.1639	16.1041	15.7211	17.198	16.5318	17.1021	15.6626	18.3414
A0A0H2Z863	PhoP/Q and low Mg2+ inducible outer membrane prote	21.6042	20.7649	21.758	20.7737	20.1164	20.2131	18.9922	17.7679	17.8772	18.8951	18.6691	19.6166
A0A0H2Z872	Putative permease of ABC transporter	NaN	NaN	NaN	NaN	NaN	NaN	NaN	NaN	NaN	NaN	NaN	NaN
A0A0H2Z874	Putative glutathione S-transferase	16.9161	18.1207	18.0824	18.6414	19.2871	17.5615	19.9985	22.2249	20.6334	21.2978	20.7223	21.8483
A0A0H2Z879	Putative 3-hydroxyacyl-CoA dehydrogenase	NaN	NaN	NaN	NaN	NaN	NaN	NaN	NaN	NaN	NaN	NaN	NaN
A0A0H2Z880	Putative dimethylarginine dimethylaminohydrolase	NaN	NaN	NaN	NaN	NaN	NaN	NaN	NaN	NaN	NaN	NaN	NaN
A0A0H2Z883	Putative NAD(P)H dehydrogenase	NaN	NaN	NaN	NaN	NaN	NaN	NaN	NaN	NaN	NaN	NaN	NaN
A0A0H2Z884	Probable oxidoreductase	18.069	16.7782	18.7384	19.3604	17.7078	17.7864	19.4063	22.0898	21.7888	22.2091	19.754	21.8547
A0A0H2Z886	Putative O-methyltransferase	NaN	NaN	NaN	NaN	NaN	12.5323	13.3347	17.9513	NaN	NaN	13.2903	17.7022
A0A0H2Z887	Thiamine biosynthesis protein ThiS	NaN	NaN	NaN	NaN	NaN	NaN	NaN	NaN	NaN	NaN	NaN	NaN
A0A0H2Z889	Putative transcriptional regulator	NaN	NaN	NaN	NaN	NaN	NaN	NaN	NaN	NaN	NaN	NaN	NaN
A0A0H2Z890	Putative lipoprotein	17.2722	16.1773	17.8626	16.6921	NaN	16.8555	19.9802	18.4854	17.4119	19.1943	18.3685	NaN
A0A0H2Z891	Putative pirin protein	17.292	16.07	16.162	16.8209	16.8995	17.4076	19.3679	20.7734	18.2341	18.3034	18.428	20.0319
A0A0H2Z895	Probable siderophore receptor	16.6604	15.3522	16.6455	15.7612	14.8148	NaN	18.5952	15.5399	15.5664	17.7383	16.0589	17.4366
A0A0H2Z896	Putative pirin protein	15.2732	15.8389	NaN	16.3404	15.1018	NaN	NaN	NaN	NaN	14.6099	NaN	15.3704
A0A0H2Z8A6	PLD phosphodiesterase domain-containing protein	16.9163	17.2342	16.9454	15.7485	17.7812	17.564	18.6591	18.6532	18.2154	18.466	17.8841	18.5396
A0A0H2Z8A7	Type VI secretion system contractile sheath small subunit	18.517	19.1633	20.354	19.0515	20.2057	18.6858	19.1573	19.4524	20.6756	20.9339	20.274	22.0218
A0A0H2Z8A8	Alkaline proteinase inhibitor AprI	16.8167	16.2372	17.7116	16.8981	NaN	16.3192	19.5682	20.2145	20.5344	20.8588	18.8093	21.3183
A0A0H2Z8B1	Putative transcriptional regulator	NaN	NaN	NaN	NaN	NaN	NaN	NaN	NaN	NaN	NaN	NaN	NaN
A0A0H2Z8B5	Putative transcriptional regulator, TetR family	14.9938	15.9466	14.9844	16.5582	14.7204	16.2127	15.5868	15.1443	14.3628	14.9411	14.8343	NaN
A0A0H2Z8B6	ThiF domain-containing protein	NaN	NaN	13.6132	NaN	14.5432	NaN	NaN	NaN	NaN	NaN	NaN	NaN
A0A0H2Z8B8	Putative mechanosensitive ion channel family protein	NaN	NaN	NaN	NaN	NaN	NaN	20.399	NaN	NaN	19.2137	19.1789	17.3873
A0A0H2Z8B9	Chaperone NapD (NapA signal peptide-binding chaperone NapD)	NaN	NaN	NaN	NaN	NaN	NaN	NaN	NaN	NaN	NaN	NaN	NaN
A0A0H2Z8C0	Putative transcriptional regulator, LysR family	NaN	NaN	NaN	NaN	16.6862	16.6769	18.591	NaN	17.4103	NaN	NaN	NaN
A0A0H2Z8C1	histidine kinase (EC 2.7.13.3)	NaN	NaN	NaN	NaN	NaN	NaN	NaN	NaN	NaN	NaN	NaN	NaN
A0A0H2Z8C5	AAA_31 domain-containing protein	16.0315	14.2142	16.5272	18.1177	15.3262	14.6903	16.9706	20.6946	19.7996	19.688	17.6659	19.7056
A0A0H2Z8D0	Putative proline racemase protein	NaN	NaN	NaN	NaN	NaN	NaN	21.2567	19.0853	19.4077	19.5312	20.3409	19.0439
A0A0H2Z8D1	Putative transcriptional regulator	17.5635	19.0827	18.1064	18.4217	18.9605	19.679	17.2878	18.4196	19.0216	18.8364	17.1431	19.7034
A0A0H2Z8D4	Putative binding protein component of ABC transporter	16.4209	16.0343	16.5766	16.0368	15.9343	15.5582	24.3811	24.0415	23.7892	24.0389	24.1204	24.0201
A0A0H2Z8D9	50S ribosomal protein L3 glutamine methyltransferase (L3 MTase) (EC 2.1.1.298) (N5-glutamine methyltransferase PrmB)	14.4712	14.9682	14.8673	17.3355	17.93	15.4526	NaN	15.0432	NaN	NaN	15.2455	16.0374
A0A0H2Z8E5	Putative transcriptional regulator, Sir2 family	NaN	NaN	NaN	15.8088	12.8968	13.6992	13.9108	17.7063	17.1409	17.563	15.6763	17.1984
A0A0H2Z8E6	Flagellar motor switch protein FliN	21.1363	20.7326	21.0935	20.9032	20.1599	20.3288	20.4244	16.9977	18.2749	17.6691	19.2966	18.1598
A0A0H2Z8E7	Putative enoyl-CoA hydratase/isomerase	NaN	NaN	NaN	NaN	NaN	NaN	NaN	NaN	17.0277	17.728	NaN	17.787
A0A0H2Z8F2	Putative hydrolase	21.8225	21.7048	22.7036	21.5363	20.8853	21.4251	23.5295	21.6158	21.9861	22.0833	22.644	20.7784
A0A0H2Z8F4	Putative transcriptional regulator	14.1147	14.1299	14.2232	15.1037	15.0152	15.0492	15.2052	16.6957	NaN	14.7885	NaN	14.6757
A0A0H2Z8F5;A0A0H2ZC87	Putative methyl-accepting chemotaxis transducer	NaN	NaN	NaN	NaN	NaN	NaN	NaN	NaN	NaN	NaN	NaN	NaN
A0A0H2Z8F8	Putative outer membrane protein	20.7135	19.7007	20.7304	19.7957	19.036	19.1149	18.7076	18.7858	20.103	20.5604	17.6593	21.221
A0A0H2Z8F9	Flagellar synthesis regulator FleN	14.8129	14.3583	13.8309	16.9635	NaN	NaN	14.6566	20.715	17.3443	19.0809	16.9386	17.1412
A0A0H2Z8G0	Type III secretion protein PcrV	17.7366	16.5895	17.3554	17.7111	17.2308	18.0662	13.4834	15.0681	13.5554	14.5489	13.119	15.2631
A0A0H2Z8G2	Putative enzyme	15.004	16.1506	15.357	14.9432	14.6404	14.1041	17.5406	13.6443	14.9306	14.3416	14.7675	NaN
A0A0H2Z8G5	T3SS_ExsE domain-containing protein	18.2805	NaN	NaN	18.2819	18.3954	18.8036	NaN	NaN	NaN	NaN	NaN	NaN
A0A0H2Z8H3	Putative oxidoreductase	NaN	NaN	NaN	NaN	NaN	NaN	NaN	NaN	NaN	NaN	NaN	NaN
A0A0H2Z8H7	Putative short-chain dehydrogenase	14.8559	16.1029	13.9332	15.2223	17.5052	16.3757	19.7541	18.0599	18.2135	18.1906	19.2647	18.3041
A0A0H2Z8H9	Periplasmic beta-glucosidase	16.8735	18.2817	15.0798	17.3876	18.0755	18.2242	13.8862	13.167	14.0365	13.9014	14.8545	13.2614
A0A0H2Z8I1	DUF3010 domain-containing protein	21.4609	21.8451	21.5974	20.4923	21.3214	20.9625	13.7423	12.1153	14.5233	12.6601	15.033	15.5199
A0A0H2Z8I3	threonine-phosphate decarboxylase (EC 4.1.1.81) (L-threonine-O-3-phosphate decarboxylase)	NaN	NaN	NaN	NaN	NaN	NaN	NaN	NaN	NaN	NaN	NaN	NaN
A0A0H2Z8I4	DUF883 domain-containing protein	15.383	14.5559	18.0486	15.8951	14.3825	14.9434	20.3368	17.9963	18.4309	16.9288	19.5296	15.9084
A0A0H2Z8I7	Cytochrome c-type biogenesis protein	17.5549	16.9384	18.5357	16.9669	16.7225	15.3496	17.8061	15.7819	17.4108	17.746	15.7598	17.9138
A0A0H2Z8I8	Putative acyl-CoA thiolase	15.3026	16.654	16.4309	17.1991	NaN	16.293	18.0765	17.2646	17.9601	17.8733	18.3274	18.4539
A0A0H2Z8J2	Putative glycerol kinase	18.7134	18.5012	18.4153	17.6145	17.5309	17.7406	18.8407	16.6859	17.0144	17.2872	17.0869	17.3566
A0A0H2Z8J3	Putative glutaredoxin	NaN	NaN	NaN	NaN	NaN	NaN	NaN	NaN	NaN	NaN	NaN	NaN
A0A0H2Z8J7	Glutathione hydrolase proenzyme (EC 2.3.2.2) (EC 3.4.19.13) [Cleaved into: Glutathione hydrolase large chain; Glutathione hydrolase small chain]	21.5345	22.7817	21.3002	21.7545	23.351	23.1068	23.2764	23.8781	23.7457	23.8009	23.216	24.2938
A0A0H2Z8J8	Macro domain-containing protein	20.5673	20.2573	20.7897	20.7599	20.4784	20.463	17.1076	20.495	19.7786	20.2519	18.5904	20.6991
A0A0H2Z8J9	DUF1937 domain-containing protein	17.425	NaN	18.2558	17.1492	16.2917	17.4984	16.3219	18.5831	18.7239	18.8414	17.4286	16.7264
A0A0H2Z8K1	Ribonuclease D (RNase D) (EC 3.1.13.5)	16.6352	18.0694	16.9158	18.4505	19.3535	18.5175	17.3626	17.6985	17.5337	16.2273	17.0637	18.0618
A0A0H2Z8K4	Putative transmembrane sensor	14.8072	NaN	15.1585	NaN	NaN	NaN	18.597	17.1558	15.1435	16.4899	17.1169	15.6853
A0A0H2Z8K6;A0A0H2ZAX5	Putative semialdehyde dehydrogenase	NaN	NaN	NaN	NaN	NaN	NaN	16.8271	19.9831	18.1587	18.1702	18.2962	18.4576
A0A0H2Z8K8	Homoserine kinase	22.9648	23.3369	23.1926	22.7192	22.8838	23.8518	22.005	20.3228	20.6646	20.2704	20.6566	19.3836
A0A0H2Z8L2	3-dmu-9_3-mt domain-containing protein	17.8782	18.6525	18.4739	18.291	17.9517	18.3629	22.3906	21.5971	21.7882	21.5591	20.5589	20.5493
A0A0H2Z8L5	3-dmu-9_3-mt domain-containing protein	16.1516	17.6164	NaN	15.6184	18.4538	17.9629	20.0752	20.5676	20.0576	20.3353	19.4933	20.8513
A0A0H2Z8L8	Putative membrain protein	16.9979	17.4844	16.9483	17.2482	17.0164	14.9739	19.3415	16.4618	16.9824	17.9226	17.4966	NaN
A0A0H2Z8L9	Putative proline racemase	15.2042	NaN	NaN	NaN	NaN	NaN	20.8598	20.2783	20.2761	20.2426	20.0378	20.4129
A0A0H2Z8M2	Small-conductance mechanosensitive channel	18.4246	17.7644	17.4427	17.6709	17.2329	12.2162	18.0081	15.1732	14.6606	16.5729	15.6884	NaN
A0A0H2Z8M3	Secreted protein Hcp	17.5051	18.4236	19.1927	17.9695	18.3008	17.1681	17.4314	NaN	NaN	15.7354	NaN	NaN
A0A0H2Z8M6	Carboxypeptidase regulatory-like domain-containing protein	20.5079	20.1514	20.8794	21.0559	19.9355	19.6224	22.8161	21.788	22.778	22.6397	22.7276	22.789
A0A0H2Z8N2	Aconitate hydratase B (EC 4.2.1.3) (EC 4.2.1.99) (2-methylisocitrate dehydratase)	21.9637	21.3036	21.6277	22.1467	22.3117	21.5018	21.0473	22.2966	21.4538	21.6675	21.1862	21.6155
A0A0H2Z8N3	Xanthine dehydrogenase	16.9484	15.5819	18.081	17.1161	16.7352	15.6072	16.8533	14.4492	15.228	14.4955	NaN	NaN
A0A0H2Z8N5	Peptidase_M11 domain-containing protein	NaN	NaN	NaN	NaN	NaN	NaN	NaN	NaN	NaN	NaN	NaN	NaN
A0A0H2Z8N6	Peptidyl-prolyl cis-trans isomerase (PPIase) (EC 5.2.1.8)	25.2434	24.706	25.5354	25.0061	24.3518	24.6366	23.1311	24.2413	24.6216	24.6953	23.6095	25.6749
A0A0H2Z8N7	Putative oxidoreductase, FMN-binding	12.9426	NaN	NaN	NaN	NaN	NaN	NaN	18.3467	15.5219	14.6984	12.9793	17.4864
A0A0H2Z8P1	Putative two-component response regulator	12.32	NaN	NaN	NaN	NaN	NaN	13.2548	16.9503	NaN	17.0777	13.0987	14.3044
A0A0H2Z8P3	Putative ATP-binding component of ABC transporter	19.8068	18.5876	20.134	19.3112	18.0333	NaN	18.8582	20.1813	19.6365	19.7634	17.9829	19.3617
A0A0H2Z8P5	Enoyl-[acyl-carrier-protein] reductase [NADH] (EC 1.3.1.9)	NaN	13.6866	14.8382	15.0546	NaN	14.2059	NaN	17.197	14.9368	15.4812	NaN	14.4198
A0A0H2Z8P8	Putative short-chain dehydrogenase	17.3003	17.1245	18.0716	18.6737	17.0642	17.1228	18.2504	20.6341	20.0242	20.3196	19.5628	20.3992
A0A0H2Z8P9	Putative solute-binding protein	NaN	NaN	NaN	NaN	NaN	NaN	NaN	NaN	NaN	NaN	NaN	NaN
A0A0H2Z8Q0	Putative ester cyclase	NaN	14.516	NaN	NaN	NaN	NaN	16.0721	17.8725	15.8138	17.7424	15.9091	18.6836
A0A0H2Z8Q2	SnoaL-like domain-containing protein	NaN	NaN	NaN	NaN	NaN	NaN	16.1216	17.9182	16.4778	17.6488	16.0976	16.9976
A0A0H2Z8Q3	NTP_transf_2 domain-containing protein	NaN	NaN	NaN	NaN	NaN	NaN	NaN	16.1768	NaN	NaN	NaN	15.5166
A0A0H2Z8Q4	YCII domain-containing protein	NaN	NaN	14.8537	16.5029	14.945	14.205	19.7067	20.578	20.1446	21.3995	18.0748	20.6895
A0A0H2Z8Q5	Putative transcriptional regulator	17.712	17.0815	18.6942	18.5742	17.2971	18.4339	16.942	17.5109	16.728	16.58	16.8812	NaN
A0A0H2Z8Q9	YCII domain-containing protein	NaN	NaN	12.7743	13.6861	NaN	12.4435	18.1891	19.7274	18.688	19.6294	15.6899	21.1284
A0A0H2Z8R0	Putative aminoglycoside phosphotransferase	16.4035	NaN	14.295	15.4797	12.8122	NaN	15.0226	20.1244	18.7404	18.4435	15.2338	18.4372
A0A0H2Z8R5	Guanidinobutyrase	22.7327	21.7841	22.1923	21.7429	21.3423	21.5658	17.8055	14.7202	14.3591	15.3056	16.7946	12.7981
A0A0H2Z8R7	Putative transmembrane sensor	NaN	NaN	NaN	NaN	NaN	NaN	NaN	NaN	NaN	NaN	NaN	NaN
A0A0H2Z8S1	Methionine synthase (EC 2.1.1.13) (5-methyltetrahydrofolate--homocysteine methyltransferase)	17.0062	17.4636	16.7483	18.2896	19.7122	17.8097	18.6769	19.4858	19.0286	18.5345	19.6982	18.9338
A0A0H2Z8S3	Acyl-homoserine-lactone synthase (EC 2.3.1.184) (Autoinducer synthesis protein)	NaN	NaN	NaN	14.4376	NaN	NaN	NaN	17.371	13.3617	NaN	NaN	14.876
A0A0H2Z8S4	Putative permease of ABC transporter	16.2207	18.2036	18.1641	17.6993	16.3309	16.5843	20.1505	17.5836	16.857	16.8739	17.9439	15.7539
A0A0H2Z8S5	Transcriptional regulator Anr	17.8038	18.0758	18.3565	18.8366	18.5496	17.8634	19.0705	22.0655	21.302	21.8777	19.4027	21.87
A0A0H2Z8S7	Possible ribonuclease	NaN	13.2006	NaN	13.7629	14.1273	13.5171	17.4748	15.542	17.5699	17.2159	17.578	19.2052
A0A0H2Z8S8	Putative two-component response regulator	NaN	NaN	NaN	14.6858	NaN	NaN	13.5764	17.2226	14.4041	15.2459	13.3301	17.4081
A0A0H2Z8T2	Flagellar protein FliL	13.0198	NaN	NaN	NaN	NaN	NaN	16.3955	NaN	NaN	NaN	NaN	NaN
A0A0H2Z8T3	3-oxoacyl-[acyl-carrier-protein] synthase 2 (EC 2.3.1.179)	NaN	15.9594	15.2082	18.032	17.2171	15.3893	16.632	17.7523	16.7492	15.7657	17.101	16.9858
A0A0H2Z8T5	Streptomycin 3''-phosphotransferase	NaN	NaN	13.683	NaN	NaN	NaN	NaN	16.9252	13.4341	14.0309	13.1702	16.8999
A0A0H2Z8T6	Putative cytochrome c oxidase, cbb3-type, subunit II	18.7245	19.4589	18.9106	18.8946	19.0677	17.3839	20.0682	16.8738	18.2218	18.3931	19.405	17.3419
A0A0H2Z8T7	Putative short-chain dehydrogenase	NaN	NaN	NaN	NaN	NaN	NaN	NaN	15.7173	NaN	NaN	13.7213	NaN
A0A0H2Z8T9	Exo-alpha-sialidase	14.3811	13.863	14.4831	14.3925	13.9394	14.0561	14.4512	17.0051	NaN	14.3113	14.4041	NaN
A0A0H2Z8U0	Molybdate-binding periplasmic protein modA	20.8798	20.4273	20.5508	20.0664	20.1337	20.386	19.9717	20.6497	20.8294	21.533	20.0203	22.2749
A0A0H2Z8U1	Putative hydrolase	14.9928	17.0192	NaN	16.0663	18.2291	NaN	16.9063	17.6627	16.7479	16.1822	17.1765	17.5929
A0A0H2Z8U2	Putative two-component response regulator	NaN	NaN	NaN	NaN	NaN	NaN	NaN	NaN	NaN	NaN	NaN	NaN
A0A0H2Z8U7	Putative O-methyltransferase	17.9643	17.5056	18.2151	18.3582	17.3707	17.8869	16.0853	18.1746	15.9576	18.2115	16.2985	18.5857
A0A0H2Z8U8	histidine kinase (EC 2.7.13.3)	18.3889	18.2516	19.1435	20.017	19.399	19.2315	18.639	18.6938	18.8906	18.7314	18.1671	18.1241
A0A0H2Z8U9	Putative phenazine biosynthesis protein	15.907	16.4006	15.1283	16.2008	16.1314	14.9372	17.2385	15.2774	13.9881	NaN	15.6209	14.9328
A0A0H2Z8V2	Putative SAM-dependent methyltransferase	NaN	15.5487	NaN	NaN	17.6365	NaN	15.7942	17.9087	16.4417	15.7465	15.4412	NaN
A0A0H2Z8V5	Putative CheW domain protein	NaN	NaN	NaN	NaN	NaN	NaN	NaN	NaN	NaN	NaN	NaN	NaN
A0A0H2Z8V8	Putative transcriptional regulator	NaN	NaN	NaN	NaN	NaN	NaN	16.4711	NaN	NaN	NaN	17.4444	NaN
A0A0H2Z8W1	Lipoprotein	NaN	14.6307	NaN	NaN	13.3592	NaN	17.848	NaN	14.0375	14.2608	NaN	NaN
A0A0H2Z8W2	Succinate dehydrogenase cytochrome b556 subunit	16.5936	15.9003	15.9911	NaN	NaN	NaN	16.1916	NaN	NaN	NaN	NaN	NaN
A0A0H2Z8W3	Transposase	14.9302	15.9425	NaN	15.7764	15.4739	15.9088	17.1176	NaN	14.7359	NaN	15.5902	NaN
A0A0H2Z8W4	Heme exporter protein CcmA	15.6585	16.7311	18.3009	17.8657	17.5154	NaN	NaN	NaN	NaN	14.5218	14.4269	NaN
A0A0H2Z8W5	Putative decarboxylase	17.2086	19.8617	17.2747	19.2707	21.2395	20.6451	19.4874	16.9156	17.2789	16.5387	18.9699	16.0733
A0A0H2Z8W6	Putative enzyme	NaN	NaN	NaN	NaN	NaN	NaN	15.3315	18.8968	18.5332	19.7489	15.0829	18.6408
A0A0H2Z8W8	Dihydrolipoyllysine-residue succinyltransferase component of 2-oxoglutarate dehydrogenase complex (EC 2.3.1.61) (2-oxoglutarate dehydrogenase complex component E2)	21.9568	21.1762	22.0153	22.2681	21.1749	21.1493	19.6808	19.8781	20.1842	20.9413	20.2231	20.6894
A0A0H2Z8W9	Cytochrome C biogenesis protein CcmG	NaN	NaN	NaN	NaN	NaN	NaN	NaN	NaN	NaN	NaN	NaN	NaN
A0A0H2Z8X0;A0A0H2ZGH8	Probable phenazine biosynthesis protein	NaN	NaN	NaN	NaN	NaN	NaN	15.0645	19.2247	19.4546	19.5667	15.7612	20.1845
A0A0H2Z8X7	Putative acetyltransferase	NaN	NaN	NaN	13.4142	NaN	NaN	NaN	13.6777	NaN	13.4238	NaN	16.7418
A0A0H2Z8X8	Putative transcriptional regulator	NaN	NaN	NaN	NaN	15.7869	NaN	18.5528	15.4216	16.1401	16.4239	16.3326	15.8091
A0A0H2Z8X9	Putative dienelactone hydrolase family protein	22.8751	22.0206	23.228	22.3612	21.5877	22.3759	22.1377	23.2479	23.0657	23.134	22.776	23.7302
A0A0H2Z8Y1	Acetylpolyamine aminohydrolase	NaN	NaN	NaN	NaN	15.3938	NaN	15.7428	16.0715	15.7164	15.4949	15.7694	NaN
A0A0H2Z8Y2	Putative transcriptional regulator	NaN	NaN	NaN	NaN	NaN	NaN	NaN	NaN	NaN	NaN	NaN	NaN
A0A0H2Z8Y3	Metal-dependent HD superfamily phosphohydrolase	NaN	NaN	NaN	15.4538	NaN	NaN	NaN	17.5144	15.2944	14.8319	NaN	17.2771
A0A0H2Z8Y7	Putative oxidoreductase	19.7526	19.3853	20.6756	18.2361	18.5167	19.4476	18.0642	16.0476	16.0924	16.4814	18.1858	17.3861
A0A0H2Z8Y8	Putative methyl-accepting chemotaxis transducer	NaN	NaN	NaN	NaN	NaN	NaN	NaN	NaN	NaN	NaN	NaN	NaN
A0A0H2Z8Z2	Putative phosphohistidine phosphatase SixA	19.6315	20.1812	19.4113	19.9749	20.7407	21.3226	20.789	21.7157	21.7915	22.1548	21.4034	21.2138
A0A0H2Z8Z5	Flagellar motor switch protein FliM	16.5522	15.5363	17.4375	17.5478	16.318	16.8282	16.8823	17.551	17.5239	17.9926	17.2951	16.2914
A0A0H2Z901	Transcriptional regulator LasR	NaN	NaN	15.715	16.355	14.4544	16.3408	14.8706	18.0417	18.1666	18.3383	16.741	18.4961
A0A0H2Z904	Putative polysaccharide deacetylase	12.0422	12.8174	11.9843	13.2481	18.6895	13.9129	19.0425	17.5707	16.0794	16.6955	17.8307	16.7184
A0A0H2Z907	Ribosomal protein S6 modification enzyme	17.1443	17.1229	16.9315	17.2812	16.366	16.595	17.5341	16.541	17.4231	16.2273	16.7592	17.3249
A0A0H2Z909	Putative acyl-CoA dehydrogenase	NaN	NaN	NaN	NaN	NaN	NaN	16.9227	15.6382	NaN	15.3492	NaN	NaN
A0A0H2Z910	YecA family protein	18.9083	17.9174	18.0953	18.5543	19.4957	18.2424	17.0748	19.7908	21.0136	21.1298	17.7747	20.2349
A0A0H2Z911	Ribose operon repressor RbsR	12.5055	13.2611	13.0313	13.4972	16.4032	14.9117	19.1584	17.3389	16.9211	16.8343	17.8616	16.8862
A0A0H2Z912	Protein-glutamate methylesterase/protein-glutamine glutaminase (EC 3.1.1.61) (EC 3.5.1.44)	17.1459	15.3881	17.5916	18.5515	15.841	15.83	18.8517	22.2551	21.8461	22.1159	19.9543	22.0256
A0A0H2Z913	Chromosome partition protein Smc	17.7965	17.3439	17.3463	17.5119	17.3245	18.0875	16.505	16.476	NaN	NaN	15.9955	18.037
A0A0H2Z917	Putative purine-binding chemotaxis protein CheW	20.9114	20.2877	21.2672	20.9893	19.6295	19.6194	19.7476	21.2845	21.7089	21.6786	19.9649	21.4411
A0A0H2Z918	UPF0167 protein	17.8079	17.9521	17.8823	17.6593	16.2687	17.6921	17.5805	18.5989	18.7313	18.7251	17.8229	19.3431
A0A0H2Z919	Flavin_Reduct domain-containing protein	15.9939	15.8066	NaN	NaN	NaN	15.8426	16.0747	18.0182	16.3094	17.5423	NaN	17.0384
A0A0H2Z924	Putative short-chain dehydrogenase	NaN	NaN	NaN	NaN	NaN	NaN	NaN	NaN	NaN	NaN	NaN	NaN
A0A0H2Z925	MliC domain-containing protein	16.6145	NaN	16.3612	14.3901	15.6814	14.1426	17.7199	NaN	14.7457	13.7402	NaN	NaN
A0A0H2Z926	RNA polymerase sigma factor FliA (RNA polymerase sigma factor for flagellar operon) (Sigma F) (Sigma-28)	17.9382	19.2107	18.4358	19.3512	18.9506	19.583	18.3715	20.4894	19.4958	20.3027	18.944	20.1238
A0A0H2Z927	Putative aminotransferase	18.3626	17.6166	18.5428	18.8561	18.1853	NaN	18.797	18.7064	NaN	16.6323	17.0786	NaN
A0A0H2Z933	Cytochrome c-type biogenesis protein	14.097	14.0204	16.9961	14.5467	14.0791	NaN	14.1606	NaN	13.1554	NaN	NaN	13.8609
A0A0H2Z938	Putative D-aminopeptidase	18.9849	18.2945	18.5527	18.2567	16.1568	18.5007	18.6784	16.7398	15.577	15.7345	18.1653	14.1491
A0A0H2Z943	MmcQ/YjbR family DNA-binding protein	13.7948	17.261	16.2859	15.9509	17.3026	16.326	18.7947	17.5151	17.3372	17.9533	17.3413	NaN
A0A0H2Z944	Lipoprotein	16.3415	15.667	16.7551	NaN	NaN	15.539	18.213	15.8628	NaN	NaN	NaN	NaN
A0A0H2Z946	3-oxoadipate CoA-transferase (EC 2.8.3.6)	21.9989	22.9902	22.3207	22.8951	23.441	23.2801	24.2618	23.1585	23.073	22.8435	23.5001	22.3547
A0A0H2Z952	Putative hydroxypyruvate isomerase	16.5374	NaN	14.5407	NaN	NaN	14.1636	NaN	NaN	NaN	NaN	14.3115	14.374
A0A0H2Z953	Sulfate-binding protein of ABC transporter	24.1651	23.1525	23.5607	22.9764	22.5163	23.15	22.3526	23.4021	23.2957	23.6512	22.7576	24.3603
A0A0H2Z954	Cbb3-type cytochrome c oxidase subunit	19.0939	19.6832	19.9809	18.5636	19.0486	16.5731	19.7232	16.5925	18.0669	19.0213	18.6787	17.948
A0A0H2Z956	hydroxymethylglutaryl-CoA lyase (EC 4.1.3.4)	17.074	17.9093	17.4593	17.4593	19.0591	18.6135	20.0109	20.7169	20.1889	19.8126	19.9428	21.105
A0A0H2Z958	Putative membrane protein	19.2548	18.9942	19.4394	19.1644	18.294	18.5381	19.2348	19.283	18.7565	18.7283	18.7617	19.723
A0A0H2Z960	Putative cytochrome c oxidase subunit	16.1058	16.3659	16.3729	16.3613	15.1538	14.4976	14.5525	13.8733	NaN	NaN	14.9099	NaN
A0A0H2Z961	Regulatory gene of gnyRDBHAL cluster, GnyR	16.8729	17.5498	16.9633	18.1738	18.9113	18.5521	17.557	19.4312	17.9778	18.0503	18.085	19.6437
A0A0H2Z968	5-hydroxyisourate hydrolase (HIU hydrolase) (HIUHase) (EC 3.5.2.17)	19.7528	19.7059	20.079	19.4869	19.3621	19.4712	19.9506	20.196	18.3478	19.3676	19.1199	20.324
A0A0H2Z972	Putative exonuclease	NaN	NaN	NaN	NaN	NaN	NaN	14.8942	18.5316	16.8953	18.7804	16.1128	17.9758
A0A0H2Z973	Putative transcriptional regulator, GntR	NaN	NaN	NaN	NaN	12.906	13.3849	16.1033	NaN	13.7342	NaN	14.2317	NaN
A0A0H2Z975	Xanthine dehydrogenase	16.7876	16.1004	17.318	16.4969	15.3636	16.123	17.393	14.8256	15.2726	14.2416	17.5289	14.2528
A0A0H2Z976	START domain-containing protein	22.6349	22.018	22.5139	22.2799	21.7508	22.2444	22.3276	23.6081	24.22	24.4403	23.146	24.8441
A0A0H2Z978	Putative transcriptional regulator	20.0689	19.4144	20.1191	20.3289	19.4705	20.3233	16.4465	17.8814	18.524	18.9368	17.1003	18.7065
A0A0H2Z979	Succinate dehydrogenase (B subunit)	22.4206	21.4265	22.4716	20.6699	20.9301	19.6251	21.6686	19.609	19.1603	19.6741	20.3743	18.9266
A0A0H2Z982	Translocator outer membrane protein PopD	18.2023	15.7009	17.5177	17.7214	16.0965	18.1659	14.5079	15.554	15.5904	NaN	NaN	NaN
A0A0H2Z990	DNA polymerase III subunit gamma/tau (EC 2.7.7.7)	16.0238	16.3288	17.0736	18.1278	17.8542	17.5784	14.0904	13.859	15.4565	14.7669	15.2356	NaN
A0A0H2Z991	Putative aldehyde dehydrogenase	20.6207	18.1915	19.0913	18.8212	18.5051	18.3243	15.7407	15.634	14.8864	NaN	14.5525	NaN
A0A0H2Z995	DUF3859 domain-containing protein	NaN	NaN	NaN	NaN	NaN	NaN	NaN	NaN	14.1724	13.1432	NaN	NaN
A0A0H2Z999	Putative outer membrane receptor protein	NaN	NaN	NaN	NaN	NaN	NaN	NaN	NaN	NaN	NaN	NaN	NaN
A0A0H2Z9A2	Elongation factor G (EF-G)	15.6612	16.4904	15.8611	17.5834	17.7233	15.9818	20.6648	21.7643	20.7341	20.8262	20.8405	21.5034
A0A0H2Z9A3	DUF4892 domain-containing protein	16.2391	16.2691	17.7735	18.5993	16.8086	16.7993	18.048	21.0186	20.5064	20.9474	18.7167	20.5865
A0A0H2Z9A5	Putative enoyl-CoA hydratase/isomerase	NaN	NaN	NaN	NaN	NaN	NaN	NaN	NaN	NaN	NaN	NaN	NaN
A0A0H2Z9A9	Selenide, water dikinase (EC 2.7.9.3) (Selenium donor protein) (Selenophosphate synthase)	16.7602	16.1595	17.6182	18.1985	16.6762	16.4647	16.7256	21.1731	19.8553	19.6846	18.9214	19.296
A0A0H2Z9B0	GATase domain-containing protein	NaN	NaN	NaN	NaN	14.4905	NaN	15.5909	18.1853	17.8742	19.9795	16.4954	18.4909
A0A0H2Z9B3	cytochrome-c oxidase (EC 7.1.1.9)	NaN	NaN	NaN	NaN	NaN	NaN	NaN	NaN	NaN	NaN	NaN	NaN
A0A0H2Z9B5	Putative cytochrome c protein	19.3066	18.197	19.2111	19.2886	16.8036	19.1804	19.1309	18.0767	17.8711	17.5058	18.2233	19.138
A0A0H2Z9C0	Secreted protein	17.816	16.4401	18.0049	16.3548	17.6408	16.5208	13.9779	18.22	17.8744	18.4986	17.3485	19.5448
A0A0H2Z9C1	Type VI secretion system contractile sheath large subunit	NaN	NaN	NaN	NaN	NaN	NaN	NaN	17.5109	14.2327	13.3052	13.1447	13.759
A0A0H2Z9C3	Putative 3-hydroxyisobutyrate dehydrogenase	17.7294	20.4687	17.3267	19.692	19.3241	20.171	20.9843	18.5414	18.7494	18.5249	20.0616	16.9115
A0A0H2Z9C4	FixH family protein	NaN	NaN	NaN	NaN	NaN	NaN	20.8182	NaN	NaN	NaN	NaN	17.4977
A0A0H2Z9C6	Citrate synthase	24.7283	25.1385	24.4733	24.6654	24.58	24.8704	24.1187	22.5667	22.658	22.5817	24.1567	22.4105
A0A0H2Z9C7	Putative acetyltransferase	20.9413	20.3034	20.8118	20.7372	20.923	20.4632	21.1265	21.1807	21.4152	21.6998	18.9878	21.2148
A0A0H2Z9C8	cytochrome-c oxidase (EC 7.1.1.9)	19.1791	19.3961	19.6432	18.7986	18.8266	17.6913	18.4793	NaN	17.333	17.8789	17.4742	17.2797
A0A0H2Z9D0	oxoglutarate dehydrogenase (succinyl-transferring) (EC 1.2.4.2)	18.902	19.0778	19.4712	19.0606	20.2682	17.9789	21.206	21.0625	20.828	20.1229	21.5808	20.3449
A0A0H2Z9D1	Transcriptional regulator CysB	21.812	21.4517	22.122	21.3542	21.1256	21.5648	22.7758	21.1297	21.6801	21.5306	22.2177	20.9937
A0A0H2Z9D2	Aerotaxis receptor Aer	16.0307	16.6022	16.8129	16.2663	16.5038	14.6537	18.1415	16.0354	16.9545	16.549	17.3514	13.8243
A0A0H2Z9D3	GTP cyclohydrolase 1 (EC 3.5.4.16) (GTP cyclohydrolase I) (GTP-CH-I)	21.5273	22.1392	22.5729	21.9282	21.5172	21.624	21.4872	19.2751	19.9301	19.6606	20.3683	19.0935
A0A0H2Z9D5	Putative transcriptional regulator	NaN	NaN	NaN	NaN	NaN	NaN	NaN	13.4453	12.9916	14.6935	NaN	NaN
A0A0H2Z9D9	Chaperone protein HtpG (Heat shock protein HtpG) (High temperature protein G)	20.92	20.3872	21.3923	22.3287	21.3983	20.6456	19.5442	21.5364	21.1083	21.8309	20.6964	21.4658
A0A0H2Z9E0	Putative ATP-NAD kinase	NaN	NaN	NaN	NaN	NaN	NaN	NaN	NaN	NaN	NaN	NaN	NaN
A0A0H2Z9E1	Polyamine aminopropyltransferase (Putrescine aminopropyltransferase) (PAPT) (Spermidine synthase) (SPDS) (SPDSY) (EC 2.5.1.16)	18.9145	21.4388	19.3078	19.9739	22.5337	21.8926	21.4931	21.6844	21.415	21.4286	21.1978	21.6244
A0A0H2Z9E4	Putative oxidoreductase	NaN	NaN	NaN	NaN	NaN	NaN	NaN	NaN	NaN	NaN	NaN	NaN
A0A0H2Z9E7	Putative cytoplasmic membrane-associated protein	NaN	NaN	NaN	NaN	NaN	NaN	NaN	NaN	NaN	NaN	NaN	NaN
A0A0H2Z9E9	Putative transcriptional regulator	17.5467	17.1379	17.222	17.5631	17.0014	17.8743	17.7083	17.9247	16.9904	18.4277	17.063	17.3146
A0A0H2Z9F2	Putative allophanate hydrolase subunit 2	NaN	NaN	NaN	NaN	NaN	NaN	19.6562	16.8891	18.8588	17.5333	19.8899	17.643
A0A0H2Z9F5	Dihydrolipoyl dehydrogenase (EC 1.8.1.4)	25.9816	24.7059	26.0618	24.7057	24.0152	24.4606	24.1705	22.8216	23.4175	23.1739	23.9596	22.521
A0A0H2Z9G0	Putative thioesterase	NaN	NaN	NaN	NaN	NaN	NaN	NaN	NaN	NaN	NaN	NaN	NaN
A0A0H2Z9G1	Regulatory protein PcrH	19.1521	19.8058	17.8767	18.6392	18.9326	19.1314	13.2271	13.8748	12.9861	12.9166	NaN	13.0398
A0A0H2Z9G6	Putative tRNA-(Ms(2)io(6)a)-hydroxylase	NaN	15.3009	15.1494	16.4259	16.0974	16.7027	14.8855	NaN	NaN	NaN	NaN	NaN
A0A0H2Z9G9	Putative 5-oxo-L-prolinase	16.4859	17.1004	17.2534	16.8279	15.1806	16.7965	18.8528	17.3764	17.4816	17.6873	17.1066	16.5196
A0A0H2Z9H2	Two-component response regulator KdpE	NaN	NaN	NaN	NaN	NaN	NaN	NaN	16.8972	15.4261	16.2709	NaN	NaN
A0A0H2Z9H6	CENP-V/GFA domain-containing protein	14.9519	16.541	15.436	16.4337	15.8216	15.3783	16.974	18.9927	17.687	18.8929	18.0732	18.538
A0A0H2Z9H8	DNA-binding protein HU	24.9816	25.6867	25.7512	24.7926	25.3177	24.8693	25.8443	25.4978	25.9426	25.319	25.5852	26.2834
A0A0H2Z9H9	Putative AMP-binding protein	NaN	NaN	NaN	NaN	NaN	NaN	NaN	17.5469	14.8752	15.1573	14.2881	15.4625
A0A0H2Z9I1	Probable oxidoreductase	12.0801	14.3303	13.1283	12.7639	13.4861	NaN	15.6563	19.7994	16.9316	18.4593	14.131	18.9174
A0A0H2Z9I3	Putative ABC transporter, permease protein	NaN	NaN	NaN	NaN	NaN	NaN	NaN	NaN	NaN	NaN	NaN	NaN
A0A0H2Z9I4	Putative hydrolase	NaN	NaN	NaN	NaN	NaN	NaN	NaN	NaN	NaN	NaN	NaN	NaN
A0A0H2Z9I5	Alpha-1,4 glucan phosphorylase (EC 2.4.1.1)	NaN	NaN	NaN	14.6409	NaN	NaN	14.9012	16.1339	15.2195	14.0578	17.4086	14.9153
A0A0H2Z9J2	3-hydroxyacyl-CoA dehydrogenase (EC 1.1.1.35)	14.6283	16.0884	15.3181	16.1703	16.818	17.3675	19.3419	17.6068	17.8351	17.0545	17.7769	17.0972
A0A0H2Z9J3	Putative Enoyl-CoA hydratase	20.5452	21.7664	21.1258	21.2893	21.381	21.4207	21.6518	19.4044	19.6536	19.8088	20.0915	18.7575
A0A0H2Z9J4	1,4-alpha-glucan branching enzyme GlgB (EC 2.4.1.18) (1,4-alpha-D-glucan:1,4-alpha-D-glucan 6-glucosyl-transferase) (Alpha-(1->4)-glucan branching enzyme) (Glycogen branching enzyme) (BE)	14.3476	14.2743	NaN	NaN	14.37	NaN	17.8336	18.5131	17.509	15.7994	16.0123	14.9094
A0A0H2Z9J7	Putative glutamine amidotransferase	17.562	18.8057	17.9034	18.617	19.0113	18.4969	17.7137	22.0508	20.1762	20.1377	19.1998	21.0978
A0A0H2Z9K2	Putative protease	16.0511	15.627	16.2136	NaN	14.242	NaN	18.2453	15.2237	14.881	NaN	15.7917	13.9949
A0A0H2Z9K4	Putative esterase	17.0555	16.93	16.5657	18.0669	17.2988	17.9712	14.2019	NaN	NaN	NaN	NaN	15.5145
A0A0H2Z9K5	2-dehydropantoate 2-reductase (EC 1.1.1.169) (Ketopantoate reductase)	16.6787	15.8189	15.9825	17.4797	17.395	16.3574	17.6642	20.7365	19.6703	19.6279	19.1483	20.5465
A0A0H2Z9K7	Malto-oligosyltrehalose trehalohydrolase (MTHase) (EC 3.2.1.141) (4-alpha-D-((1->4)-alpha-D-glucano)trehalose trehalohydrolase) (Maltooligosyl trehalose trehalohydrolase)	NaN	NaN	NaN	NaN	NaN	NaN	NaN	18.1289	NaN	16.1669	15.9443	17.3821
A0A0H2Z9K8	DUF5086 domain-containing protein	NaN	14.2178	14.4703	15.0381	14.5693	15.426	16.4946	18.9136	18.4044	20.4714	16.5511	18.6427
A0A0H2Z9K9	Oxidoreductase	20.7565	20.8605	20.4598	21.3004	20.8925	21.7218	18.1574	17.9374	NaN	NaN	18.3725	NaN
A0A0H2Z9L0	aminodeoxychorismate synthase (EC 2.6.1.85)	14.5526	NaN	NaN	15.1308	13.6951	NaN	NaN	18.7722	15.4063	17.6777	NaN	15.6359
A0A0H2Z9L1	Putative hydrolase	NaN	NaN	NaN	NaN	NaN	NaN	NaN	NaN	NaN	NaN	NaN	NaN
A0A0H2Z9L3	DUF2383 domain-containing protein	18.8298	17.3127	17.1487	17.2401	18.5408	18.489	17.4648	19.5809	20.5611	20.9547	19.1878	20.9956
A0A0H2Z9L4	tRNA_edit domain-containing protein	14.4706	15.5969	16.0179	16.9907	16.0848	16.4892	15.3309	17.4652	15.2812	17.494	NaN	15.7728
A0A0H2Z9L6	Non-specific serine/threonine protein kinase	12.896	13.3716	NaN	16.2955	NaN	13.5372	NaN	NaN	NaN	NaN	NaN	NaN
A0A0H2Z9L7	Putative glutathione S-transferase	NaN	NaN	15.9347	17.4242	NaN	NaN	18.4716	20.1917	19.6378	20.6806	17.7045	18.3574
A0A0H2Z9L8	E3 ubiquitin-protein ligase FANCL	NaN	NaN	NaN	NaN	NaN	NaN	NaN	NaN	NaN	NaN	NaN	NaN
A0A0H2Z9L9	Zn_protease domain-containing protein	20.0018	20.7704	20.3807	19.3847	20.8074	19.7054	20.9853	19.7582	20.4202	20.8586	20.3727	21.0347
A0A0H2Z9M1	Fatty acyl cis-trans isomerase	17.5232	17.8745	16.493	17.9145	19.7888	17.3219	20.4222	18.8137	17.5646	18.2572	18.394	19.2122
A0A0H2Z9M5	Major porin and structural outer membrane porin OprF	25.0233	23.716	25.3404	22.8196	22.8981	20.848	25.0244	22.2746	22.8566	22.7367	24.2273	22.6058
A0A0H2Z9M6	Type III secretion outer membrane protein PopN	NaN	NaN	NaN	NaN	NaN	NaN	NaN	NaN	NaN	NaN	NaN	NaN
A0A0H2Z9M7	DUF1508 domain-containing protein	19.5041	19.4275	20.2963	19.9398	19.2435	19.283	18.311	19.6005	18.8865	18.857	18.1003	20.2431
A0A0H2Z9N2	Putative 3-hydroxyisobutyrate dehydrogenase	16.7724	16.0525	16.0963	16.59	17.1314	16.5678	18.4765	18.9555	17.3194	17.5491	17.9559	17.9696
A0A0H2Z9N3	Translocator protein PopB	16.8793	17.1739	16.2596	16.9816	16.029	15.4673	NaN	13.8936	14.1534	13.4441	NaN	14.4849
A0A0H2Z9N6	DUF1289 domain-containing protein	NaN	NaN	NaN	NaN	NaN	NaN	NaN	NaN	NaN	NaN	NaN	NaN
A0A0H2Z9N7	Putative binding protein component of ABC transporter	17.168	17.292	17.8315	18.0075	18.5417	18.0184	19.0251	21.5833	20.6657	20.7754	18.9244	22.4873
A0A0H2Z9N9	Cytoplasmic protein	NaN	NaN	NaN	NaN	NaN	NaN	NaN	NaN	NaN	NaN	NaN	NaN
A0A0H2Z9P0	Putative hydrolase, isochorismatase family	19.7151	20.4982	19.4955	19.8873	20.8817	20.6077	20.8592	21.9683	21.9235	22.016	21.0704	22.0707
A0A0H2Z9P3	Type III export protein PscE	NaN	NaN	NaN	NaN	16.3837	15.3761	NaN	NaN	NaN	NaN	NaN	NaN
A0A0H2Z9P5	ATP-dependent Clp protease proteolytic subunit (EC 3.4.21.92) (Endopeptidase Clp)	24.1679	22.6143	22.7754	23.2513	22.8879	23.9623	21.718	21.7649	21.7388	21.8037	22.4181	21.6551
A0A0H2Z9Q2	Phosphotransferase system, HPr-related protein	NaN	NaN	NaN	NaN	NaN	NaN	16.7412	16.2137	16.6598	NaN	NaN	NaN
A0A0H2Z9Q3	RraB domain-containing protein	NaN	NaN	NaN	NaN	NaN	NaN	14.9394	NaN	NaN	NaN	14.0025	18.0311
A0A0H2Z9Q4	Translocation protein in type III secretion	17.9672	16.613	16.3294	16.6082	16.4532	17.3387	NaN	NaN	NaN	NaN	NaN	NaN
A0A0H2Z9Q6	Membrane-bound lytic murein transglycosylase D	15.9509	17.2726	17.1118	16.831	18.2908	17.8454	NaN	NaN	NaN	NaN	NaN	NaN
A0A0H2Z9Q7	Putative proteasome-type protease	14.2887	NaN	NaN	NaN	NaN	NaN	NaN	16.377	NaN	NaN	14.0929	15.9643
A0A0H2Z9Q9	Putative Orn/Arg/Lys decarboxylase	20.447	20.0759	20.3121	19.6981	19.7863	19.4167	22.2948	19.7999	20.3947	20.4466	21.2668	19.283
A0A0H2Z9R1	Putative ATP-binding/permease fusion ABC transporter	NaN	NaN	NaN	NaN	NaN	NaN	17.7753	14.4957	NaN	13.8596	16.5948	11.998
A0A0H2Z9R3	Cointegrate resolution protein T	21.2628	20.0415	20.875	20.3864	19.9425	20.517	18.8878	17.6169	17.9316	17.858	19.0867	17.4428
A0A0H2Z9R6	Putative oxidoreductase subunit	18.2932	16.1333	17.5091	17.1045	15.6003	15.592	15.844	16.5371	NaN	15.8969	15.301	16.4513
A0A0H2Z9S0	Putative sterol carrier protein	21.84	21.5254	21.9083	21.5837	21.0094	20.7873	21.397	22.153	23.5097	22.7912	22.0794	23.2188
A0A0H2Z9S1	Phospholipase A2	17.6153	16.1868	17.0612	15.6342	14.7271	16.4847	17.4398	18.1207	18.7011	18.8486	18.004	19.1033
A0A0H2Z9S2	Type III export apparatus protein	14.7709	14.5795	14.0122	14.5552	16.5056	16.6193	NaN	NaN	NaN	NaN	NaN	NaN
A0A0H2Z9S4	Putative enoyl-CoA hydratase/isomerase	18.9032	20.1994	19.3588	20.1658	21.1117	20.4466	20.0555	21.9924	20.7572	20.9168	20.0568	20.877
A0A0H2Z9S5	DUF4442 domain-containing protein	NaN	NaN	NaN	NaN	NaN	NaN	NaN	NaN	NaN	NaN	NaN	NaN
A0A0H2Z9S6	Type III export protein PscG	NaN	NaN	NaN	NaN	NaN	NaN	NaN	NaN	NaN	NaN	NaN	NaN
A0A0H2Z9S9	Universal stress protein	NaN	NaN	NaN	NaN	NaN	NaN	NaN	20.0336	16.5905	15.2764	15.893	NaN
A0A0H2Z9T6	Circularly permuted type 2 ATP-grasp protein	NaN	NaN	NaN	NaN	NaN	NaN	NaN	NaN	NaN	NaN	NaN	NaN
A0A0H2Z9T7	Probable pyridoxamine 5'-phosphate oxidase	NaN	NaN	NaN	NaN	NaN	NaN	12.9111	19.0105	18.8073	17.6323	18.68	17.3572
A0A0H2Z9T9	Transcriptional regulator BkdR	NaN	NaN	NaN	NaN	NaN	NaN	NaN	NaN	NaN	NaN	NaN	NaN
A0A0H2Z9U3	XRE family transcriptional regulator	NaN	13.6877	NaN	NaN	15.0858	NaN	16.4637	14.356	13.4799	14.2724	15.769	14.3409
A0A0H2Z9U9	Lipoprotein	NaN	NaN	NaN	NaN	NaN	NaN	17.013	12.73	12.8934	12.9044	NaN	NaN
A0A0H2Z9V0	Putative transcriptional regulator, LysR family	14.608	NaN	14.3959	14.656	15.3584	15.4503	19.0867	14.991	NaN	15.1593	15.5114	14.4196
A0A0H2Z9V3	Putative lyase	NaN	NaN	NaN	NaN	NaN	NaN	NaN	NaN	NaN	NaN	NaN	NaN
A0A0H2Z9V4	Phospho-2-dehydro-3-deoxyheptonate aldolase (EC 2.5.1.54)	19.7998	18.9446	19.917	20.6178	19.0227	19.3431	17.001	21.9079	20.7414	21.0141	19.2939	21.2493
A0A0H2Z9V7	Putative cytochrome c	15.9729	16.6039	15.3018	15.9198	16.6718	17.0074	NaN	NaN	NaN	NaN	NaN	NaN
A0A0H2Z9V8	Putative universal stress protein	16.737	16.1643	17.7448	18.4646	16.2398	15.6118	19.0703	22.3124	21.8328	22.2634	19.7714	21.2499
A0A0H2Z9V9	Glutaredoxin domain-containing protein	NaN	NaN	NaN	NaN	NaN	NaN	NaN	NaN	16.1066	16.9726	NaN	NaN
A0A0H2Z9W1	Putative acetyltransferase	13.335	14.6603	NaN	14.8942	NaN	NaN	17.2445	17.1832	15.9592	15.864	17.9139	NaN
A0A0H2Z9W5	BapA prefix-like domain-containing protein	NaN	NaN	NaN	NaN	NaN	NaN	NaN	NaN	NaN	NaN	NaN	NaN
A0A0H2Z9W7	Lon protease (EC 3.4.21.53) (ATP-dependent protease La)	18.0751	18.8647	18.6547	19.8493	20.208	20.2242	17.8704	18.1896	18.2944	18.9672	18.2153	18.4004
A0A0H2Z9W9	ATP-grasp domain-containing protein	15.0066	14.8941	14.6554	15.2714	13.763	NaN	17.3063	14.7777	14.9426	13.9566	16.9528	14.9792
A0A0H2Z9X4	DUF4354 family protein	NaN	NaN	NaN	NaN	NaN	NaN	NaN	NaN	NaN	NaN	NaN	NaN
A0A0H2Z9X6	Putative acetyltransferase	NaN	NaN	NaN	NaN	NaN	NaN	NaN	NaN	NaN	NaN	NaN	NaN
A0A0H2Z9X7	Putative hydroxyacylglutathione hydrolase	17.6769	18.1916	17.4359	18.0968	18.1261	18.4598	19.5768	20.8747	20.4756	20.5667	19.8754	20.8207
A0A0H2Z9X9;A0A0H2ZCB8	Porin	17.157	17.0354	16.3189	15.3274	17.4444	15.7237	22.8829	21.3685	21.5825	22.0475	21.9523	22.0886
A0A0H2Z9Y0	Putative glutathione S-transferase	NaN	NaN	NaN	15.8512	NaN	NaN	17.9072	21.364	19.031	20.0784	16.7944	19.0356
A0A0H2Z9Y4	Nitrate-binding protein NasS	16.3157	15.5519	16.2216	15.2298	16.2637	16.7213	NaN	14.3043	NaN	NaN	NaN	15.9225
A0A0H2Z9Y8	Putative regulatory protein	17.2312	17.0189	17.2922	16.5618	NaN	16.5079	17.489	23.4459	21.4008	22.7438	19.3081	22.7474
A0A0H2Z9Z0	Putative phosphoglycerate mutase	21.1019	NaN	20.7681	NaN	NaN	NaN	19.7991	NaN	NaN	21.8893	NaN	21.3702
A0A0H2Z9Z6	Putative ATPase/kinase	NaN	NaN	NaN	NaN	NaN	NaN	NaN	NaN	NaN	NaN	NaN	NaN
A0A0H2Z9Z9	DUF1883 domain-containing protein	16.0076	17.0343	17.0585	17.5461	19.5766	NaN	19.7211	NaN	NaN	NaN	NaN	15.8311
A0A0H2ZA00	Putative peptidyl-prolyl cis-trans isomerase D	20.3759	20.4772	21.2831	20.552	19.6828	19.3537	20.5305	17.5954	18.3916	18.8631	19.4574	17.6303
A0A0H2ZA02	AGPT-Pplase3 domain-containing protein	18.9072	20.0798	18.7095	18.9944	19.4999	19.9951	18.8103	16.6884	15.9631	17.0936	17.7295	16.9396
A0A0H2ZA03	Transcriptional regulator GntR	17.0673	19.486	17.8591	18.3684	19.8296	19.8651	19.3659	16.8677	17.9739	18.2095	19.2574	17.7334
A0A0H2ZA05	Putative binding protein component of ABC transporter	20.9275	21.266	20.9084	21.1285	20.6286	21.5219	19.8255	19.8664	19.6531	19.6725	19.9668	19.7663
A0A0H2ZA09	DNA polymerase III subunit epsilon (EC 2.7.7.7)	18.9162	18.0943	19.0544	19.0482	17.3831	18.093	15.8769	16.8336	16.2149	16.8433	15.582	17.6098
A0A0H2ZA10	DUF3263 domain-containing protein	NaN	NaN	NaN	NaN	NaN	NaN	NaN	NaN	NaN	NaN	NaN	NaN
A0A0H2ZA14	Pilin biosynthetic protein	14.6007	15.7103	16.7239	17.989	18.1024	16.1932	16.1769	15.5868	16.1897	14.0255	15.2466	16.3955
A0A0H2ZA16	Putative O-Methyltransferase	NaN	NaN	NaN	NaN	NaN	NaN	NaN	17.283	15.6001	15.5311	15.4224	15.8201
A0A0H2ZA17	Putative binding protein component of ABC maltose/mannitol transporter	14.1003	13.7652	13.1176	13.4289	NaN	14.709	16.4798	17.2407	15.7157	16.7592	15.9329	18.0386
A0A0H2ZA18	Putative short-chain dehydrogenase	15.9595	15.7707	16.2899	17.2919	15.8589	17.2027	17.0511	17.5059	16.9435	17.535	15.9529	18.3504
A0A0H2ZA23	Putative alcohol dehydrogenase, zinc-containing	16.2479	14.864	17.8682	18.5814	16.6271	14.8857	21.286	22.2019	21.4164	21.9383	19.5604	21.4702
A0A0H2ZA28	Sulfite reductase	19.6166	21.6833	20.7394	20.9344	21.5414	21.4822	19.9185	17.941	18.495	18.4989	18.8565	17.4559
A0A0H2ZA34	Ribokinase (RK) (EC 2.7.1.15)	12.0617	12.5813	13.334	14.779	NaN	NaN	13.7885	18.8728	16.6143	18.3649	15.0747	18.7983
A0A0H2ZA35	Putative exported oxidoreductase	19.1262	17.9744	19.2003	17.759	15.9778	16.6538	17.2591	17.6176	14.8991	16.4461	16.7764	17.9298
A0A0H2ZA37	Putative sigma54-dependent transcriptional regulator	NaN	NaN	NaN	NaN	NaN	NaN	NaN	NaN	NaN	NaN	NaN	NaN
A0A0H2ZA41	Putative transcriptional regulator, LysR family	NaN	NaN	NaN	14.5349	NaN	NaN	NaN	16.0896	NaN	NaN	NaN	NaN
A0A0H2ZA43	Putative transcriptional regulator, LysR family	14.0877	13.5859	13.3699	16.4443	NaN	NaN	13.3538	NaN	NaN	NaN	13.052	NaN
A0A0H2ZA47	3-hydroxybutyrate dehydrogenase	17.012	20.0534	17.8684	18.8027	20.9013	20.1277	21.389	19.2843	19.8386	18.7559	20.6795	19.3263
A0A0H2ZA51	Phage_base_V domain-containing protein	NaN	NaN	NaN	NaN	NaN	NaN	NaN	NaN	NaN	NaN	NaN	NaN
A0A0H2ZA54	fumarylacetoacetase (EC 3.7.1.2)	22.782	23.6551	22.9064	23.3484	23.5022	24.0235	24.0819	23.1214	23.1338	22.7848	23.6798	22.8277
A0A0H2ZA55	30S ribosomal protein S9	NaN	NaN	NaN	NaN	NaN	NaN	NaN	NaN	NaN	NaN	NaN	NaN
A0A0H2ZA56	Putative aldehyde dehydrogenase	22.1951	21.1664	21.7719	21.0529	20.4056	20.9173	18.534	17.3873	17.1656	17.4069	18.0496	18.2108
A0A0H2ZA59	Acyl-CoA carboxyltransferase beta chain	18.6843	21.2542	18.6483	19.5412	20.3956	18.9166	23.0157	20.3028	21.2342	20.3657	22.1795	20.1515
A0A0H2ZA60	EcsC family protein	12.25	NaN	NaN	NaN	NaN	11.9991	NaN	15.4822	12.5492	13.1535	12.8292	16.6026
A0A0H2ZA62	Putative transcriptional regulator	NaN	NaN	NaN	NaN	NaN	NaN	NaN	NaN	NaN	NaN	NaN	NaN
A0A0H2ZA63	Putative halovibrin	11.5377	8.32314	11.6972	10.3445	12.3765	11.2507	20.7697	20.2979	21.4395	21.0584	21.0917	20.4
A0A0H2ZA64	Putative secretion protein	NaN	NaN	NaN	NaN	NaN	NaN	17.1752	14.2583	NaN	14.1564	14.6371	13.8239
A0A0H2ZA65	Putative transcriptional regulator	NaN	NaN	NaN	NaN	NaN	NaN	NaN	NaN	NaN	NaN	NaN	NaN
A0A0H2ZA70	Glutathione reductase (GRase) (EC 1.8.1.7)	23.3431	22.5219	23.2577	22.4353	21.9454	22.5866	21.9315	20.8861	20.8394	20.8435	21.6409	21.049
A0A0H2ZA71	PvdN	13.0637	12.2001	20.4617	19.5931	11.6591	18.067	23.4994	22.4748	22.6711	22.7608	22.7471	22.666
A0A0H2ZA75	Pyoverdine synthetase D	NaN	8.64024	9.68503	12.2188	NaN	6.94837	15.0603	18.5326	19.2206	19.2656	18.063	18.3453
A0A0H2ZA78	Peptidyl-prolyl cis-trans isomerase C1	NaN	NaN	NaN	NaN	16.1952	16.0685	16.6388	18.9893	16.9202	17.5192	17.1124	20.0568
A0A0H2ZA80	Secreted protein	NaN	NaN	NaN	NaN	NaN	NaN	17.1152	16.441	18.9271	NaN	NaN	NaN
A0A0H2ZA81	Putative hydroxylase large subunit	NaN	NaN	NaN	NaN	NaN	NaN	NaN	NaN	NaN	NaN	NaN	NaN
A0A0H2ZA82	Putative phosphonopyruvate decarboxylase	NaN	14.559	NaN	NaN	14.2972	14.7167	17.5191	14.604	14.7955	15.5536	17.1741	14.3066
A0A0H2ZA83	Acetyl-CoA acetyltransferase	25.0585	24.2043	24.9358	24.1871	23.7957	24.4121	23.9453	22.8145	22.9889	22.7185	23.8788	22.8849
A0A0H2ZA85	Putative ABC transporter, periplasmic substrate-binding protein	17.5903	18.079	19.6923	19.9512	17.8931	18.6963	20.8153	21.0944	21.1014	21.6427	21.1856	22.2836
A0A0H2ZA86	Cytochrome c domain-containing protein	15.2071	15.233	15.2078	15.3411	NaN	NaN	17.5006	NaN	NaN	NaN	15.4804	NaN
A0A0H2ZA90	Putative glutamine synthetase	NaN	NaN	16.526	17.2512	NaN	NaN	NaN	18.6661	NaN	16.4906	16.0983	NaN
A0A0H2ZA91	Binding protein component of ABC ribose transporter	16.9061	18.8541	17.9012	18.4202	18.3459	18.7757	20.438	20.6772	20.2398	21.4203	19.9956	22.0687
A0A0H2ZA94	Alpha subunit of geranoyl-CoA carboxylase, GnyA	18.0916	19.6978	18.5964	18.6108	20.2392	18.4242	22.2913	20.3278	20.9831	20.4327	21.9314	20.2393
A0A0H2ZA95	Putative transcriptional regulator, AraC family	NaN	NaN	NaN	NaN	NaN	NaN	NaN	NaN	NaN	NaN	NaN	NaN
A0A0H2ZA98	PvdL	13.9148	13.1084	10.5822	11.6657	10.2755	10.6381	19.016	19.6005	20.5578	20.5336	19.7634	20.2167
A0A0H2ZAA4	UTP--glucose-1-phosphate uridylyltransferase (EC 2.7.7.9) (UDP-glucose pyrophosphorylase)	19.8126	20.2912	19.1139	20.3488	21.0317	20.7202	21.0862	21.7184	21.2753	20.8385	20.951	20.1843
A0A0H2ZAA5	FMN dependent NADH:quinone oxidoreductase (EC 1.6.5.-) (Azo-dye reductase) (FMN-dependent NADH-azo compound oxidoreductase) (FMN-dependent NADH-azoreductase) (EC 1.7.1.17)	NaN	NaN	NaN	NaN	NaN	NaN	NaN	NaN	NaN	NaN	NaN	NaN
A0A0H2ZAA8	DUF4946 domain-containing protein	NaN	NaN	NaN	NaN	NaN	NaN	NaN	15.596	16.7352	17.1957	NaN	17.9079
A0A0H2ZAB0	Putative chemotaxis transducer	NaN	NaN	NaN	NaN	NaN	NaN	NaN	NaN	NaN	NaN	NaN	NaN
A0A0H2ZAB4	Putative siderophore-interacting protein	12.2841	12.8949	13.3157	12.8593	13.1268	12.4104	22.7143	22.9798	22.7076	22.7235	21.1754	21.3408
A0A0H2ZAB7	Serine hydroxymethyltransferase (SHMT) (Serine methylase) (EC 2.1.2.1)	21.5142	21.8529	20.6852	20.9385	21.6894	22.0853	23.0048	22.6828	22.0899	21.9079	23.0757	22.5909
A0A0H2ZAC1	Putative acetyltransferase	NaN	13.8287	NaN	NaN	NaN	NaN	18.4139	15.6355	15.8768	15.8326	16.6612	15.25
A0A0H2ZAC4	Putative cysteine proteases	18.6973	20.7189	18.0251	19.2882	21.3029	21.0069	20.2149	19.4453	20.0122	19.9734	19.9035	19.9197
A0A0H2ZAC8	Kynureninase (EC 3.7.1.3) (L-kynurenine hydrolase)	23.4961	23.1413	23.312	22.8963	22.4396	23.0861	22.8985	21.8048	21.5334	21.1402	22.1978	21.1505
A0A0H2ZAD4	Putative AMP-(Fatty) acid ligase	16.6362	19.1738	17.4913	18.2137	18.8608	18.8604	19.4086	19.4627	18.8306	18.7653	19.0239	19.1585
A0A0H2ZAD9	Putative ATP-binding component of ABC transporter	NaN	NaN	17.3321	17.7537	NaN	NaN	NaN	NaN	NaN	NaN	NaN	NaN
A0A0H2ZAE1	DUF218 domain-containing protein	NaN	NaN	13.8216	13.1698	NaN	NaN	16.9791	19.6899	17.226	19.7232	15.2179	18.366
A0A0H2ZAE2	Maleylacetoacetate isomerase	17.7843	18.9514	18.3153	18.6441	20.5844	19.3281	22.0273	23.2179	22.6515	22.6244	22.4824	23.331
A0A0H2ZAE3	Peptidase inhibitor I78 family protein	20.9937	19.9293	21.3891	20.7692	18.7616	19.5849	19.8706	18.2001	18.1759	18.5548	19.4046	18.9423
A0A0H2ZAE4	Thiol:disulfide interchange protein DsbD (EC 1.8.1.8) (Protein-disulfide reductase) (Disulfide reductase)	12.9869	13.2368	13.2134	NaN	NaN	12.5079	17.6493	18.3849	16.3473	19.3263	16.9679	19.5343
A0A0H2ZAE6	Putative enoyl-CoA hydratase	17.662	17.4884	18.0485	18.8342	17.4474	17.4413	18.0539	21.6706	19.6027	19.9369	19.1188	20.4185
A0A0H2ZAE8	Putative flavin-dependent oxidoreductase	14.2288	14.2131	14.1102	16.6566	13.4345	13.7217	15.0316	18.7328	14.4159	17.1276	16.7066	17.2544
A0A0H2ZAF5	Putative ring-cleaving dioxygenase	13.4346	14.6276	14.9844	15.0152	13.8915	14.6093	19.6392	19.9765	19.9826	20.02	18.8591	19.8248
A0A0H2ZAF7	Glycolipid-binding domain-containing protein	12.4828	NaN	12.9088	12.9416	NaN	NaN	12.8163	17.8165	17.487	18.3276	14.5381	16.0342
A0A0H2ZAF9	ANK_REP_REGION domain-containing protein	NaN	15.1657	NaN	14.7252	15.9322	14.329	16.1559	16.0794	18.0382	18.8158	NaN	19.2368
A0A0H2ZAG0	3-oxoadipate CoA-transferase (EC 2.8.3.6)	21.4926	22.9418	22.105	22.1605	24.2872	23.245	24.6048	23.9058	23.8239	23.6094	24.7506	24.3627
A0A0H2ZAG1	Putative methylase	NaN	NaN	NaN	14.4622	NaN	NaN	19.0258	21.3806	18.9777	19.8776	19.3796	20.9498
A0A0H2ZAG2	Putative kinase	NaN	NaN	NaN	NaN	NaN	NaN	NaN	15.3382	NaN	15.1579	NaN	NaN
A0A0H2ZAG7	Putative transcriptional regulator, IclR family	NaN	13.0329	13.2634	13.789	NaN	NaN	13.2887	16.8384	13.4007	NaN	12.6131	13.9834
A0A0H2ZAG8	Rieske domain-containing protein	NaN	NaN	NaN	NaN	NaN	NaN	14.9661	15.1094	15.4545	14.7078	14.0588	17.6373
A0A0H2ZAG9	Citronelloyl-CoA dehydrogenase, GnyD	21.0445	21.262	21.0288	21.2669	22.5174	21.3464	23.1786	22.9115	23.3843	23.007	23.9879	22.7775
A0A0H2ZAH3	DUF3203 domain-containing protein	NaN	NaN	NaN	NaN	NaN	NaN	16.1725	16.614	17.7954	16.0411	16.2481	16.976
A0A0H2ZAI3	Putative hydrolase	NaN	NaN	NaN	NaN	NaN	NaN	14.9666	20.0124	18.7099	18.811	16.3162	18.9007
A0A0H2ZAI8	Putative allophanate hydrolase subunit 1	NaN	NaN	13.7126	NaN	NaN	12.504	20.4594	16.358	17.1525	18.2312	19.6337	15.9219
A0A0H2ZAJ2	ATPase	NaN	14.0838	NaN	NaN	14.0689	NaN	14.6348	14.8079	14.5694	14.3339	NaN	15.8241
A0A0H2ZAJ3	Putative ntibiotic biosynthesis monooxygenase	NaN	NaN	NaN	NaN	NaN	NaN	NaN	NaN	NaN	NaN	NaN	NaN
A0A0H2ZAK2	Putative acyl-CoA thiolase	24.4124	23.6711	24.3444	23.4448	23.2004	23.6924	23.8191	22.3235	22.9293	22.6409	23.5316	22.2074
A0A0H2ZAK8	Putative outer membrane porin	NaN	NaN	NaN	NaN	NaN	NaN	19.2546	15.8176	17.9666	18.633	17.8543	18.5461
A0A0H2ZAL8	Putative leucine-responsive regulatory protein	NaN	NaN	NaN	14.4151	NaN	NaN	NaN	15.9858	14.6045	14.6919	NaN	NaN
A0A0H2ZAM4	CBS domain-containing protein	NaN	13.9287	NaN	NaN	NaN	NaN	14.8963	17.7402	17.0713	16.2627	16.1669	NaN
A0A0H2ZAN1	5-oxoprolinase subunit A (5-OPase subunit A) (EC 3.5.2.9) (5-oxoprolinase (ATP-hydrolyzing) subunit A)	NaN	NaN	NaN	NaN	NaN	NaN	16.25	17.8347	18.4037	18.8498	17.0766	17.5324
A0A0H2ZAN6	Transmembrane anchor protein	16.3608	16.7944	16.3091	16.3255	16.7191	14.9214	14.1809	12.4617	13.7456	13.1787	15.2391	NaN
A0A0H2ZAN8	Hydrogen cyanide synthase HcnC	13.7689	NaN	NaN	14.8956	NaN	NaN	16.2149	17.8596	NaN	NaN	15.068	14.1054
A0A0H2ZAP2	Putative outer membrane protein	15.5685	15.5186	15.5625	16.4226	14.1031	14.2569	16.304	18.3599	18.9958	20.105	18.2793	21.3271
A0A0H2ZAP4	Lipoprotein	NaN	NaN	NaN	NaN	NaN	NaN	NaN	NaN	NaN	NaN	NaN	NaN
A0A0H2ZAQ0	Putative short-chain dehydrogenase	NaN	NaN	NaN	NaN	NaN	NaN	13.1388	15.73	15.2207	NaN	NaN	12.47
A0A0H2ZAQ1	Putative outer membrane protein	NaN	NaN	NaN	NaN	NaN	NaN	NaN	NaN	15.2103	16.3209	14.1808	17.6876
A0A0H2ZAQ2	Transcriptional regulator	NaN	NaN	NaN	NaN	NaN	NaN	NaN	NaN	NaN	NaN	NaN	NaN
A0A0H2ZAQ3	Putative major facilitator family transporter	NaN	NaN	NaN	NaN	NaN	NaN	NaN	NaN	NaN	NaN	NaN	NaN
A0A0H2ZAQ4	Stress-induced protein	NaN	NaN	NaN	NaN	NaN	NaN	16.2505	17.7358	18.3902	17.9213	17.6084	19.3749
A0A0H2ZAQ8	DNA ligase (ATP) (EC 6.5.1.1) (NHEJ DNA polymerase)	NaN	NaN	NaN	NaN	NaN	NaN	NaN	NaN	NaN	NaN	NaN	NaN
A0A0H2ZAR0	Putative aminotransferase	17.4146	18.4394	17.179	18.5078	18.426	18.8162	20.1294	18.1001	18.7432	18.2174	19.0892	16.9372
A0A0H2ZAR3	Putative glycosyl hydrolase	14.168	16.9694	13.7832	15.4218	16.5881	16.2992	20.8917	18.0356	19.0574	17.9479	19.9552	16.6176
A0A0H2ZAR7	DUF3509 domain-containing protein	NaN	NaN	NaN	NaN	NaN	NaN	NaN	16.0778	14.6314	15.7492	13.9229	NaN
A0A0H2ZAS2	Alpha-1,4-glucan:maltose-1-phosphate maltosyltransferase (GMPMT) (EC 2.4.99.16) ((1->4)-alpha-D-glucan:maltose-1-phosphate alpha-D-maltosyltransferase)	NaN	NaN	NaN	13.0014	NaN	NaN	13.6713	16.8302	16.3979	14.8142	18.0968	14.0652
A0A0H2ZAS4	RHH_1 domain-containing protein	15.4304	NaN	NaN	NaN	NaN	NaN	17.9331	15.0771	NaN	14.9923	16.6583	16.4548
A0A0H2ZAS6	NAD-dependent epimerase	13.176	17.1257	NaN	14.0041	14.9071	13.2506	17.764	21.0378	20.3567	21.0571	18.4327	19.6782
A0A0H2ZAT0	Putative two-component response regulator	NaN	NaN	NaN	NaN	NaN	NaN	13.751	17.3014	16.2014	15.4192	14.374	16.3988
A0A0H2ZAT2	DUF2934 domain-containing protein	NaN	NaN	NaN	NaN	NaN	NaN	14.3819	13.5861	14.1381	13.8393	17.9413	14.2933
A0A0H2ZAT5	Putative transcriptional regulator, AsnC family	17.4255	17.6744	18.3921	18.3512	17.3736	18.193	18.7585	20.2982	19.2554	19.4594	19.1845	20.3456
A0A0H2ZAT6	Putative transcriptional regulator, TetR family	NaN	NaN	NaN	NaN	NaN	NaN	NaN	NaN	NaN	NaN	NaN	NaN
A0A0H2ZAT7	DUF3182 family protein	NaN	NaN	NaN	NaN	NaN	NaN	NaN	17.9978	15.5343	14.7969	12.7004	17.4602
A0A0H2ZAT8	maltose alpha-D-glucosyltransferase (EC 5.4.99.16) (Maltose alpha-D-glucosyltransferase)	NaN	NaN	12.9734	NaN	11.4484	NaN	18.7479	16.592	16.2271	14.8176	17.7023	13.2765
A0A0H2ZAU0	2-oxoisovalerate dehydrogenase subunit alpha (EC 1.2.4.4) (Branched-chain alpha-keto acid dehydrogenase E1 component alpha chain)	18.7761	19.0896	19.1418	19.9316	19.5646	19.4525	20.2856	21.4364	21.2657	21.185	20.9398	19.8678
A0A0H2ZAU3	DUF72 domain-containing protein	NaN	NaN	NaN	NaN	NaN	NaN	NaN	14.1727	NaN	NaN	15.1839	NaN
A0A0H2ZAU6	Putative transcriptional regulator, LysR family	NaN	NaN	NaN	NaN	NaN	NaN	NaN	NaN	NaN	NaN	NaN	NaN
A0A0H2ZAU8	4-alpha-glucanotransferase (EC 2.4.1.25) (Amylomaltase) (Disproportionating enzyme)	NaN	NaN	14.2905	NaN	NaN	NaN	18.1067	17.8068	16.1765	15.8266	17.5038	15.911
A0A0H2ZAU9	Putative periplasmic aliphatic sulfonate-binding protein	12.609	14.5662	13.1969	14.2481	15.5458	16.5292	16.8027	18.9326	18.4971	18.562	16.9855	19.3368
A0A0H2ZAV0	Pyoverdine biosynthesis protein PvcD	NaN	NaN	NaN	NaN	NaN	NaN	NaN	NaN	NaN	NaN	NaN	NaN
A0A0H2ZAV2	Putative periplasmic aliphatic sulfonate-binding protein	15.3642	15.3662	13.7042	13.9951	14.6251	14.7244	15.6313	15.4302	17.1734	18.0508	16.003	18.4338
A0A0H2ZAV6	Putative NADP-dependent oxidoreductase	16.162	18.9911	16.3769	17.1365	20.1854	19.2035	20.0426	20.3275	20.3421	19.9159	20.0423	20.1131
A0A0H2ZAV7	Putative 24K membrane protein	NaN	NaN	12.5356	NaN	NaN	NaN	16.6372	12.4703	12.8363	13.0641	NaN	12.1599
A0A0H2ZAW2	Putative anthranilate phosphoribosyltransferase	20.5762	20.7213	21.3592	20.8221	20.6011	21.2476	20.9685	19.9212	19.1283	19.6239	20.1843	19.2553
A0A0H2ZAW8	ATP-dependent clp protease, ATP-binding subunit ClpA	16.5417	17.4572	17.8175	18.7443	19.3538	17.9424	16.3984	18.0693	18.5952	18.8828	17.7362	18.524
A0A0H2ZAW9	Hydrogen cyanide synthase HcnA	13.9073	NaN	15.0988	15.2901	NaN	NaN	NaN	NaN	NaN	NaN	NaN	NaN
A0A0H2ZAX2	Probable aldehyde dehydrogenase	19.7026	19.5974	19.7955	19.4415	18.392	19.2372	20.1927	17.837	18.8159	18.4153	19.7638	17.5891
A0A0H2ZAX3	Putative antibiotic biosynthesis monooxygenase	NaN	NaN	NaN	NaN	NaN	NaN	NaN	NaN	NaN	NaN	NaN	NaN
A0A0H2ZAX4	Adenylosuccinate lyase (ASL) (EC 4.3.2.2) (Adenylosuccinase)	22.1791	20.4893	20.7461	21.5357	20.9398	22.1245	19.1191	20.3519	20.0438	19.9632	20.937	19.8249
A0A0H2ZAX7	Phage Gp37/Gp68 family protein	13.4186	11.6321	12.8716	13.6673	12.6083	10.6753	14.3283	19.211	17.9421	18.5853	15.5651	18.9588
A0A0H2ZAX9	Isocitrate lyase (EC 4.1.3.1) (Isocitrase) (Isocitratase)	19.7094	19.6387	19.5442	20.3156	21.8824	19.8193	20.6389	21.4437	22.195	22.0418	22.9122	21.5761
A0A0H2ZAY1	N-acetyltransferase domain-containing protein	NaN	NaN	NaN	12.4979	NaN	NaN	12.0813	18.6494	15.8049	15.0249	13.5404	18.4435
A0A0H2ZAY4	NADH-quinone oxidoreductase (EC 7.1.1.-)	22.0943	21.6711	21.7985	22.434	21.838	22.6872	20.4438	18.2229	18.8137	18.4262	18.9319	18.0023
A0A0H2ZAZ1	Chitinase	24.5042	24.1496	24.8529	24.1614	23.6778	24.3281	25.0794	24.7512	24.5653	24.459	24.8898	24.4543
A0A0H2ZAZ5	Three-Cys-motif partner protein TcmP	NaN	NaN	NaN	NaN	NaN	NaN	NaN	NaN	NaN	NaN	NaN	NaN
A0A0H2ZAZ7	Putative non-ribosomal peptide synthetase	20.8934	NaN	21.0249	21.6944	19.6956	NaN	21.9936	23.6259	22.8204	23.5702	21.2649	22.2735
A0A0H2ZB02	2-oxoisovalerate dehydrogenase, beta subunit	18.3383	18.5879	19.1917	19.3749	19.035	19.1689	20.4097	20.9637	20.9386	20.7966	20.784	20.2744
A0A0H2ZB06	CHAD domain-containing protein	16.2375	16.5088	17.307	16.9542	15.9388	16.6806	17.0501	19.4777	17.6109	19.4081	17.2939	19.3314
A0A0H2ZB07	L-asparaginase I	13.2235	NaN	13.5191	14.3381	NaN	NaN	13.2503	18.4144	15.7513	14.3329	15.6857	15.3506
A0A0H2ZB11	Putative homospermidine synthase	NaN	NaN	13.985	14.5038	13.6846	NaN	NaN	16.949	NaN	14.2043	NaN	NaN
A0A0H2ZB13	Gluconokinase (EC 2.7.1.12)	14.2136	13.9249	14.3327	14.8577	16.3888	14.7986	NaN	17.7295	17.4628	17.8475	16.5637	18.3467
A0A0H2ZB18	2-ketogluconate 6-phosphate reductase	NaN	NaN	NaN	NaN	NaN	NaN	NaN	15.9397	NaN	NaN	13.1771	13.5253
A0A0H2ZB21	Dihydrolipoamide acetyltransferase component of pyruvate dehydrogenase complex (EC 2.3.1.-)	18.4127	18.0709	19.265	18.786	18.196	17.3568	20.0688	20.1222	20.4259	20.6049	20.041	20.4052
A0A0H2ZB23	Putative acyl-CoA dehydrogenase	15.7074	18.434	16.6514	17.8428	19.1377	19.1211	18.5595	18.7917	17.8805	18.2323	17.8462	19.0534
A0A0H2ZB30	Putative transcriptional regulator	NaN	NaN	NaN	NaN	NaN	NaN	NaN	NaN	NaN	NaN	NaN	NaN
A0A0H2ZB32	Dihydrolipoyl dehydrogenase (EC 1.8.1.4)	24.7862	24.1647	24.986	24.1422	23.3663	23.9937	24.9142	23.1346	23.4261	23.1328	24.253	22.9339
A0A0H2ZB37	Gluconate 2-dehydrogenase gamma chain	18.4233	18.6581	17.2029	16.7853	17.3177	18.0356	NaN	NaN	NaN	NaN	NaN	NaN
A0A0H2ZB38	Putative ABC transporter, periplasmic binding protein	12.502	12.2284	12.294	NaN	NaN	11.7548	NaN	NaN	12.7719	15.7199	12.3292	17.0818
A0A0H2ZB44	Putative ATPase, AAA family	15.9971	16.8221	16.5452	17.9238	17.3865	17.4176	15.3955	17.8782	16.7288	17.44	15.9673	17.7621
A0A0H2ZB46	Gluconate dehydrogenase	19.8473	19.1298	17.8858	16.9281	16.5136	16.9567	13.5042	13.3578	NaN	10.8105	NaN	10.8028
A0A0H2ZB47	ABM domain-containing protein	NaN	NaN	NaN	NaN	NaN	NaN	NaN	NaN	NaN	NaN	NaN	NaN
A0A0H2ZB50	Putative transcriptional regulator, TetR family	17.9921	NaN	18.4412	17.5926	NaN	NaN	NaN	17.9519	NaN	20.3379	19.0723	NaN
A0A0H2ZB52	Chloroperoxidase	19.6409	19.5778	20.5094	19.769	18.9846	19.4447	22.1849	20.8712	21.0844	20.8543	21.141	21.0974
A0A0H2ZB53	protein-tyrosine-phosphatase (EC 3.1.3.48)	NaN	NaN	NaN	12.5983	NaN	12.1409	NaN	NaN	NaN	12.861	NaN	16.1323
A0A0H2ZB54	Type VI secretion system contractile sheath small subunit	NaN	NaN	NaN	NaN	NaN	NaN	16.9725	18.2374	NaN	17.6593	17.8792	17.1413
A0A0H2ZB55	Putative Zn-dependent alcohol dehydrogenase	NaN	NaN	NaN	13.4689	NaN	NaN	13.7621	14.9205	13.5057	14.4626	14.3067	15.7412
A0A0H2ZB56	Putative tRNA synthase	NaN	NaN	NaN	NaN	12.3856	NaN	12.4401	19.0619	18.9843	16.5337	14.5953	19.4461
A0A0H2ZB62	Putative TonB-dependent receptor	NaN	13.1612	13.9384	14.6874	NaN	15.1552	16.3458	13.3799	13.6599	14.7567	14.4252	17.6206
A0A0H2ZB67	Putative oxidoreductase	20.9882	19.6955	20.3112	19.8244	19.3431	18.2468	16.3727	16.4577	15.7965	15.8478	NaN	16.3533
A0A0H2ZB70	Glucose dehydrogenase	15.7447	15.2023	14.9744	15.2263	16.9996	16.783	20.2829	17.3478	19.1585	18.2607	18.836	17.62
A0A0H2ZB72	Transcriptional repressor	NaN	NaN	12.7385	13.6946	11.1035	13.3036	19.6921	21.6876	20.2996	21.2972	18.479	22.9462
A0A0H2ZB73	Putative non-ribosomal peptide synthetase	18.4416	18.9963	16.1085	18.9667	19.0198	19.6685	18.5879	21.3332	21.2299	22.1353	20.8967	21.5077
A0A0H2ZB77	Putative ABC export system, membrane fusion protein	NaN	NaN	NaN	NaN	15.3458	NaN	18.2737	17.8228	18.5018	18.1934	18.4981	18.1511
A0A0H2ZB79	Putative transcriptional regulator	15.3721	17.0072	15.5806	16.4032	16.2038	14.8684	16.6815	15.1978	16.4767	16.1217	15.1901	16.868
A0A0H2ZB80	Putative regulatory protein	12.6498	14.7712	14.0674	13.8005	14.1517	13.9105	14.2519	20.3795	19.2875	18.7686	15.8926	20.3334
A0A0H2ZB82	PvdO	14.1478	13.3914	20.0014	19.8411	14.1328	18.4535	24.1801	24.752	25.6634	25.3405	24.7041	25.857
A0A0H2ZB86	Putative alkylhydroperoxidase	17.7735	18.6768	19.3467	19.2183	19.5464	19.576	19.7146	20.3171	20.5131	20.8837	19.7341	20.8162
A0A0H2ZB88	PvdJ	14.7525	14.8548	12.6541	14.0544	12.5163	12.3527	17.6158	19.3661	19.0641	18.712	19.3909	19.6564
A0A0H2ZB89	TNase-like domain-containing protein	15.9291	18.5679	15.32	16.6569	18.7108	17.4199	17.4027	19.4202	19.6828	20.5238	18.3085	18.3605
A0A0H2ZB95	Putative enzyme of the cupin superfamily	19.8994	19.9253	20.8714	19.9579	19.1347	19.5368	20.3985	20.7681	20.9401	20.2107	20.1337	20.9522
A0A0H2ZB97	Putative transmembrane protein	13.7552	NaN	14.7373	NaN	12.7018	NaN	19.65	17.361	16.0458	17.2539	15.924	19.2656
A0A0H2ZB99	Putative thioesterase	14.6093	NaN	NaN	NaN	NaN	NaN	13.719	19.4605	14.281	16.014	15.0601	18.3639
A0A0H2ZBA0	Putative glyceraldehyde-3-phosphate dehydrogenase	16.2584	16.272	17.6199	18.6438	17.7383	17.039	16.7512	18.9859	18.5787	18.7488	17.793	18.5877
A0A0H2ZBA1	Cupin_3 domain-containing protein	16.6388	NaN	17.1604	16.5593	NaN	NaN	NaN	16.0811	15.9115	NaN	NaN	NaN
A0A0H2ZBA2	Putative transcriptional regulator, AraC family	NaN	16.2655	15.2788	NaN	NaN	16.5582	15.3804	NaN	NaN	NaN	16.6355	NaN
A0A0H2ZBA3	Periplasmic trehalase (EC 3.2.1.28) (Alpha,alpha-trehalase) (Alpha,alpha-trehalose glucohydrolase)	14.0488	13.8456	NaN	NaN	NaN	14.2628	18.0279	15.3234	15.5267	14.9405	18.1134	NaN
A0A0H2ZBA5	Putative sulfonate ABC transporter, periplasmic sulfonate-binding protein	16.4725	16.4379	17.9453	17.1737	17.2628	17.508	16.0582	17.9207	16.8852	18.6931	16.96	18.8172
A0A0H2ZBB1	Putative phenazine biosynthesis protein, PhzF family	20.9091	20.7848	21.554	20.6698	20.7722	20.3527	19.9036	18.0462	19.9282	18.8738	18.1475	19.2676
A0A0H2ZBB7	EvpB family type VI secretion protein	NaN	NaN	NaN	NaN	NaN	NaN	NaN	15.9058	NaN	13.5164	NaN	NaN
A0A0H2ZBB9	HlyD_D23 domain-containing protein	NaN	NaN	NaN	NaN	NaN	NaN	16.0615	NaN	NaN	NaN	NaN	13.7683
A0A0H2ZBC2	Putative glycerophosphoryl diester phosphodiesterase	20.5259	20.949	20.7182	21.074	20.6716	21.1643	NaN	19.0438	NaN	18.6025	18.2905	19.2429
A0A0H2ZBC3	Putative ATPase	NaN	NaN	NaN	NaN	NaN	NaN	NaN	16.4386	14.496	14.4017	NaN	15.4449
A0A0H2ZBD0	Putative methyl-accepting chemotaxis protein	12.69	13.0201	13.8184	13.2485	NaN	13.8508	18.2795	14.8239	18.3889	14.9005	18.4344	NaN
A0A0H2ZBD3	Glycine dehydrogenase (decarboxylating) (EC 1.4.4.2) (Glycine cleavage system P-protein) (Glycine decarboxylase) (Glycine dehydrogenase (aminomethyl-transferring))	22.94	23.7764	22.5975	23.196	23.5295	23.8291	23.2406	21.325	21.8259	21.7299	22.6527	21.5213
A0A0H2ZBD6	Penicillin acylase-related protein	10.8304	12.3748	18.1267	19.0558	12.5489	18.0882	23.6715	22.4592	23.0253	23.0052	23.1817	22.7611
A0A0H2ZBD7	GPW_gp25 domain-containing protein	NaN	NaN	NaN	NaN	NaN	NaN	NaN	NaN	NaN	NaN	NaN	NaN
A0A0H2ZBD8	Lipoprotein	20.4623	18.7987	20.014	19.0922	18.8379	20.3119	17.9333	18.0358	18.8021	19.6716	18.6938	19.9833
A0A0H2ZBD9	PilZ domain-containing protein	17.1753	16.2999	17.3051	17.8151	17.7267	NaN	14.8387	NaN	18.0003	18.3986	18.1344	18.684
A0A0H2ZBE0	Type VI secretion system tube protein Hcp	NaN	NaN	NaN	NaN	NaN	NaN	14.9892	NaN	18.1186	NaN	NaN	16.6983
A0A0H2ZBE2	Putative outer membrane protein	12.9284	NaN	NaN	NaN	NaN	NaN	18.491	13.5441	NaN	14.2133	15.4237	13.9192
A0A0H2ZBE8	Pyoverdine synthetase F	11.4764	NaN	13.9144	14.4489	NaN	11.3111	18.2348	23.6581	21.4111	21.3349	19.5379	22.8753
A0A0H2ZBF0	Oxidoreductase	19.7088	18.7686	18.7309	18.3147	18.2526	18.0343	19.5166	19.0539	20.9607	20.0899	19.1887	21.0311
A0A0H2ZBF2	DUF2756 domain-containing protein	NaN	NaN	NaN	NaN	NaN	NaN	NaN	NaN	NaN	NaN	NaN	NaN
A0A0H2ZBF3	Probable non-ribosomal peptide synthetase	23.8682	18.3182	17.7046	19.2962	16.2717	18.0074	19.9191	21.448	22.5617	22.3428	22.7816	22.6469
A0A0H2ZBF4	DUF1654 domain-containing protein	NaN	NaN	NaN	NaN	NaN	NaN	14.8538	NaN	NaN	NaN	NaN	16.9729
A0A0H2ZBF6	Putative sigma-70 factor, ECF subfamily	NaN	NaN	NaN	NaN	NaN	NaN	NaN	NaN	NaN	NaN	NaN	NaN
A0A0H2ZBF7	L-ornithine N5-oxygenase	12.6429	14.6333	15.2583	16.9603	NaN	12.8328	19.8828	22.0311	20.9254	21.1242	20.5798	20.6312
A0A0H2ZBF9	Putative adhesion protein	NaN	NaN	15.3633	17.2272	NaN	14.5055	19.0695	20.5756	20.0784	21.127	18.3792	20.4657
A0A0H2ZBG1	PvdP	NaN	13.7085	NaN	NaN	NaN	12.7278	19.9855	14.3294	14.7343	14.6312	16.7341	13.3795
A0A0H2ZBG2	Putative glutathione S-transferase	14.6176	16.1625	14.2546	15.0804	14.7626	15.8627	16.6054	18.6154	15.6096	17.5061	15.5939	17.372
A0A0H2ZBG3	Putative dipeptidase	NaN	NaN	NaN	12.123	12.0025	NaN	20.1918	16.2181	17.1376	18.0736	18.9761	16.3783
A0A0H2ZBG4	Putative MbtH-like protein	NaN	NaN	14.8642	15.278	NaN	NaN	21.3702	18.8821	20.2208	19.6697	19.5844	NaN
A0A0H2ZBG5	Probable two-component response regulator	NaN	NaN	NaN	NaN	NaN	NaN	NaN	NaN	NaN	NaN	NaN	NaN
A0A0H2ZBG6	Pyoverdine biosynthesis protein PvdE	NaN	NaN	NaN	NaN	NaN	NaN	20.182	18.2033	19.5257	19.0461	19.5582	17.4523
A0A0H2ZBG7	Glutathione peroxidase	15.695	16.5207	15.9106	16.279	NaN	NaN	15.3495	19.3293	NaN	NaN	15.4231	19.7547
A0A0H2ZBG8	Ferripyoverdine receptor	14.269	13.6066	16.8851	16.5107	13.4315	16.0045	21.9251	20.2164	21.1234	21.5378	21.0268	21.6226
A0A0H2ZBG9	Putative transcriptional regulator, LysR family	13.0667	15.3838	14.7695	14.1877	14.1856	14.5204	19.4227	16.8111	14.9611	15.0203	18.0119	16.87
A0A0H2ZBH2	Putative iron-regulated membrane protein	NaN	NaN	NaN	NaN	NaN	NaN	17.6319	13.8166	NaN	14.5403	NaN	14.0465
A0A0H2ZBH3	Thiamine pyrophosphate-binding protein	NaN	NaN	NaN	NaN	NaN	NaN	NaN	NaN	15.3002	18.0062	NaN	15.8263
A0A0H2ZBH7	Putative dioxygenase	NaN	NaN	NaN	NaN	NaN	NaN	NaN	NaN	NaN	NaN	NaN	NaN
A0A0H2ZBH8	Putative permease of ABC transporter	NaN	NaN	NaN	NaN	NaN	NaN	NaN	NaN	NaN	NaN	NaN	NaN
A0A0H2ZBH9	Sigma factor PvdS	NaN	NaN	NaN	NaN	NaN	NaN	NaN	NaN	NaN	NaN	NaN	NaN
A0A0H2ZBI1	L-2,4-diaminobutyrate:2-ketoglutarate 4-aminotransferase, PvdH	14.2703	NaN	12.6028	12.6715	13.7455	NaN	18.3406	21.404	20.3333	20.7421	19.3565	20.9913
A0A0H2ZBI3	L-sorbosone dehydrogenase	NaN	NaN	NaN	NaN	NaN	NaN	15.7536	NaN	NaN	NaN	14.5137	15.384
A0A0H2ZBI5	Putative deaminase	NaN	NaN	NaN	NaN	NaN	NaN	NaN	NaN	NaN	NaN	NaN	NaN
A0A0H2ZBI6	Putative transcriptional regulator, MarR family	NaN	15.6721	15.2797	NaN	NaN	NaN	15.5726	15.4333	NaN	NaN	15.6706	19.3418
A0A0H2ZBI8	Putative hydrolase	20.0338	20.0634	19.4666	19.4821	19.7404	20.0646	19.2304	18.4947	18.5428	18.2578	19.5186	17.2193
A0A0H2ZBJ1	Acyl-CoA thioesterase I	18.6874	19.1221	19.0568	19.211	18.6621	18.8335	18.4438	20.963	20.2235	21.208	20.1368	21.4825
A0A0H2ZBJ2	DUF2185 domain-containing protein	20.2437	19.7347	20.3725	20.2486	19.27	19.4257	20.3032	20.9241	20.78	20.4366	20.5523	21.0219
A0A0H2ZBK0	Secretion protein MttC	16.1084	19.1909	17.1879	18.0155	18.4869	18.4612	17.9258	17.0225	17.0336	16.215	NaN	NaN
A0A0H2ZBK5	Putative acyl-CoA thioesterase	15.5985	13.67	14.8657	17.3618	14.8822	13.1513	16.5203	20.028	19.2437	19.7124	17.4564	19.3604
A0A0H2ZBK9	aminomethyltransferase (EC 2.1.2.10) (Glycine cleavage system T protein)	20.2407	22.7091	19.8958	21.4873	22.7768	23.0554	23.5934	24.376	24.3803	24.2296	24.585	24.8789
A0A0H2ZBL0	Putative transcriptional regulator, LysR family	NaN	16.7808	NaN	NaN	14.8656	NaN	18.1156	13.1278	14.0738	NaN	NaN	NaN
A0A0H2ZBL3	Amidohydro_3 domain-containing protein	17.9517	18.9546	18.5262	18.5995	19.0227	19.0444	20.52	19.7608	20.4776	20.6852	20.3735	20.5352
A0A0H2ZBL6;A0A0H2ZJ71	L-serine dehydratase (EC 4.3.1.17)	13.5341	NaN	12.9185	NaN	NaN	12.5502	14.1638	18.8502	14.2536	17.4576	14.2745	16.5899
A0A0H2ZBL7	Putative protease	17.8881	19.3637	17.638	19.3597	21.04	20.2348	21.1905	21.0264	21.1178	20.8843	21.6288	20.8578
A0A0H2ZBL8	N-acetyltransferase domain-containing protein	NaN	NaN	NaN	NaN	NaN	NaN	NaN	NaN	NaN	NaN	NaN	NaN
A0A0H2ZBL9	Putative short-chain dehydrogenase	13.9293	NaN	14.3305	14.6046	14.318	15.123	17.4631	NaN	14.213	14.7366	14.7677	14.3563
A0A0H2ZBM7	Probable TonB-dependent receptor	NaN	16.1583	NaN	NaN	NaN	16.3286	17.9161	NaN	NaN	NaN	NaN	NaN
A0A0H2ZBM9	Putative transcriptional regulator, GntR family	NaN	NaN	NaN	NaN	NaN	NaN	NaN	NaN	NaN	NaN	NaN	NaN
A0A0H2ZBN3	FAA_hydrolase domain-containing protein	NaN	15.3205	14.5438	14.268	15.5862	15.698	17.6469	18.5579	18.0172	18.3453	18.3828	18.5515
A0A0H2ZBN4	PBPb domain-containing protein	18.7825	18.4735	19.0166	18.786	18.2514	19.1475	18.8029	19.7934	18.8795	19.5196	19.1869	19.7326
A0A0H2ZBN7	Thiol:disulfide interchange protein	19.9285	19.8694	20.0942	20.0551	20.089	20.0536	20.2318	20.231	20.3873	20.5447	20.3791	20.783
A0A0H2ZBP2	Putative metallo-beta-lactamase family protein	21.0021	21.5129	21.2687	21.6393	20.9285	21.6625	22.0664	22.0903	21.5152	21.4075	22.2998	21.0083
A0A0H2ZBP4	Putative short-chain dehydrogenase	19.4929	19.3979	19.2621	19.2379	22.1204	19.9383	22.2742	22.8444	22.874	21.8722	23.238	22.9827
A0A0H2ZBP7	Putative chemotaxis transducer	NaN	NaN	NaN	NaN	NaN	NaN	15.3245	NaN	15.1948	15.1901	NaN	NaN
A0A0H2ZBQ1	Putative cytochrome c	NaN	NaN	NaN	NaN	NaN	NaN	NaN	NaN	NaN	NaN	NaN	NaN
A0A0H2ZBQ3	Putative Zn-dependent oxidoreductase	17.5137	17.0475	17.9982	18.3725	18.2313	17.4371	19.1596	21.571	20.929	21.3171	19.206	21.2572
A0A0H2ZBQ4	Regulator RcnB of Ni and Co efflux	NaN	NaN	NaN	NaN	NaN	NaN	17.9094	20.1837	20.1623	21.6155	18.3635	20.666
A0A0H2ZBS5	Electron transfer flavoprotein beta-subunit	24.6076	24.3655	23.7044	24.2778	24.3621	25.1953	24.7542	25.5991	25.0028	24.7088	25.2827	25.8525
A0A0H2ZBS8	Putative transcriptional regulator, TetR family	18.5605	20.0836	18.138	19.693	20.1093	20.0793	18.7686	17.3769	17.6875	16.8841	18.2466	17.6181
A0A0H2ZBT1	Putative protease	16.016	18.5211	17.1627	17.9917	19.6084	18.5926	19.9519	18.8805	19.2432	18.6392	20.0958	19.0045
A0A0H2ZBT5	Putative oxidoreductase	15.1649	NaN	15.0582	NaN	NaN	NaN	NaN	18.6939	15.7838	17.6109	15.6664	17.5228
A0A0H2ZBT8	Secreted protein	20.9997	19.0634	19.7088	20.5277	20.9595	20.9648	18.2419	18.5819	20.6824	20.4121	21.2278	20.5123
A0A0H2ZBT9	Malonyl CoA-acyl carrier protein transacylase (EC 2.3.1.39)	22.8185	24.7441	23.3753	24.0153	25.0147	24.9873	23.2897	24.1011	24.047	23.8833	23.1465	24.3446
A0A0H2ZBU2;A0A0H2ZHZ1	Putative DNA-binding heavy metal response regulator	13.3457	13.3292	14.0613	14.5839	NaN	NaN	NaN	17.5345	NaN	NaN	NaN	NaN
A0A0H2ZBU3	Pseudouridine synthase (EC 5.4.99.-)	NaN	18.6024	14.513	14.7429	18.3216	16.8827	15.8091	13.8464	15.3059	15.0232	15.009	16.266
A0A0H2ZBU4	Exodeoxyribonuclease III	17.8849	17.2519	17.793	18.2446	18.7476	16.9027	19.142	21.6815	21.3594	21.1231	21.1241	21.463
A0A0H2ZBU5	Putative aminotransferase	NaN	10.9997	11.5319	NaN	11.9254	10.5894	20.6935	19.2309	18.4384	18.9578	20.9831	17.2064
A0A0H2ZBU7	Putative tolQ-type transport protein	NaN	NaN	17.3641	16.0432	NaN	NaN	NaN	NaN	NaN	NaN	NaN	NaN
A0A0H2ZBU8	Putative acyl-CoA dehydrogenase	12.9498	18.2692	14.0651	16.7748	17.5287	16.1082	19.0935	15.6594	15.9961	16.7881	18.8321	14.5971
A0A0H2ZBU9	Thiol peroxidase (Tpx) (EC 1.11.1.24) (Peroxiredoxin tpx) (Prx) (Thioredoxin peroxidase) (Thioredoxin-dependent peroxiredoxin)	24.3592	23.7871	24.3033	23.8748	23.7913	24.1951	24.1251	25.0282	24.7138	24.6251	24.8324	25.8373
A0A0H2ZBV1	PilZ domain-containing protein	NaN	NaN	NaN	NaN	NaN	NaN	15.0651	NaN	NaN	14.6384	NaN	NaN
A0A0H2ZBV3	Putative acyl-coenzyme A synthetases/AMP-(Fatty) acid ligases	17.5436	14.7479	17.086	17.9341	17.2474	16.1754	17.0807	20.595	19.9893	18.9137	19.0155	20.7004
A0A0H2ZBV4	FAD:protein FMN transferase (EC 2.7.1.180) (Flavin transferase)	NaN	NaN	NaN	NaN	NaN	NaN	NaN	NaN	NaN	NaN	NaN	NaN
A0A0H2ZBV7	DUF4946 domain-containing protein	16.1531	15.7068	16.9587	16.1282	14.7303	15.978	18.5868	16.5632	16.3177	17.6259	16.8198	17.2738
A0A0H2ZBV8	Probable S-methyl-5'-thioinosine phosphorylase (EC 2.4.2.44) (5'-methylthioinosine phosphorylase) (MTI phosphorylase) (MTIP)	19.2995	20.2137	19.968	19.9061	20.6975	20.9055	21.1474	20.124	19.7949	19.4073	20.3843	19.5637
A0A0H2ZBV9	Putative ring-cleaving dioxygenase	NaN	NaN	21.534	NaN	21.663	22.0636	21.4168	22.6573	21.9786	21.6109	22.1822	21.9345
A0A0H2ZBW1	DNA topoisomerase 1 (EC 5.6.2.1) (DNA topoisomerase I)	19.5439	19.8993	19.3229	19.9671	21.5711	20.1769	20.8976	19.7445	20.6007	20.0731	21.0876	19.8494
A0A0H2ZBW4	Putative acyl-CoA dehydrogenase	17.8771	17.895	17.9315	18.2896	18.7195	18.4462	21.9996	21.6889	21.9986	21.3464	22.3894	21.1856
A0A0H2ZBW5	Putative transcriptional regulator, LysR family	NaN	18.6379	21.1765	18.4558	NaN	NaN	NaN	NaN	NaN	NaN	NaN	18.9013
A0A0H2ZBW9	Putative acyl-CoA synthetases (AMP-forming)	NaN	16.1008	16.2739	18.5818	16.9415	19.0594	18.6256	20.9384	19.2787	20.0446	19.4315	19.8307
A0A0H2ZBX1	Putative methyl-accepting chemotaxis transducer	13.6066	NaN	NaN	NaN	NaN	NaN	16.9004	12.496	14.602	NaN	15.4751	NaN
A0A0H2ZBX4	Cellulose-binding protein	NaN	NaN	NaN	NaN	NaN	NaN	17.0118	19.4994	17.307	16.7876	NaN	16.4862
A0A0H2ZBX7	Molybdenum cofactor biosynthesis protein B	22.9293	22.4814	23.2333	22.3616	22.1071	22.0567	22.3301	19.8043	20.4646	20.3768	21.3723	19.9655
A0A0H2ZBY1	DUF1641 domain-containing protein	NaN	NaN	NaN	NaN	NaN	NaN	NaN	NaN	NaN	NaN	NaN	NaN
A0A0H2ZBY3	PA-I galactophilic lectin	NaN	NaN	NaN	NaN	NaN	NaN	NaN	NaN	NaN	NaN	NaN	NaN
A0A0H2ZBY5	DUF883 domain-containing protein	19.2224	18.4702	19.6444	18.1926	17.6129	16.6448	19.3272	17.502	18.1038	17.3051	20.2783	17.1363
A0A0H2ZBY6	Secreted protein	NaN	NaN	NaN	NaN	NaN	NaN	NaN	NaN	NaN	NaN	NaN	NaN
A0A0H2ZBY7	Lipoprotein	14.0173	NaN	14.508	14.0673	NaN	NaN	NaN	NaN	NaN	NaN	NaN	17.5796
A0A0H2ZBZ0	DUF469 domain-containing protein	NaN	19.5897	18.0757	19.7528	NaN	19.6275	17.7632	18.9438	NaN	NaN	NaN	18.6043
A0A0H2ZBZ5	Putative hydrolase	20.1678	20.4414	20.8024	20.2991	20.3026	20.7377	21.6579	21.5893	21.1801	21.3797	20.6966	21.2822
A0A0H2ZBZ7	Putative sulfur reductase protein	21.9118	22.1824	22.3807	21.9872	21.8746	22.1256	21.4324	19.6024	19.4511	19.4213	20.634	18.7307
A0A0H2ZC01	BlaI/MecI/CopY family transcriptional regulator	18.5061	18.9677	19.0337	19.0517	18.6793	19.1636	19.1802	19.6641	18.0425	19.8796	17.9989	19.8882
A0A0H2ZC02	Putative glutathione S-transferase	17.614	17.8743	17.1275	18.0257	17.0522	17.8292	18.8167	18.6057	18.7681	18.1968	18.4416	19.021
A0A0H2ZC07	Cold shock-like protein CspD	15.2856	16.1249	16.2007	15.7206	17.5692	16.5655	23.4912	21.046	23.0107	22.7889	21.3548	20.6379
A0A0H2ZC08	JmjC domain-containing protein	17.7753	19.3575	18.4881	19.8462	20.1269	19.8683	16.8117	17.6925	16.9926	17.2572	17.3171	16.0852
A0A0H2ZC15	DUF1329 domain-containing protein	22.316	21.9377	22.2876	21.4372	21.3616	21.4539	20.5238	19.3008	19.8935	20.1203	20.1754	20.103
A0A0H2ZC17	Metallophos domain-containing protein	NaN	NaN	NaN	15.3334	NaN	NaN	14.8356	17.79	NaN	16.3876	NaN	16.6512
A0A0H2ZC19	CN hydrolase domain-containing protein	13.9757	13.7318	NaN	13.4587	13.452	14.5977	15.3326	NaN	NaN	NaN	NaN	NaN
A0A0H2ZC25	Type II secretion system protein E (T2SS protein E) (Type II traffic warden ATPase)	NaN	NaN	NaN	NaN	NaN	NaN	22.2868	22.7633	NaN	NaN	22.8256	NaN
A0A0H2ZC29	histidine kinase (EC 2.7.13.3)	NaN	NaN	NaN	NaN	NaN	NaN	NaN	17.1924	15.0799	15.2901	13.7341	15.0892
A0A0H2ZC32	Putative NADPH specific quinone oxidoreductase	15.0608	17.0139	15.1236	16.42	16.0371	17.8221	16.0546	17.3261	NaN	15.4763	16.2914	15.9984
A0A0H2ZC37	Putative activator of osmoprotectant transporter	22.2116	21.0121	22.0043	21.0806	21.5343	20.3239	20.3312	19.8579	19.6714	19.7387	20.3712	19.9101
A0A0H2ZC46	Putative hydrolase	19.8103	19.2514	19.9489	19.4174	18.2806	19.252	19.3066	17.3157	17.6106	17.5057	18.7441	16.9379
A0A0H2ZC47	Putative nitroreductase	18.8233	19.8484	19.099	19.7577	20.1122	19.5527	19.9276	22.5831	22.1771	22.2078	21.1737	23.4145
A0A0H2ZC53	Thiosulfate sulfurtransferase	15.5303	15.767	16.4002	16.4351	15.0345	14.7133	17.0311	19.6825	19.3869	18.5479	19.1692	19.9813
A0A0H2ZC54	Putative sulphur reductase protein	19.5912	19.9253	18.3884	19.442	18.0201	17.9164	19.139	17.99	16.2597	NaN	16.9113	16.3153
A0A0H2ZC55	Response regulator GacA	12.6989	13.8624	13.2512	14.6874	NaN	13.7004	15.2353	20.6326	17.2969	17.0313	15.562	19.1718
A0A0H2ZC56	Putative transcriptional regulator	NaN	NaN	NaN	NaN	NaN	NaN	NaN	NaN	NaN	NaN	NaN	NaN
A0A0H2ZC57	Sulfurtransferase (EC 2.8.1.-)	NaN	14.3366	14.4015	14.2287	14.687	15.129	16.2598	17.6756	17.1598	18.6177	15.9742	16.0296
A0A0H2ZC58	Replication-associated recombination protein A	12.6613	13.0318	13.2645	14.0885	17.6077	16.802	11.5667	12.5459	12.9176	13.2637	NaN	NaN
A0A0H2ZC59	Putative periplasmic spermidine/putrescine-binding protein	14.338	14.2742	14.8449	15.3196	16.8882	15.969	20.1859	22.0463	21.5786	21.6424	20.5711	21.6755
A0A0H2ZC61	Thioredoxin reductase (EC 1.8.1.9)	25.8989	24.8368	25.5601	24.5311	24.7058	25.1053	23.7055	23.5833	23.6858	23.3351	23.6722	23.3975
A0A0H2ZC62	Amidophosphoribosyltransferase (ATase) (EC 2.4.2.14) (Glutamine phosphoribosylpyrophosphate amidotransferase) (GPATase)	23.8912	23.0748	23.0308	23.8504	23.2558	24.295	18.8503	20.5294	20.3862	20.9845	19.7755	20.1252
A0A0H2ZC63	Isocitrate dehydrogenase [NADP] (EC 1.1.1.42) (Oxalosuccinate decarboxylase)	21.0525	21.4244	21.1477	21.7669	24.3504	21.4423	21.0233	21.698	22.161	21.9617	23.0579	21.4983
A0A0H2ZC65	3-dmu-9_3-mt domain-containing protein	NaN	12.8479	12.841	NaN	13.4003	13.6533	17.7769	19.9425	19.1818	19.3555	18.2166	19.971
A0A0H2ZC67	Putative acyltransferase	20.0372	20.1562	19.9533	20.1823	20.3685	20.1253	16.4193	20.9174	20.7688	20.8259	19.518	20.949
A0A0H2ZC68	Motility hub protein FimV	20.8788	19.1809	20.85	19.9742	18.2511	17.8355	20.0261	18.5636	19.1128	19.3467	19.1583	18.559
A0A0H2ZC69	Putative enzyme	15.3128	15.5855	16.1038	15.3549	14.2444	15.7349	15.137	17.6038	NaN	16.9808	16.2051	15.9044
A0A0H2ZC71	Putative secretion system protein	17.6316	16.7537	17.3611	17.7395	15.8921	17.3412	17.5281	19.692	19.5094	20.0797	18.5765	20.4928
A0A0H2ZC72	Putative transcriptional regulator lysR family	NaN	NaN	NaN	NaN	NaN	NaN	NaN	NaN	NaN	NaN	NaN	NaN
A0A0H2ZC74	Putative DsrH family protein	18.8423	19.3076	18.9032	18.969	NaN	NaN	NaN	NaN	NaN	NaN	NaN	NaN
A0A0H2ZC75	ATP-binding protein	15.1931	14.3252	NaN	15.6808	NaN	14.3593	NaN	18.0776	NaN	16.8973	15.3601	17.402
A0A0H2ZC76	NADH-quinone oxidoreductase subunit F (EC 7.1.1.-)	21.2719	20.694	20.2534	20.8917	21.4066	21.7648	20.1005	17.5661	17.2519	16.5857	18.6067	17.0354
A0A0H2ZC77	Bleomycin resistance protein	13.4338	12.2999	13.3362	13.6327	14.0792	14.1575	13.8885	16.043	13.4508	16.1923	16.6432	14.9091
A0A0H2ZC79	DNA translocase FtsK	18.3486	17.5101	17.6646	18.5469	16.6771	17.441	19.3584	19.293	17.7584	17.8752	NaN	18.4549
A0A0H2ZC83	Phosphatase NudJ (EC 3.6.1.-)	17.7601	20.2486	18.446	19.2389	19.6535	19.7918	17.6947	18.275	17.9562	18.4237	18.8595	17.9325
A0A0H2ZC84	Putative chemotaxis transducer	20.9266	20.9639	21.6901	21.3987	20.4108	19.6576	21.0098	20.7335	21.5251	21.97	22.3464	20.6198
A0A0H2ZC85	Phenylalanine--tRNA ligase beta subunit (EC 6.1.1.20) (Phenylalanyl-tRNA synthetase beta subunit) (PheRS)	19.6396	20.7694	19.7431	21.0396	21.0319	21.3493	15.8682	18.6606	17.5241	18.1959	17.9282	18.1967
A0A0H2ZC86	UvrABC system protein B (Protein UvrB) (Excinuclease ABC subunit B)	14.4996	14.6182	16.217	17.4273	NaN	13.7418	NaN	17.4337	NaN	14.8755	14.5234	NaN
A0A0H2ZC88	Putative two-component response regulator	16.5833	15.3488	17.892	18.3292	15.7971	16.1038	15.2915	19.6615	18.9759	19.3906	16.5231	19.2711
A0A0H2ZC90	DUF3509 domain-containing protein	NaN	NaN	NaN	NaN	NaN	13.1256	NaN	NaN	NaN	15.9101	NaN	17.5127
A0A0H2ZC91	PepSY domain-containing protein	15.1918	NaN	15.2528	17.5586	NaN	NaN	18.0115	15.6513	16.7686	16.2685	17.3692	16.8006
A0A0H2ZC92	Putative NAD dependent epimerase/dehydratase	18.0454	17.8861	18.2145	18.8982	19.3672	18.6237	18.8885	18.7778	17.9285	18.1683	18.6697	17.9964
A0A0H2ZC94	NADH-quinone oxidoreductase subunit E (NADH dehydrogenase I subunit E) (NDH-1 subunit E)	22.5767	21.911	22.2504	21.9281	21.3526	21.3826	18.7548	17.0113	17.8984	16.8589	18.4284	17.1586
A0A0H2ZC95	Flavohemoprotein (Flavohemoglobin) (Hemoglobin-like protein) (Nitric oxide dioxygenase) (NO oxygenase) (NOD) (EC 1.14.12.17)	NaN	NaN	NaN	15.5291	NaN	NaN	14.9411	18.6402	17.1022	16.0314	NaN	17.7668
A0A0H2ZC98	Putative transcriptional regulator	23.837	23.3521	23.8418	23.3351	22.6229	22.6364	22.859	20.7876	21.2132	21.5673	21.9199	21.3913
A0A0H2ZCA1	Putative membrane protein	NaN	NaN	NaN	NaN	NaN	17.9626	17.415	NaN	NaN	NaN	16.1884	NaN
A0A0H2ZCA6	DNA gyrase subunit A (EC 5.6.2.2)	19.3902	21.6233	19.3735	21.9687	21.9119	22.8109	16.7113	17.3796	17.8797	18.2457	17.5079	18.1753
A0A0H2ZCB3	Putative serine/threonine dehydratase	13.3164	14.6603	14.6389	14.8916	14.3757	13.1581	12.8733	18.8243	17.2083	17.9782	15.9322	16.5315
A0A0H2ZCB4	2-dehydro-3-deoxy-phosphogluconate aldolase (EC 4.1.2.14)	23.1114	22.7661	22.8941	22.3991	22.4628	22.9859	23.6956	23.8642	23.6768	23.4176	23.7996	23.8185
A0A0H2ZCB7	Tn7_Tnp_TnsA_N domain-containing protein	NaN	NaN	NaN	NaN	NaN	NaN	NaN	NaN	20.2724	20.6483	NaN	NaN
A0A0H2ZCB9	Methyltransf_11 domain-containing protein	12.6084	NaN	13.2923	16.8234	NaN	13.4985	NaN	19.287	17.5896	18.7439	16.3509	18.6607
A0A0H2ZCC0	Putative thioredoxin	16.4404	18.33	16.9894	17.6299	NaN	NaN	17.1118	NaN	NaN	NaN	18.1774	19.978
A0A0H2ZCC4	DUF6531 domain-containing protein	16.5113	19.6682	17.2199	19.2872	19.1437	19.7447	18.1735	15.4174	16.1383	15.7737	17.4914	15.866
A0A0H2ZCC5	Putative hydrolase	19.7982	19.6615	20.1843	19.668	19.1387	19.4952	21.7652	21.499	20.9699	21.2881	21.1088	21.4806
A0A0H2ZCC7	DUF4262 domain-containing protein	16.0358	15.48	16.5247	17.6119	NaN	15.8339	16.1414	16.5851	16.2182	18.3383	15.8913	18.8302
A0A0H2ZCD2	Putative cytoplasmic protein	21.25	20.4714	20.8132	20.4529	19.0345	19.8284	19.6393	20.8742	20.6833	21.6657	20.1248	21.2378
A0A0H2ZCD3	Putative quinone oxidoreductase	19.066	NaN	NaN	14.272	14.3026	15.8343	14.3776	20.9026	18.3374	19.0698	17.8647	20.3735
A0A0H2ZCD5	Putative outer membrane lipoprotein	NaN	NaN	NaN	NaN	NaN	NaN	NaN	NaN	NaN	NaN	NaN	NaN
A0A0H2ZCD7	Cysteine synthase (EC 2.5.1.47)	22.3357	22.7832	22.7743	22.4552	22.6165	23.0329	22.6564	22.6275	22.3236	22.1908	22.1267	22.6609
A0A0H2ZCD8	Phage_base_V domain-containing protein	18.5473	19.389	18.4728	19.0848	18.8888	19.5428	18.8665	16.0572	17.6268	17.1539	18.5582	14.101
A0A0H2ZCE1	Putative ATP-binding component of ABC transporter	12.86	NaN	NaN	13.2058	13.2932	NaN	13.4544	17.164	16.4492	15.9251	13.8284	16.2968
A0A0H2ZCE3	Putative NADH dehydrogenase, FAD-containing subunit	24.9537	24.8031	24.8072	24.9328	24.7045	24.8553	25.0307	25.667	24.9763	25.403	25.1678	26.2331
A0A0H2ZCE5	Putative lipoprotein	19.7751	18.6428	19.7704	16.3971	16.7028	16.816	19.4173	15.5641	16.1559	17.2516	16.8394	15.3035
A0A0H2ZCF0	Chromosome partitioning protein ParA	NaN	NaN	NaN	NaN	NaN	NaN	NaN	NaN	NaN	NaN	NaN	NaN
A0A0H2ZCF3	CENP-V/GFA domain-containing protein	NaN	NaN	NaN	NaN	NaN	NaN	19.8111	18.258	19.5955	19.5647	NaN	16.3432
A0A0H2ZCF7	SAM-dependent methyltransferase	15.2934	17.6474	15.3252	15.4916	15.5147	16.3052	17.3049	17.5966	16.3753	17.4919	15.991	16.2001
A0A0H2ZCF8	Chromosome segregation protein SMC	NaN	12.9836	NaN	13.7397	13.9497	12.5399	14.2063	16.8568	14.4838	16.2971	15.1471	17.5007
A0A0H2ZCF9	CENP-V/GFA domain-containing protein	18.6953	18.4913	19.0026	18.2935	17.9249	18.5675	19.4949	20.2287	20.2847	20.4953	19.9625	20.9218
A0A0H2ZCG1	Dehydrogenase	17.1803	17.1872	15.6892	15.6836	17.9819	17.7253	17.0751	16.5285	16.4739	18.4545	15.1174	16.9185
A0A0H2ZCG4	Putative periplasmic spermidine/putrescine-binding protein	14.4515	15.2806	NaN	17.1511	14.6709	16.9991	17.8847	18.2158	18.6539	19.4117	18.2901	19.9193
A0A0H2ZCG8	Putative glycine betaine-binding protein	18.7629	18.0862	19.2239	18.559	17.6505	17.9496	20.6158	21.043	20.8082	21.4826	20.7048	21.6737
A0A0H2ZCH1	Putative GAF domain-containing protein	14.7135	16.6247	16.4366	15.156	16.6249	15.374	15.383	18.4214	18.7749	19.3746	15.6181	19.6818
A0A0H2ZCH3	Translation initiation factor IF-3	24.0167	24.3569	24.2399	23.3749	23.912	23.5742	22.8282	22.4924	22.9297	23.0385	23.2456	23.6708
A0A0H2ZCH4	Possible recombinase	14.5896	14.4574	15.1892	17.7765	17.2006	15.5474	13.4802	13.1922	14.3859	15.0506	NaN	14.8455
A0A0H2ZCH6	Putative aminotransferase	23.1827	22.9698	23.2131	22.9439	22.6907	23.2053	21.8331	20.7243	20.5335	20.62	21.3257	20.4357
A0A0H2ZCI2	Putative hydrolase	NaN	NaN	NaN	13.8514	13.5386	NaN	NaN	17.0074	NaN	15.3105	13.3869	17.2774
A0A0H2ZCI6	ATP-dependent RNA helicase DeaD (EC 3.6.4.13) (Cold-shock DEAD box protein A)	17.7387	16.9385	15.5587	18.1477	17.84	14.9661	13.9443	12.392	14.4661	13.9966	12.9822	14.0343
A0A0H2ZCI7	ParD-like family protein	NaN	NaN	NaN	NaN	NaN	NaN	NaN	NaN	NaN	NaN	NaN	NaN
A0A0H2ZCI9	Fido domain-containing protein	NaN	NaN	NaN	NaN	NaN	NaN	NaN	NaN	NaN	NaN	NaN	NaN
A0A0H2ZCJ1	Ribosomal large subunit pseudouridine synthase A	17.4057	19.0006	17.4002	17.6134	17.6814	17.8885	14.9008	14.0576	14.84	15.3334	15.5858	15.6657
A0A0H2ZCJ3	Secreted protein	NaN	NaN	NaN	NaN	NaN	NaN	16.3039	19.2215	17.9292	18.8818	18.1214	18.9477
A0A0H2ZCJ7	Organic hydroperoxide resistance protein	19.8196	19.2047	19.4918	19.8876	19.9202	19.9958	19.2134	21.4848	21.6077	21.6597	19.973	21.8893
A0A0H2ZCJ8	DUF2789 domain-containing protein	NaN	NaN	NaN	NaN	NaN	NaN	16.8452	16.3545	NaN	13.9864	15.2933	NaN
A0A0H2ZCK1	Periplasmic tail-specific protease	17.7475	18.1354	18.1544	19.0625	19.3709	18.5955	19.5363	20.9802	19.9813	20.606	19.4283	20.6033
A0A0H2ZCK2	Putative outer membrane porin, OprD family	22.6483	22.1097	21.9632	21.0515	21.4577	21.1836	22.2226	20.3226	21.2579	21.8541	21.2238	21.6325
A0A0H2ZCK3	Putative ABC transporter, ATP-binding protein	16.8269	15.0878	16.9638	15.7303	14.587	14.9803	16.5186	14.7886	14.2332	13.3792	15.0937	13.8149
A0A0H2ZCK6	AB hydrolase-1 domain-containing protein	18.7519	19.2178	19.854	19.4775	18.8531	19.0093	20.7055	21.629	21.22	21.347	20.5071	21.9665
A0A0H2ZCL3	Putative methyl-accepting chemotaxis protein	23.4909	23.2587	24.2092	24.3195	24.0121	22.7349	23.4451	22.4789	22.7806	23.1417	22.1725	21.9869
A0A0H2ZCL5	3-isopropylmalate dehydratase large subunit	NaN	NaN	NaN	NaN	NaN	NaN	NaN	NaN	NaN	NaN	NaN	NaN
A0A0H2ZCL9	Putative oxidoreductase	17.3705	17.9404	16.9915	18.8695	17.9655	19.2282	16.607	18.5621	17.2571	17.3486	15.6828	18.6592
A0A0H2ZCM5	Putative peroxidase	22.7911	22.2843	22.4464	21.8807	21.6685	22.0642	19.3529	17.5175	17.4731	17.916	18.3727	17.1901
A0A0H2ZCM7	Low-complexity protein	NaN	NaN	NaN	NaN	NaN	NaN	NaN	NaN	NaN	NaN	NaN	NaN
A0A0H2ZCN2	Putative hydrolase	NaN	NaN	NaN	NaN	NaN	NaN	NaN	NaN	NaN	NaN	NaN	NaN
A0A0H2ZCN3	Putative biotin-dependent carboxylase	NaN	NaN	NaN	NaN	NaN	NaN	NaN	NaN	NaN	NaN	NaN	NaN
A0A0H2ZCN5	tRNA-dihydrouridine(20/20a) synthase (EC 1.3.1.91) (U20-specific dihydrouridine synthase) (U20-specific Dus) (tRNA-dihydrouridine synthase A)	16.2186	14.9174	15.4723	15.5185	14.9359	15.2571	NaN	16.5399	16.1714	16.7126	15.5201	16.6181
A0A0H2ZCN9	Putative anti-anti-sigma factor	18.553	17.8549	18.7302	19.382	18.5342	18.99	19.3316	21.33	21.3825	21.1669	19.7368	20.6356
A0A0H2ZCP1	Putative thioesterase	19.2315	19.2366	19.442	19.2177	19.0829	19.9102	19.2498	18.1541	17.4054	17.8981	16.8081	18.0165
A0A0H2ZCP3	Long-chain-fatty-acid--CoA ligase	19.6828	20.779	20.0862	21.4236	21.7259	22.1542	18.9744	20.2952	19.6673	20.0371	19.5826	19.4818
A0A0H2ZCP4	Putative transcriptional regulator	NaN	NaN	NaN	NaN	15.799	NaN	15.3981	NaN	NaN	NaN	NaN	NaN
A0A0H2ZCQ0	Carboxypeptidase G2	14.7665	15.1526	17.0937	15.1025	15.0901	15.5498	19.5332	19.608	19.0474	20.0629	19.1042	19.8921
A0A0H2ZCQ1	Putative ABC transporter, ATP-binding protein	13.9423	13.645	NaN	14.2235	13.5546	NaN	16.385	16.2435	13.4552	NaN	NaN	12.8485
A0A0H2ZCQ4	RNA polymerase-associated protein RapA (EC 3.6.4.-) (ATP-dependent helicase HepA)	22.2261	22.1814	22.9484	23.7158	23.5006	22.2032	21.5369	22.6419	21.9523	22.5533	21.6814	22.1836
A0A0H2ZCQ5	Signal peptide protein	NaN	NaN	NaN	NaN	NaN	NaN	NaN	NaN	NaN	NaN	NaN	NaN
A0A0H2ZCR0	Putative two-component response regulator	15.6863	15.5944	15.8691	17.9612	16.042	16.5671	16.3459	19.0434	17.656	19.1675	16.4212	17.4753
A0A0H2ZCR6	Putative ATPase	17.3933	16.621	18.01	18.5497	18.5183	17.1842	19.0537	18.0627	17.4837	18.0973	18.8143	18.0175
A0A0H2ZCR9	Putative two-component response regulator	NaN	14.5084	NaN	16.1107	13.8232	14.5643	14.9315	19.3862	17.1235	16.2628	14.5214	17.9077
A0A0H2ZCS1	Putative zinc carboxypeptidase	NaN	NaN	NaN	14.5032	14.826	NaN	NaN	17.6022	15.1517	15.6419	13.5541	16.5123
A0A0H2ZCS2	DUF4158 domain-containing protein	14.8995	14.9482	15.1521	15.3487	15.6492	15.3811	NaN	NaN	NaN	NaN	NaN	NaN
A0A0H2ZCS3	Acyl-coenzyme A dehydrogenase (EC 1.3.8.7) (EC 1.3.8.8)	16.0723	16.522	17.6447	16.5736	15.586	13.5778	20.9168	18.7678	19.2815	19.3575	20.4576	17.9552
A0A0H2ZCS4	Putative short chain dehydrogenas	12.0066	NaN	NaN	12.9116	13.2735	12.8656	16.4134	18.6868	15.0521	17.7424	16.9807	17.2921
A0A0H2ZCT2	Putative enoyl-CoA hydratase	14.8495	NaN	17.0582	15.6076	17.1837	17.0135	18.9402	20.3208	19.8565	17.5118	19.2936	19.8926
A0A0H2ZCT5	Putative mMagnesium chelatase, subunit ChlI	15.4294	NaN	NaN	16.1847	NaN	NaN	NaN	17.0135	NaN	NaN	NaN	18.7524
A0A0H2ZCT7	Putative transcriptional regulator, MarR family	NaN	NaN	NaN	NaN	NaN	NaN	NaN	NaN	NaN	NaN	NaN	NaN
A0A0H2ZCT9	Putative ErfK/YbiS/YcfS/YnhG family protein	17.3626	17.1556	17.9972	18.7881	17.8805	17.2959	17.9433	21.1714	20.8698	21.2359	18.4022	20.9408
A0A0H2ZCU0	Chemotaxis protein methyltransferase (EC 2.1.1.80)	16.9939	15.0619	16.0541	16.5422	14.5111	16.1182	17.725	20.9965	20.5587	21.8084	17.3498	21.7683
A0A0H2ZCU2	Putative universal stress protein	NaN	NaN	NaN	NaN	NaN	NaN	NaN	17.3758	NaN	NaN	NaN	16.3253
A0A0H2ZCU3	Protein-arginine rhamnosyltransferase (EF-P arginine rhamnosyltransferase)	14.3279	NaN	NaN	NaN	NaN	NaN	NaN	17.3134	14.8668	15.0697	NaN	16.246
A0A0H2ZCU4	Transcription elongation factor GreB (Transcript cleavage factor GreB)	18.2909	19.1668	19.0685	18.9957	19.1965	18.7554	17.7847	17.644	17.6532	17.7682	17.8665	18.6279
A0A0H2ZCU5	Electron transfer flavoprotein-ubiquinone oxidoreductase (ETF-QO) (EC 1.5.5.1)	20.6902	20.1875	21.017	19.868	19.9572	19.6843	19.098	17.4432	18.1112	18.1976	18.3107	17.5169
A0A0H2ZCU7	Putative glycosyltransferase	15.7356	16.1174	15.5977	18.0016	15.3273	13.8187	18.2314	20.4495	20.5448	21.1891	17.4205	21.1181
A0A0H2ZCV0	Phospho-2-dehydro-3-deoxyheptonate aldolase (EC 2.5.1.54)	15.7233	14.759	14.5512	17.0504	15.8532	17.2854	13.9038	17.7393	15.7827	16.0889	14.3051	14.9642
A0A0H2ZCV2	Putative selenocysteine lyase	19.9854	19.1303	19.9549	19.5517	18.8582	19.1055	19.7617	18.3322	17.3899	18.2372	18.4262	18.537
A0A0H2ZCV4	Oxidoreductase	NaN	NaN	NaN	NaN	NaN	NaN	NaN	NaN	NaN	NaN	NaN	NaN
A0A0H2ZCV7	Aliphatic amidase expression-regulating protein	18.39	21.1389	19.3657	19.9509	20.9918	21.4923	20.8711	20.7985	20.1721	20.3321	20.4239	21.6535
A0A0H2ZCV9	4-amino-4-deoxychorismate lyase	19.6695	19.5719	20.161	19.4815	18.967	19.551	18.3691	18.6931	17.7474	17.9818	17.8047	18.5375
A0A0H2ZCW3	Large ribosomal RNA subunit accumulation protein YceD (23S rRNA accumulation protein YceD)	21.368	20.6834	21.2714	20.8224	20.4598	20.8595	19.0406	19.9114	19.4927	19.7986	19.3112	20.2583
A0A0H2ZCW6	Putative transcriptional regulator	NaN	NaN	NaN	NaN	NaN	NaN	NaN	NaN	NaN	NaN	NaN	NaN
A0A0H2ZCW7	Ribonuclease E (RNase E) (EC 3.1.26.12)	21.271	20.0955	21.2599	21.564	20.426	19.9981	19.051	18.3958	19.9993	20.3267	19.3354	19.92
A0A0H2ZCW9	Putative phosphonate metabolism protein	NaN	NaN	NaN	NaN	NaN	NaN	NaN	NaN	NaN	NaN	NaN	NaN
A0A0H2ZCX1	Putative enoyl-CoA hydratase	NaN	NaN	NaN	NaN	NaN	NaN	NaN	NaN	NaN	NaN	NaN	NaN
A0A0H2ZCX6	Anti-sigma factor SbrR	NaN	NaN	NaN	NaN	NaN	NaN	NaN	NaN	NaN	NaN	NaN	NaN
A0A0H2ZCX7	Putative MoxR protein	NaN	NaN	NaN	14.9767	NaN	NaN	NaN	16.726	NaN	15.4001	NaN	NaN
A0A0H2ZCY0	Putative outer membrane protein	18.9154	17.7021	19.0791	19.2208	17.5283	18.9576	19.0462	16.9751	16.7249	17.9126	17.704	17.3127
A0A0H2ZCY1	Putative acyl-CoA dehydrogenase	21.6146	21.8621	22.3583	20.9841	22.9602	22.5231	25.0929	23.3863	23.6978	23.7685	24.6963	22.8348
A0A0H2ZCY5	Na(+)-translocating NADH-quinone reductase subunit C (Na(+)-NQR subunit C) (Na(+)-translocating NQR subunit C) (EC 7.2.1.1) (NQR complex subunit C) (NQR-1 subunit C)	15.4435	17.8313	18.8119	17.5308	16.982	15.2454	18.9649	16.3284	16.7788	17.4668	17.3468	16.3773
A0A0H2ZCY7	Terpene utilization protein AtuA	NaN	NaN	NaN	NaN	NaN	NaN	13.985	15.507	13.165	13.5965	14.9623	NaN
A0A0H2ZCY8	Transcriptional regulator PsrA	15.1018	17.2017	15.7917	17.0905	17.3716	17.3174	14.3366	14.859	14.0772	16.4965	13.9272	15.5314
A0A0H2ZCZ0	Putative iron transport system substrate-binding protein	NaN	NaN	NaN	NaN	13.7632	NaN	14.2676	16.3313	16.685	17.3494	NaN	18.2448
A0A0H2ZCZ1	Putative biotin carboxylase/biotin carboxyl carrier protein	22.112	20.2264	20.5708	20.5602	20.5936	20.4643	20.6365	20.4489	20.8634	20.78	20.2958	20.0628
A0A0H2ZCZ2	Putative transcriptional regulator	NaN	NaN	NaN	13.4569	NaN	NaN	NaN	16.7691	NaN	15.0143	NaN	16.9961
A0A0H2ZCZ3	Putative short-chain dehydrogenase	NaN	NaN	NaN	NaN	NaN	NaN	15.2673	19.3806	17.0359	16.732	18.2632	19.2739
A0A0H2ZCZ5	DUF1653 domain-containing protein	15.5641	16.7356	NaN	NaN	17.3478	NaN	16.2651	19.3692	19.6786	18.7415	18.1072	20.4901
A0A0H2ZCZ9	Putative lipoprotein	19.2374	15.3816	18.6373	17.5649	16.8135	17.279	14.8928	NaN	15.9382	16.1966	14.7997	14.8092
A0A0H2ZD00	ATP-binding protein Uup (EC 3.6.1.-)	16.8313	14.5723	16.6737	19.0506	14.9589	12.7044	15.6068	16.272	14.3508	14.7375	13.7257	15.4821
A0A0H2ZD01	Alpha/beta hydrolase	15.563	17.6391	17.5797	14.562	16.9415	16.5045	20.0622	16.3358	17.7248	18.2289	18.9822	16.7699
A0A0H2ZD02	Precorrin-6y-dependent methyltransferase CobL	15.5629	16.2145	NaN	16.8106	16.5221	15.649	18.6752	17.4727	15.6928	15.7161	18.7846	15.9662
A0A0H2ZD09	Putative lipoprotein	19.0784	19.0561	21.1292	21.0806	19.738	19.3968	21.9552	18.04	20.037	19.3739	18.2921	22.4521
A0A0H2ZD15	Putative oxidase	NaN	NaN	NaN	15.1486	NaN	NaN	NaN	NaN	NaN	14.015	NaN	NaN
A0A0H2ZD18	Putative pyruvate dehydrogenase E1 component, beta subunit	NaN	14.6134	NaN	14.5579	16.0772	15.4606	18.6498	17.0887	16.7655	16.6918	18.3192	15.214
A0A0H2ZD23	DUF1329 domain-containing protein	16.7221	15.2869	15.3083	14.8392	16.4523	14.9272	16.9191	18.4531	18.1899	18.7782	17.104	17.6044
A0A0H2ZD24	Putative D-alanyl-D-alanine carboxypeptidase	18.8148	20.6924	19.9992	19.3971	19.6069	18.8574	18.7356	13.8352	14.637	15.0468	17.2551	14.3115
A0A0H2ZD25	Morphinone reductase	12.7729	NaN	11.2923	12.335	NaN	14.0601	12.2692	17.947	17.3967	17.8686	13.6769	17.6373
A0A0H2ZD27	Putative hydrolase	21.2014	20.4087	20.5481	19.6152	18.9563	20.1433	19.5148	18.9256	20.2117	21.0683	19.5723	21.1176
A0A0H2ZD28	Putative enoyl CoA-hydratase/isomerase family protein	14.4464	NaN	NaN	NaN	12.8994	NaN	14.4353	17.4353	16.6101	17.1873	15.4609	15.0076
A0A0H2ZD29	Putative carboxypeptidase	20.2222	17.7403	19.4823	18.2768	16.9581	17.2068	12.9926	11.2281	11.7522	NaN	12.7413	13.0321
A0A0H2ZD30	Type 4 fimbrial biogenesis protein PilZ	19.7459	19.5801	19.8882	19.9951	19.1677	19.2947	18.946	19.1341	17.7366	19.1687	18.6064	18.7682
A0A0H2ZD34	Acyl carrier protein (ACP)	22.9102	22.6804	22.5297	22.3406	23.3296	22.4778	23.3667	22.8478	22.414	22.5499	22.5871	22.6499
A0A0H2ZD37	Putative cobalamin biosynthesis protein cobW	16.3372	14.9611	16.9567	16.8224	14.4812	14.2782	14.7695	18.0762	17.0235	17.131	15.9083	18.2847
A0A0H2ZD38	Putative peptidase	19.1296	18.8542	19.7619	18.352	17.951	16.0442	17.3727	15.2068	15.7874	15.9886	15.1761	NaN
A0A0H2ZD39	Oxidoreductase, short chain dehydrogenase/reductase	NaN	NaN	NaN	NaN	NaN	NaN	NaN	17.8793	NaN	16.7469	NaN	16.4551
A0A0H2ZD42	Electron transfer flavoprotein alpha-subunit	25.3195	25.4286	25.2192	25.5767	25.1457	25.9181	25.0809	25.253	25.2572	24.9296	25.0661	25.0639
A0A0H2ZD43	protein-tyrosine-phosphatase (EC 3.1.3.48)	NaN	NaN	NaN	NaN	NaN	NaN	NaN	NaN	NaN	NaN	NaN	NaN
A0A0H2ZD46	Putative oxidase	NaN	NaN	NaN	NaN	NaN	NaN	NaN	NaN	NaN	NaN	NaN	NaN
A0A0H2ZD47	DUF1285 domain-containing protein	14.5786	14.7324	14.9738	16.1203	14.5242	14.8217	14.907	18.0617	17.604	18.1842	15.9743	18.5313
A0A0H2ZD49	DNA polymerase III subunit delta' (EC 2.7.7.7)	15.1865	16.2549	15.5619	18.009	16.8951	15.7016	NaN	19.6264	15.7098	15.9825	15.464	17.1236
A0A0H2ZD51	Putative two-component system regulatory protein	NaN	NaN	NaN	NaN	NaN	NaN	NaN	14.7982	13.6276	NaN	NaN	NaN
A0A0H2ZD52	Putative deoxyribonuclease, TatD family	20.1132	19.8222	20.0465	19.91	19.6698	20.236	18.9509	20.6159	19.8199	20.0317	18.9927	20.7614
A0A0H2ZD53	Putative phosphodiesterase	15.2755	15.9592	15.5941	16.5505	17.8096	17.3425	18.1405	20.0163	19.116	18.8747	19.9717	19.2594
A0A0H2ZD54	3-oxoacyl-[acyl-carrier-protein] reductase (EC 1.1.1.100)	23.632	23.5005	23.9217	24.1283	23.1999	23.5433	21.808	22.4994	21.755	22.3013	21.3837	22.7166
A0A0H2ZD55	Glycine betaine transmethylase	17.8368	17.1276	17.0879	15.2331	15.9209	15.8228	17.4499	15.9656	15.6457	17.1334	14.2863	17.1033
A0A0H2ZD56	Putative acyl-CoA thiolase	13.5951	18.6315	15.087	17.5822	18.3043	18.4338	18.8437	18.7614	18.0724	18.0246	18.9361	18.5989
A0A0H2ZD57	3-oxoacyl-[acyl-carrier-protein] synthase 2 (EC 2.3.1.179)	25.0481	24.357	24.818	24.3158	23.942	24.1983	22.565	21.6912	21.3901	21.4554	22.0386	21.1995
A0A0H2ZD58	Transcription-repair-coupling factor (TRCF) (EC 3.6.4.-)	NaN	14.494	15.1092	16.894	17.7938	14.629	NaN	16.3275	14.7303	16.6025	15.2408	14.638
A0A0H2ZD59	Putative hydrolase	NaN	12.9631	12.3842	14.0247	12.0253	12.3136	NaN	18.7128	13.9152	14.3684	12.3029	18.1878
A0A0H2ZD60	Cobalt chelatase	NaN	NaN	NaN	NaN	NaN	NaN	NaN	NaN	NaN	NaN	NaN	NaN
A0A0H2ZD61	Putative acetyltransferase, GNAT family	17.5864	NaN	16.486	15.7124	15.1989	15.9942	19.4758	19.4148	21.6279	21.5995	19.1656	18.5622
A0A0H2ZD62	ABC transporter ATP-binding protein	NaN	15.7677	15.9506	16.2871	16.3486	15.7902	15.0656	NaN	NaN	13.4299	NaN	14.3469
A0A0H2ZD63	7-methyl-GTP pyrophosphatase (m(7)GTP pyrophosphatase) (EC 3.6.1.-)	21.5765	20.9864	21.3657	20.6756	20.0799	20.7226	18.9004	19.7503	19.3304	19.916	19.2298	20.5422
A0A0H2ZD64	Putative biopolymer transport protein	15.605	14.2449	16.8986	14.1655	13.4606	NaN	14.2967	NaN	13.4587	13.2209	13.6003	NaN
A0A0H2ZD66	Putative ATP-dependent RNA helicase	16.7239	16.3353	14.8786	17.2184	19.021	17.458	12.4944	15.7639	15.2599	14.8874	15.1653	15.9793
A0A0H2ZD68	Lipoprotein-releasing system ATP-binding protein LolD (EC 7.6.2.-)	NaN	NaN	19.4385	NaN	17.3178	19.368	17.5746	NaN	NaN	NaN	16.8318	NaN
A0A0H2ZD69	UDP-N-acetylenolpyruvoylglucosamine reductase (EC 1.3.1.98) (UDP-N-acetylmuramate dehydrogenase)	17.1796	19.0349	17.0812	17.875	20.0044	19.9857	19.0426	20.3687	19.823	20.0915	19.1576	20.6694
A0A0H2ZD70	Type II secretion system protein I (T2SS minor pseudopilin I)	NaN	NaN	NaN	NaN	NaN	NaN	NaN	NaN	NaN	NaN	NaN	NaN
A0A0H2ZD72	LprI domain-containing protein	19.9216	19.163	19.5287	19.7153	19.6202	19.7686	20.1313	20.5878	21.8659	22.5695	20.4548	22.0576
A0A0H2ZD74	Secretion protein XcpP	NaN	NaN	14.789	NaN	NaN	NaN	16.7871	NaN	NaN	NaN	15.174	15.0292
A0A0H2ZD76	Rhamnosyltransferase chain B	NaN	NaN	NaN	NaN	NaN	NaN	15.9269	NaN	15.2302	NaN	NaN	NaN
A0A0H2ZD77	Putative transcriptional regulator	NaN	NaN	NaN	NaN	NaN	NaN	NaN	NaN	NaN	NaN	NaN	NaN
A0A0H2ZD78	Peptidoglycan-binding protein, CsiV	21.5282	21.3337	21.9114	21.6711	20.7126	21.3824	20.3597	21.3301	21.8462	22.4491	20.5657	22.2743
A0A0H2ZD81	Phosphodiesterase	NaN	NaN	17.9218	15.7521	NaN	NaN	NaN	17.6566	NaN	18.1235	17.4381	18.9653
A0A0H2ZD82	PasA protein	14.4213	14.3646	14.6595	16.1705	14.2758	14.5611	NaN	18.8143	NaN	NaN	13.4124	19.1494
A0A0H2ZD83	Putative outer membrane porin	18.5424	17.4399	17.8511	16.7917	16.7499	15.8418	18.7985	17.4186	17.9087	18.9248	17.5588	18.9646
A0A0H2ZD84	Methyltranfer_dom domain-containing protein	NaN	17.8636	17.9623	17.7215	18.0374	17.7209	19.8631	20.1288	18.436	19.0059	19.6338	18.7972
A0A0H2ZD86	Universal stress protein	17.7735	17.1377	18.4662	16.8826	17.2272	17.3345	18.8598	21.1502	20.7341	20.6177	19.2473	20.273
A0A0H2ZD88	Putative heavy metal binding protein	NaN	NaN	NaN	NaN	NaN	NaN	16.4705	17.6963	19.3165	19.1647	17.0785	19.6301
A0A0H2ZD90	MOSC domain-containing protein	21.6153	21.5372	21.8857	21.5479	21.4742	21.9386	22.4422	23.2647	23.4055	23.4989	22.9261	23.7498
A0A0H2ZD91	Putative outer membrane protein, OmpA family	NaN	NaN	NaN	NaN	NaN	NaN	NaN	NaN	NaN	NaN	NaN	NaN
A0A0H2ZD92	T2SSE_N domain-containing protein	NaN	NaN	NaN	16.5618	15.3606	NaN	16.8824	19.4295	17.1752	18.8042	17.6335	19.284
A0A0H2ZD93	Molybdopterin molybdenumtransferase (EC 2.10.1.1)	19.0397	20.0958	18.9626	19.3164	20.3638	20.2751	19.6231	19.1205	17.905	18.5579	19.1804	19.1257
A0A0H2ZD94	PilJ domain-containing protein	NaN	NaN	NaN	NaN	NaN	NaN	NaN	16.6972	14.8502	16.1106	NaN	18.2094
A0A0H2ZD95	HTH cro/C1-type domain-containing protein	20.2627	19.3747	20.4191	19.9372	19.4915	20.3639	19.6287	19.5246	19.5258	19.3368	19.7272	19.9734
A0A0H2ZD96	Glutaredoxin	21.6229	21.5542	21.567	21.8257	22.4293	21.781	22.1611	21.7545	21.4222	21.6548	20.7639	21.8919
A0A0H2ZD99	Putative ABC transporter, ATP-binding protein	15.1947	15.7747	NaN	17.9207	15.0709	17.5474	15.3773	15.5816	NaN	13.4169	14.9251	15.3953
A0A0H2ZDA0	Putative soluble lytic transglycosylase	16.7125	16.2175	16.1683	17.2556	19.064	15.6828	18.7096	19.2438	18.7275	18.7335	19.3492	18.724
A0A0H2ZDA3	Putative MoxR-like ATPase	NaN	12.8583	12.737	13.8701	NaN	13.7186	15.3935	15.7802	13.6981	13.8735	13.6352	NaN
A0A0H2ZDA4	Putative oxidase	16.8911	18.109	18.3777	15.724	16.5278	14.1675	19.264	15.9214	16.368	15.6543	18.1498	16.0806
A0A0H2ZDA7	Putative aspartate-semialdehyde dehydrogenase	16.331	15.1716	16.1842	17.9087	17.9767	17.2606	13.7812	18.7183	15.2568	16.2914	15.0391	18.3714
A0A0H2ZDA9	Putative translation initiation inhibitor	21.4006	20.436	21.5063	20.2913	19.7623	20.526	22.2405	22.2152	21.2527	22.3429	22.3644	22.5192
A0A0H2ZDB0	Cytochrome c Snr1	NaN	NaN	14.3197	15.0821	NaN	NaN	NaN	NaN	NaN	NaN	NaN	NaN
A0A0H2ZDB3	Putative short-chain dehydrogenase	16.2434	18.7863	16.4383	18.0272	19.226	19.5788	19.5546	19.5139	19.1076	18.4796	19.4905	19.632
A0A0H2ZDB4	Putative export protein	NaN	NaN	NaN	NaN	NaN	NaN	17.6646	18.1391	NaN	NaN	NaN	NaN
A0A0H2ZDB7	Putative deoxyribonuclease, TatD family	15.5359	NaN	14.9393	14.5826	15.9319	NaN	NaN	16.3893	15.6252	15.4197	15.5789	16.6216
A0A0H2ZDB8	Putative transcriptional regulator	15.5137	NaN	NaN	17.1329	NaN	15.165	14.0683	17.9731	NaN	NaN	15.3828	15.7508
A0A0H2ZDB9	DUF2797 domain-containing protein	16.7233	17.2438	17.6549	17.8557	19.6415	19.3717	17.1684	18.231	16.589	16.5366	16.1814	16.6751
A0A0H2ZDC1	DUF2203 domain-containing protein	NaN	NaN	NaN	NaN	NaN	NaN	NaN	NaN	NaN	NaN	NaN	NaN
A0A0H2ZDC2	3-hydroxyisobutyrate dehydrogenase (HIBADH) (EC 1.1.1.31)	16.0214	14.0299	17.1221	16.9914	16.1758	15.7534	20.3872	21.3502	21.496	21.765	21.1498	21.4217
A0A0H2ZDC3	Aminotransferase (EC 2.6.1.-)	25.5715	24.8773	25.3252	24.7547	24.5879	24.922	23.5754	23.1673	23.0214	23.088	23.2405	23.2565
A0A0H2ZDC6	Ribosome modulation factor (RMF)	NaN	NaN	NaN	NaN	NaN	NaN	16.8724	NaN	17.9834	18.0497	17.6318	18.0995
A0A0H2ZDC7	Putative group 1 glycosyl transferase	17.8837	14.8776	17.177	16.564	16.0439	14.5939	17.7204	14.9866	16.3043	16.8968	15.9619	16.3791
A0A0H2ZDC8	Putative transcriptional regulator, TetR family	20.2168	19.8916	19.5254	18.9405	18.3675	19.2338	19.6347	17.4046	17.4647	17.7663	18.2829	17.3594
A0A0H2ZDC9	Type II secretion system protein L (T2SS protein L)	NaN	NaN	NaN	NaN	NaN	NaN	NaN	NaN	NaN	NaN	NaN	NaN
A0A0H2ZDD0	Poly(ethylene terephthalate) hydrolase (EC 3.1.1.101) (EC 3.1.1.74)	12.831	13.3146	12.8611	14.0444	13.1203	13.512	17.8385	17.6616	18.1973	18.3462	18.1326	18.4809
A0A0H2ZDD1	HTH cro/C1-type domain-containing protein	17.4459	NaN	NaN	NaN	NaN	NaN	NaN	NaN	NaN	13.7195	NaN	NaN
A0A0H2ZDD3	Type II secretion system core protein G	15.8893	16.2421	17.914	NaN	16.7566	16.2813	21.0935	16.5959	18.9705	18.7587	19.8272	19.1765
A0A0H2ZDD4	Putative phenazine biosynthesis protein, PhzF family	18.7508	18.5548	19.1611	18.1685	18.01	17.0155	20.4104	18.8919	18.3022	18.7626	18.6554	16.8152
A0A0H2ZDD5	30S ribosomal protein S1	25.099	23.9577	25.042	24.6317	24.1081	23.9575	21.5297	21.3389	22.2036	22.0472	22.2369	21.5121
A0A0H2ZDD6	Putative BNR/Asp-box repeat protein	17.7891	17.5773	17.8908	17.7027	16.7677	17.7396	18.2553	18.4682	18.4563	17.9476	17.7649	18.8503
A0A0H2ZDD8	Putative hydrolase	22.0889	21.2053	21.9447	21.2015	20.9038	21.4921	21.1478	19.619	19.4914	19.7177	20.3378	18.6639
A0A0H2ZDE0	Glycerol-3-phosphate regulon repressor	18.1212	17.9061	18.0705	19.6181	18.4978	17.9609	17.1725	18.7566	18.1035	17.6405	17.7909	17.458
A0A0H2ZDE2	2,4-dienoyl-CoA reductase FadH1	NaN	NaN	NaN	NaN	NaN	NaN	NaN	NaN	NaN	NaN	NaN	NaN
A0A0H2ZDE4	6-phosphogluconolactonase (6PGL) (EC 3.1.1.31)	12.0476	NaN	11.6911	14.6191	13.1342	12.3126	18.8232	21.99	21.9223	22.4998	20.2367	22.3039
A0A0H2ZDE6	Putative ATP-binding component of ABC transporter	13.1067	12.8922	13.4735	13.1106	13.8664	12.6896	20.4738	19.7207	20.0584	19.885	19.8533	19.1913
A0A0H2ZDE9	Two-component response regulator GltR	NaN	NaN	NaN	11.842	NaN	NaN	NaN	17.2864	14.4404	16.8303	12.8988	17.1499
A0A0H2ZDF1	General secretion pathway protein F	NaN	12.9507	NaN	NaN	12.51	NaN	17.4591	13.1149	13.2615	13.075	13.4426	NaN
A0A0H2ZDF2	Putative transcriptional regulator	NaN	15.5357	NaN	15.6718	NaN	16.5283	NaN	NaN	NaN	NaN	NaN	NaN
A0A0H2ZDF4	Putative carbon-nitrogen hydrolase family protein	17.4793	17.5588	18.3897	18.3812	16.7715	17.4842	18.0282	17.2596	16.8817	15.7472	16.7488	17.1697
A0A0H2ZDF6	Putative short-chain dehydrogenase	15.3747	16.5444	15.3954	17.1812	17.1916	16.8128	13.7216	16.0191	14.1801	14.8771	13.6951	NaN
A0A0H2ZDF7	Aminopeptidase N (EC 3.4.11.2)	19.9085	21.4449	20.2918	20.8378	22.2403	21.4467	22.2736	21.4709	21.621	21.4797	22.2226	21.187
A0A0H2ZDF8	Putative NAD(P)H nitroreductase (EC 1.-.-.-)	19.1278	19.1804	18.8598	19.2342	20.6559	19.9347	21.8452	22.6275	22.2311	22.2879	22.0466	22.5016
A0A0H2ZDG0	Folylpolyglutamate synthetase	16.1581	15.7393	16.321	19.2951	15.1029	14.5408	15.9882	20.9448	19.7659	18.8694	18.2707	19.8919
A0A0H2ZDG1	ABC-type transporter, periplasmic component	NaN	NaN	NaN	NaN	NaN	NaN	NaN	NaN	NaN	NaN	NaN	NaN
A0A0H2ZDG4	3-isopropylmalate dehydrogenase (EC 1.1.1.85) (3-IPM-DH) (Beta-IPM dehydrogenase) (IMDH)	23.0254	22.9611	23.1378	22.6074	22.5739	23.0718	21.6319	21.4229	21.2547	21.1995	21.3426	21.6219
A0A0H2ZDG9	HTH-type transcriptional repressor PA14_22550	20.91	21.0838	22.3091	20.7397	20.8533	20.8611	20.9085	19.1649	NaN	NaN	20.1666	NaN
A0A0H2ZDH0	Putative thioesterase	12.9609	NaN	14.0078	14.3871	13.0274	NaN	14.7023	19.7615	18.0948	18.3437	14.9967	19.1729
A0A0H2ZDH3	S-(hydroxymethyl)glutathione dehydrogenase (EC 1.1.1.284)	20.6749	21.54	21.1747	21.4481	22.1175	21.7714	22.4992	23.6092	23.0791	22.9067	23.2562	23.3793
A0A0H2ZDH5	Peptidyl-prolyl cis-trans isomerase (PPIase) (EC 5.2.1.8)	22.2289	22.6236	22.5159	22.4246	22.4734	22.5152	23.2273	23.9261	24.2665	24.7031	23.6608	25.1855
A0A0H2ZDH6;A0A0H2Z9W0	General secretion pathway protein D	17.8697	16.5271	18.5191	17.9021	16.4165	16.2847	19.8115	17.2321	15.9875	17.2772	18.4247	16.9886
A0A0H2ZDH7	Nucleotide sugar epimerase/dehydratase WbpM	17.1049	15.3966	16.1513	16.4834	16.1649	16.4839	20.8125	18.3305	19.2868	18.8468	19.64	17.7566
A0A0H2ZDH8	tRNA(Ile)-lysidine synthase (EC 6.3.4.19) (tRNA(Ile)-2-lysyl-cytidine synthase) (tRNA(Ile)-lysidine synthetase)	NaN	NaN	NaN	NaN	NaN	NaN	NaN	NaN	NaN	NaN	NaN	NaN
A0A0H2ZDH9	O-succinylhomoserine sulfhydrylase (OSH sulfhydrylase) (OSHS sulfhydrylase) (EC 2.5.1.-)	24.024	23.2222	23.9504	23.2443	22.7722	23.4951	22.137	20.0514	20.8185	20.7476	21.7993	20.2007
A0A0H2ZDI1	Putative zinc-binding dehydrogenase	18.9953	18.0749	19.0299	19.22	19.0397	17.8498	18.1622	18.0589	19.2864	19.5077	18.662	18.7234
A0A0H2ZDI2	tRNA pseudouridine synthase A (EC 5.4.99.12) (tRNA pseudouridine(38-40) synthase) (tRNA pseudouridylate synthase I) (tRNA-uridine isomerase I)	17.3684	17.2889	16.8354	18.1324	18.7849	18.0135	18.7821	19.2528	18.3908	18.9379	18.5483	19.4914
A0A0H2ZDI5	Putative UDP-N-acetylglucosamine 2-epimerase	20.1338	18.8248	20.5445	21.0625	19.6308	18.8797	18.6712	22.3534	21.4503	21.8	20.3884	22.1271
A0A0H2ZDI8	Histidinol-phosphate aminotransferase (EC 2.6.1.9) (Imidazole acetol-phosphate transaminase)	17.9605	19.2081	18.6379	19.3024	19.5347	19.1954	20.4388	19.8662	18.916	19.8335	19.7516	19.7195
A0A0H2ZDI9	Putative small heat shock protein	20.4412	19.3743	20.8974	20.0566	19.0889	19.4614	17.8647	17.9206	18.2476	18.4708	18.8383	18.5692
A0A0H2ZDJ2	Putative oxidoreductase, short-chain dehydrogenase/reductase family	17.2823	15.3684	17.2616	17.9957	16.2253	15.1791	15.3133	19.4318	17.9022	18.6058	17.0674	18.5354
A0A0H2ZDJ4	2-dehydro-3-deoxy-phosphogluconate aldolase (EC 4.1.2.14)	19.1472	18.2662	18.8977	17.5207	18.1925	19.0508	18.1532	18.3009	17.3821	17.3009	17.976	16.7161
A0A0H2ZDJ6	Pseudouridine synthase (EC 5.4.99.-)	17.4294	20.5745	17.762	17.7778	21.4781	19.1781	19.5568	18.4435	18.1636	17.9102	19.7439	17.7242
A0A0H2ZDJ9	Putative transcriptional regulator, RpiR family	17.789	17.2419	16.5372	18.3579	17.0863	17.9087	19.08	15.5802	16.1134	15.0021	16.7063	16.4169
A0A0H2ZDK3	Putative permease of ABC sugar transporter	NaN	NaN	NaN	NaN	NaN	NaN	20.7323	NaN	NaN	18.8976	NaN	17.7858
A0A0H2ZDK5	Putative DedD protein	NaN	NaN	15.8405	NaN	NaN	NaN	19.1019	NaN	14.9847	15.9505	15.6617	NaN
A0A0H2ZDK6	Putative glycosyl transferase	NaN	NaN	NaN	NaN	NaN	NaN	NaN	NaN	NaN	NaN	NaN	NaN
A0A0H2ZDK8	Glyceraldehyde-3-phosphate dehydrogenase (EC 1.2.1.-)	22.755	22.6252	23.1035	22.4017	22.7911	23.0084	24.6724	23.2216	23.7727	23.508	24.2415	22.6117
A0A0H2ZDK9	Aspartate-semialdehyde dehydrogenase (ASA dehydrogenase) (ASADH) (EC 1.2.1.11) (Aspartate-beta-semialdehyde dehydrogenase)	24.7616	24.2129	24.7452	24.0105	23.7714	24.1681	22.606	22.7993	22.4346	22.663	22.4507	23.0777
A0A0H2ZDL2	Putative carboxyvinyl-carboxyphosphonate phosphorylmutase	11.8592	13.0684	13.5276	13.2477	12.6043	13.3382	17.1907	20.5407	18.9108	19.8514	17.9463	20.3657
A0A0H2ZDL3	Putative SUA5/yciO/yrdC family:Sua5/YciO/YrdC/YwlC protein family	12.183	NaN	13.5647	14.3811	12.4191	NaN	17.9017	20.9264	20.7874	20.9398	17.3719	20.4356
A0A0H2ZDL4	Transcriptional regulator, LysR family	NaN	14.2326	NaN	NaN	14.3807	13.5453	18.0463	13.6506	13.5511	13.9525	12.6317	NaN
A0A0H2ZDL5	Peptidyl-prolyl cis-trans isomerase (EC 5.2.1.8)	22.3181	22.2419	22.9512	22.0347	21.7927	21.3035	21.5981	19.708	20.4956	19.9628	21.1839	19.6744
A0A0H2ZDL6	Bifunctional chorismate mutase/prephenate dehydratase (EC 4.2.1.51) (EC 5.4.99.5) (Chorismate mutase-prephenate dehydratase) (p-protein)	19.6804	19.8024	18.6836	20.0699	20.7395	21.6397	16.3007	19.3989	17.9814	18.532	17.5716	19.4925
A0A0H2ZDL7	tRNA-dihydrouridine(16) synthase (EC 1.3.1.-) (U16-specific dihydrouridine synthase) (U16-specific Dus) (tRNA-dihydrouridine synthase C)	20.3897	22.7911	20.9205	21.7056	21.9419	23.04	NaN	NaN	NaN	NaN	NaN	NaN
A0A0H2ZDL8	Putative periplasmic inhibitor/zinc-resistance associated protein	15.6585	15.3914	17.7618	17.4501	NaN	14.8375	NaN	NaN	NaN	NaN	NaN	NaN
A0A0H2ZDL9	Putative TonB-dependent receptor	18.8947	18.5277	17.6652	17.5272	18.4225	18.1171	18.0452	15.5148	16.2726	17.4882	17.0771	16.3769
A0A0H2ZDM4	Putative 7,8-dihydro-8-oxoguanine-triphosphatase	NaN	NaN	NaN	NaN	NaN	13.981	13.3922	18.2573	NaN	13.8892	NaN	NaN
A0A0H2ZDM5	Putative competence protein	16.3038	19.0076	19.3357	16.4197	17.4681	NaN	18.9825	17.5582	16.461	17.5312	18.5739	20.1423
A0A0H2ZDM8	Putative glucose-6-phosphate 1-epimerase (EC 5.1.3.15)	NaN	NaN	NaN	NaN	NaN	NaN	NaN	NaN	NaN	NaN	NaN	NaN
A0A0H2ZDM9	Putative heparinase	NaN	17.4175	18.1755	NaN	16.6666	18.6931	16.7908	NaN	16.2525	NaN	18.7309	NaN
A0A0H2ZDN1	Putative binding protein component of ABC sugar transporter	23.4911	22.8971	22.8407	22.1898	22.622	22.8621	24.9684	25.497	25.8335	26.0571	25.1511	26.232
A0A0H2ZDN2	zf-HC2 domain-containing protein	NaN	NaN	NaN	NaN	NaN	NaN	NaN	16.766	14.5604	15.6704	NaN	NaN
A0A0H2ZDN3	UDP-N-acetyl-D-mannosaminuronate dehydrogenase	19.5906	19.0629	19.8458	20.8335	19.8028	19.5711	23.7389	22.5682	22.6975	22.5769	22.9078	22.1668
A0A0H2ZDN4	Putative glutathione S-transferase	14.4269	14.0986	13.4803	14.6886	15.3242	17.1981	13.7746	18.4296	14.9917	15.7134	15.511	18.466
A0A0H2ZDN6	3-isopropylmalate dehydratase	15.3713	NaN	15.3021	NaN	NaN	NaN	19.2715	16.2815	NaN	18.033	16.5972	16.7309
A0A0H2ZDN7	3-phosphoshikimate 1-carboxyvinyltransferase (EC 2.5.1.19) (5-enolpyruvylshikimate-3-phosphate synthase) (EPSP synthase) (EPSPS)	23.0065	23.5776	23.0028	23.5854	23.0509	24.0901	22.7201	23.0738	22.8707	22.7999	22.7191	23.1172
A0A0H2ZDN8	3-phosphoglycerate kinase	19.846	18.8238	20.3011	18.1604	18.4254	18.8734	20.5072	20.1779	20.3521	20.7126	20.0878	21.5341
A0A0H2ZDN9	Putative PHP domain protein	17.9871	NaN	16.9678	18.0092	19.9565	18.2645	18.4585	21.3947	20.1129	19.8583	18.9643	21.5765
A0A0H2ZDP1	Putative phosphoglycolate phosphatase	18.6189	19.044	19.4008	19.4392	19.0265	19.2006	19.5549	20.9683	20.6567	21.2754	19.7022	20.6379
A0A0H2ZDP2	DUF2790 domain-containing protein	18.1123	18.628	19.0363	18.2214	16.9177	19.2763	14.7491	15.0918	NaN	NaN	14.2368	NaN
A0A0H2ZDP4	Long-chain-fatty-acid--CoA ligase	14.1349	15.0385	14.7508	15.9027	15.5141	15.0766	18.1212	20.8723	19.3334	20.1819	19.0046	20.023
A0A0H2ZDP6	Putative sodium/proline:solute symporter	NaN	NaN	NaN	NaN	NaN	NaN	NaN	NaN	NaN	NaN	NaN	NaN
A0A0H2ZDP9	Glucose-6-phosphate 1-dehydrogenase (G6PD) (EC 1.1.1.49)	20.8207	21.9508	19.9679	21.2106	22.2812	22.4179	24.0388	21.9297	22.7242	22.4349	23.4605	20.9488
A0A0H2ZDQ1	Putative surface lipoprotein	NaN	NaN	NaN	NaN	NaN	NaN	15.9093	NaN	NaN	NaN	13.3383	NaN
A0A0H2ZDQ2	Usp domain-containing protein	23.5384	22.6416	23.6154	23.1777	22.5573	23.1449	22.2774	22.0527	22.2322	22.0365	22.0293	22.3145
A0A0H2ZDQ3	Pilin assembly protein	NaN	NaN	NaN	NaN	NaN	NaN	17.756	17.2954	17.5052	16.8506	16.7499	17.1128
A0A0H2ZDQ4	Putative permease of ABC sugar transporter	NaN	NaN	NaN	NaN	NaN	NaN	NaN	NaN	NaN	NaN	NaN	NaN
A0A0H2ZDQ5	CsaA protein	17.012	17.1096	17.338	18.0225	17.2216	17.2554	16.2264	20.7552	20.3637	20.7336	17.3333	20.8847
A0A0H2ZDQ6	Transcriptional regulator	NaN	NaN	NaN	NaN	NaN	NaN	NaN	NaN	NaN	NaN	NaN	NaN
A0A0H2ZDQ7	Putative phophatase	NaN	NaN	NaN	NaN	NaN	NaN	NaN	19.6432	17.5321	NaN	NaN	NaN
A0A0H2ZDQ9	Phosphogluconate dehydratase (EC 4.2.1.12)	22.2877	23.2413	22.6556	22.7555	23.3508	23.4409	23.5845	22.5014	23.0123	22.7527	23.4403	22.3221
A0A0H2ZDR1	Putative lipoprotein	20.0864	19.5321	20.5891	19.5829	18.7759	19.5047	19.5724	20.6512	21.8959	21.6706	20.0166	21.6504
A0A0H2ZDR5	Putative transcriptional regulator, LysR family	18.6947	17.1874	17.0231	18.6707	18.1822	18.6548	17.6266	13.9979	15.4117	16.7982	16.5254	16.9362
A0A0H2ZDR8	ATP-dependent Clp protease proteolytic subunit (EC 3.4.21.92) (Endopeptidase Clp)	20.7126	19.8171	20.0633	20.2701	20.2098	20.3702	20.8846	22.1109	22.1906	22.2281	21.547	21.8193
A0A0H2ZDR9	Putative transcriptional regulator in 2-component system	16.3981	16.2624	19.4522	18.373	16.5541	17.2121	15.3566	20.2903	19.4713	20.1098	17.6803	20.0091
A0A0H2ZDS1	Lipid A biosynthesis lauroyltransferase (EC 2.3.1.241) (Kdo(2)-lipid IV(A) lauroyltransferase)	13.8392	NaN	NaN	NaN	NaN	NaN	16.8358	NaN	NaN	NaN	NaN	NaN
A0A0H2ZDS2	Putative MFS transporter	NaN	NaN	NaN	NaN	NaN	NaN	NaN	NaN	NaN	NaN	NaN	NaN
A0A0H2ZDS4	Cytochrome P450	14.1719	12.8616	NaN	11.7755	14.0667	14.2808	17.5294	19.5211	18.983	17.3989	17.339	20.1999
A0A0H2ZDS6	Putative ABC transporter, periplasmic substrate-binding protein	20.0213	19.8487	20.315	19.3605	18.911	19.6219	21.9903	22.5937	22.7241	23.1792	22.0138	23.435
A0A0H2ZDS8	Putative ABC-type uncharacterized transport system	16.1018	NaN	15.6744	NaN	14.5347	NaN	17.4211	16.0811	NaN	15.9998	NaN	15.6478
A0A0H2ZDS9	Selenoprotein	17.1908	17.9002	17.3386	18.2037	NaN	18.0336	NaN	16.487	NaN	NaN	NaN	NaN
A0A0H2ZDT3	Putative HAD-superfamily hydrolase	14.5113	14.2114	15.342	18.0297	15.1685	14.8014	17.8496	20.6019	20.127	21.1722	18.3994	20.6896
A0A0H2ZDT5	Single-stranded-DNA-specific exonuclease RecJ	NaN	15.7885	15.3462	15.5697	15.4157	15.077	NaN	NaN	NaN	NaN	NaN	NaN
A0A0H2ZDT8	Putative transcriptional regulator	NaN	NaN	NaN	NaN	NaN	NaN	NaN	NaN	NaN	NaN	NaN	NaN
A0A0H2ZDT9	Putative chemotaxis signal transduction protein	18.2399	15.4684	18.5801	18.7477	17.5163	15.29	16.9658	22.2043	20.9337	20.7002	18.831	21.7721
A0A0H2ZDU4	Glycosyltransferase	NaN	NaN	18.2552	19.9818	NaN	NaN	20.2774	23.3129	22.732	23.3716	21.521	21.9631
A0A0H2ZDU5	Poly(ethylene terephthalate) hydrolase (EC 3.1.1.101) (EC 3.1.1.74)	NaN	NaN	NaN	NaN	NaN	NaN	NaN	NaN	NaN	NaN	NaN	NaN
A0A0H2ZDU8	Putative acetyltransferase	15.9529	15.5529	15.1411	17.087	15.692	14.2484	15.9312	20.7388	18.6358	19.5949	18.4419	19.3826
A0A0H2ZDV0	Putative sodium/hydrogen exchanger	NaN	NaN	NaN	NaN	NaN	NaN	NaN	NaN	NaN	NaN	NaN	NaN
A0A0H2ZDV1	Septum site-determining protein MinD (Cell division inhibitor MinD)	19.9958	19.6642	20.5428	20.9263	19.829	19.146	19.4975	23.2439	22.9295	22.9684	21.1064	23.4409
A0A0H2ZDV7	Nucleotide pyrophosphatase	NaN	NaN	NaN	16.3869	NaN	NaN	18.8347	16.0445	NaN	15.9519	16.0111	NaN
A0A0H2ZDV9	Putative NUDIX hydrolase	NaN	NaN	NaN	15.7165	NaN	NaN	NaN	20.1258	16.9995	18.3269	16.6178	19.6922
A0A0H2ZDW1	Minor capsid protein	17.1946	NaN	NaN	16.2189	NaN	NaN	NaN	NaN	NaN	NaN	NaN	NaN
A0A0H2ZDW2	Putative quinone oxidoreductase	14.4173	13.8405	13.7591	16.1123	15.7535	13.803	18.9407	20.6519	19.9126	19.6476	19.5787	20.5311
A0A0H2ZDW3	Putative glucosamine-fructose-6-phosphate aminotransferase	NaN	NaN	12.2952	NaN	11.6984	NaN	13.4281	18.702	14.9064	16.3548	12.9391	17.5948
A0A0H2ZDW4	Putative 3-oxoacyl-(Acyl-carrier-protein) synthase III	20.9806	23.7411	21.2977	22.3583	23.3453	22.9009	22.7832	21.8711	22.154	22.1598	22.2179	22.0082
A0A0H2ZDW5	Ribose 1,5-bisphosphate phosphokinase PhnN (EC 2.7.4.23) (Ribose 1,5-bisphosphokinase)	NaN	NaN	NaN	NaN	NaN	NaN	NaN	NaN	NaN	NaN	NaN	NaN
A0A0H2ZDW6	LprI domain-containing protein	16.5043	17.1249	15.8713	NaN	16.3131	16.327	17.0095	NaN	NaN	NaN	15.4363	NaN
A0A0H2ZDW7	Putative periplasmic binding protein	NaN	12.4749	NaN	NaN	NaN	15.3448	15.6031	17.7032	17.1819	18.0315	17.1371	18.5225
A0A0H2ZDW9	Phosphoribosylformylglycinamidine synthase (FGAM synthase) (FGAMS) (EC 6.3.5.3) (Formylglycinamide ribonucleotide amidotransferase) (FGAR amidotransferase) (FGAR-AT)	19.5651	22.2782	19.7614	20.7212	22.7965	22.3158	22.3586	20.6708	21.0412	21.0451	21.8613	20.2307
A0A0H2ZDX1	Cold acclimation protein B	25.9026	25.4118	26.3721	25.021	24.8189	25.413	24.5836	23.7478	24.714	23.9853	24.0765	24.4439
A0A0H2ZDX4	Putative ATP-dependent helicase	NaN	NaN	NaN	NaN	NaN	NaN	NaN	NaN	NaN	NaN	NaN	NaN
A0A0H2ZDX5	Binding protein component of ABC phosphonate transporter	13.8999	16.1824	14.608	15.9211	14.8385	14.8037	17.8301	18.3631	18.2696	18.9555	17.698	19.1592
A0A0H2ZDX8	T5orf172 domain-containing protein	17.928	18.7229	17.8357	19.8387	19.2917	19.4436	17.4973	17.8562	17.3862	18.2993	16.8786	18.3424
A0A0H2ZDX9	(R)-specific enoyl-CoA hydratase	21.2654	21.5269	21.501	21.4176	21.3016	21.7436	21.2223	22.2256	21.9747	22.3247	21.1642	22.5415
A0A0H2ZDY1	Putative oxidoreductase, short chain dehydrogenase/reductase	NaN	NaN	NaN	14.4541	NaN	NaN	NaN	18.1777	15.8719	15.1039	15.7586	18.46
A0A0H2ZDY4	Putative alkylated DNA repair protein	NaN	NaN	NaN	NaN	NaN	NaN	NaN	17.3591	16.6157	16.7524	NaN	16.7703
A0A0H2ZDY9	Putative ankyrin domain protein	12.516	12.6707	12.2852	13.7505	13.9739	13.4571	13.3927	18.717	17.4653	18.1559	16.0911	18.3381
A0A0H2ZDZ5	Secreted protein	16.3475	16.2077	16.2539	15.5725	16.0185	16.701	17.5524	18.5225	19.0009	19.5357	17.0925	19.6657
A0A0H2ZE02	Haem uptake outer membrane receptor HasR	NaN	NaN	NaN	NaN	NaN	NaN	17.4523	16.7171	16.4337	18.0667	17.3894	18.5239
A0A0H2ZE04	Transcriptional regulator	NaN	NaN	NaN	NaN	NaN	NaN	NaN	NaN	NaN	NaN	NaN	NaN
A0A0H2ZE06	Putative FAD-dependent monooxygenase	22.8905	NaN	NaN	NaN	23.4067	23.6261	24.394	23.8504	24.7582	25.092	24.215	22.6657
A0A0H2ZE07	YebG family protein	19.261	18.5389	14.9964	18.2653	17.1778	18.7408	16.5136	15.5657	16.8258	NaN	17.3356	16.0485
A0A0H2ZE12	Pyruvate dehydrogenase E1 component subunit alpha (EC 1.2.4.1)	13.7817	15.4683	13.4535	14.7937	16.0566	14.4757	18.7683	16.9865	16.8392	16.9431	18.1449	16.6605
A0A0H2ZE13	Natural product biosynthesis protein	NaN	NaN	NaN	NaN	NaN	NaN	NaN	NaN	NaN	NaN	NaN	NaN
A0A0H2ZE14	Putative 3-hydroxyisobutyrate dehydrogenase	15.6923	18.4516	16.1501	17.3	19.172	18.5472	17.5699	16.2183	16.1414	15.8044	16.0013	16.8501
A0A0H2ZE16	Putative sigma-70 factor, ECF subfamily	NaN	NaN	NaN	NaN	NaN	NaN	NaN	NaN	NaN	NaN	NaN	NaN
A0A0H2ZE20	Putative histidine-containing phosphotransfer (HPt) domain	15.0415	15.2806	15.2495	15.5543	NaN	17.0101	16.8416	16.8998	14.5605	NaN	NaN	18.068
A0A0H2ZE22	Putative oxidoreductase, short-chain dehydrogenase/reductase family	14.4733	NaN	12.7123	14.9269	NaN	NaN	14.582	18.2415	15.1326	17.8204	13.4525	16.5268
A0A0H2ZE25	Negative regulator of flagellin synthesis (Anti-sigma-28 factor)	15.4345	16.5752	16.5359	17.2159	17.6874	16.5921	16.7908	16.3307	NaN	15.1801	15.6366	15.9343
A0A0H2ZE26	Putative HIT family protein	20.2564	20.0026	20.5909	21.0639	19.4832	20.3223	19.4301	21.2225	21.0358	21.8006	19.744	21.9306
A0A0H2ZE27	Ancillary SecYEG translocon subunit	19.1543	19.8029	20.4519	18.9355	19.1987	19.0782	20.0874	16.198	17.4171	17.7767	18.3966	16.174
A0A0H2ZE28	Condensation domain-containing protein	NaN	NaN	17.8956	17.5867	NaN	NaN	19.3487	21.4851	21.0272	21.1314	18.6403	19.976
A0A0H2ZE30	Putative glutamine synthetase	16.3917	20.2258	18.0568	19.3366	20.3092	19.3763	21.7434	19.8703	20.6127	19.8643	21.6613	19.7712
A0A0H2ZE32	Iron-binding protein IscA (Iron-sulfur cluster assembly protein)	19.9787	20.9251	19.789	20.8673	19.9102	20.1767	21.9602	21.4762	22.9711	21.6482	20.8225	22.8353
A0A0H2ZE34	DUF3313 domain-containing protein	NaN	15.1871	15.0011	15.6135	15.6023	15.3932	15.2142	15.6713	14.4018	15.3705	14.8498	17.5862
A0A0H2ZE35	GTP cyclohydrolase 1 (EC 3.5.4.16) (GTP cyclohydrolase I) (GTP-CH-I)	19.3066	18.5688	19.6522	18.0935	18.3913	18.4985	18.6647	16.2107	17.4797	16.0927	17.3435	15.2042
A0A0H2ZE36	Inositol-1-monophosphatase (EC 3.1.3.25)	18.9717	17.5219	19.1874	19.8595	18.1396	17.5591	17.7357	18.9279	18.684	19.3	16.2649	19.1639
A0A0H2ZE38	Putative transcriptional regulator, MarR family	17.2168	18.2776	17.2646	17.9181	17.9542	18.4042	17.3418	19.1417	17.9102	17.8836	18.3248	19.7018
A0A0H2ZE39	Transcriptional regulator	NaN	NaN	NaN	NaN	NaN	13.9841	NaN	16.1431	14.5305	16.864	14.4312	17.0229
A0A0H2ZE45	Putative outer membrane lipoprotein	14.6926	NaN	NaN	NaN	NaN	14.6879	NaN	NaN	NaN	NaN	14.816	NaN
A0A0H2ZE46	Putative permease	NaN	NaN	NaN	NaN	NaN	NaN	NaN	NaN	NaN	NaN	NaN	NaN
A0A0H2ZE48	Putative export chaperone involved in flagellar synthesis	17.5446	17.6605	17.6133	18.5513	19.4987	17.9038	18.8921	19.188	18.7242	19.7357	18.2137	20.1718
A0A0H2ZE50	Putative MerR-family transcriptional regulator	18.4459	18.9501	17.569	19.3978	19.1435	19.2952	16.7321	17.0937	16.8189	16.2429	16.2959	NaN
A0A0H2ZE52	Polyphosphate:AMP phosphotransferase	NaN	NaN	16.1362	16.2238	NaN	16.7539	16.1048	15.415	16.0794	NaN	NaN	15.9058
A0A0H2ZE55	Putative ABC-type transport protein, periplasmic c	23.3793	23.0718	23.5001	23.04	22.6042	23.1046	23.1438	23.8521	24.2096	24.5589	23.5615	24.8908
A0A0H2ZE56	Putative non-ribosomal peptide synthetase	NaN	NaN	NaN	13.1571	NaN	NaN	NaN	15.7549	NaN	NaN	NaN	NaN
A0A0H2ZE57	Putative peptidase or cellulase	17.1011	17.1687	17.9058	17.3938	16.5645	16.83	22.0188	20.1563	20.9014	20.5893	22.0478	19.9055
A0A0H2ZE61	Putativ isomerase	NaN	12.4014	12.6168	12.6744	11.9774	11.6896	18.7367	20.7674	20.8962	21.2884	19.1552	21.3256
A0A0H2ZE65	Putative hydrolase, isochorismatase family	16.2147	16.1612	15.8097	16.7633	16.4119	17.0443	18.3894	19.7791	19.1634	19.1076	18.1918	17.7404
A0A0H2ZE69	DNA helicase (EC 3.6.4.12)	NaN	NaN	NaN	NaN	NaN	NaN	NaN	NaN	NaN	NaN	NaN	NaN
A0A0H2ZE72	Rhamnosyltransferase chain A	NaN	14.9685	14.5545	NaN	15.1314	14.8825	14.5295	18.4431	15.3318	14.6296	14.1449	16.8376
A0A0H2ZE75	Flagella basal body P-ring formation protein FlgA	NaN	NaN	NaN	NaN	NaN	NaN	NaN	NaN	NaN	NaN	NaN	NaN
A0A0H2ZE79	Putative amino acid oxidase	16.9446	17.2577	17.1306	19.6592	18.7836	17.8004	17.363	22.1501	21.3283	21.3455	20.5466	22.4186
A0A0H2ZE80	Putative MFS transporter	NaN	NaN	NaN	NaN	NaN	NaN	NaN	NaN	NaN	NaN	NaN	NaN
A0A0H2ZE83	Uncharacterized protein	17.899	18.1027	18.0597	18.8402	18.2919	18.1068	16.1212	20.3986	20.9488	21.4857	19.2114	22.1527
A0A0H2ZE85	Fucose-binding lectin PA-IIL	21.1404	21.2498	21.2447	20.0947	18.1386	19.345	15.2868	14.0961	13.8522	NaN	NaN	NaN
A0A0H2ZE88	Nitrous-oxide reductase (EC 1.7.2.4) (N(2)OR) (N2O reductase)	21.0912	20.8451	21.1576	20.5821	19.961	20.0193	13.9793	12.5808	10.9612	11.7183	13.7712	12.03
A0A0H2ZE93	ferredoxin--NADP(+) reductase (EC 1.18.1.2)	24.0813	23.7589	23.9912	23.5829	23.3836	24.0421	22.9077	23.4448	23.684	23.4796	23.4534	23.6276
A0A0H2ZE94	Alkyl hydroperoxide reductase C (Peroxiredoxin) (Thioredoxin peroxidase)	24.1976	23.1708	23.8554	23.8924	23.1055	23.905	22.9762	22.3055	22.8117	22.4138	22.6142	22.0387
A0A0H2ZE96	Transglut_core2 domain-containing protein	NaN	NaN	NaN	NaN	NaN	NaN	NaN	18.1926	15.3022	17.5332	14.3927	18.2741
A0A0H2ZE99	Putative oxidoreductase, molybdopterin-binding	NaN	NaN	NaN	NaN	NaN	NaN	NaN	NaN	NaN	NaN	NaN	NaN
A0A0H2ZEB1	DNA binding-protein	19.1731	19.1453	19.9744	19.6839	19.0885	18.8625	19.0248	18.2788	17.6057	18.5779	18.5153	18.3075
A0A0H2ZEB2	Putative flavodoxin	21.755	21.4164	21.7543	21.6802	20.8894	21.4297	20.8229	21.3548	21.4635	21.8265	20.6068	22.0601
A0A0H2ZEB3	Dihydrolipoamide acetyltransferase component of pyruvate dehydrogenase complex (EC 2.3.1.-)	NaN	NaN	NaN	NaN	NaN	NaN	NaN	NaN	NaN	NaN	NaN	NaN
A0A0H2ZEB7	DUF1244 domain-containing protein	21.0225	20.2947	20.3524	20.3845	20.2748	20.0721	19.5616	20.4104	20.1234	20.4608	19.6214	21.1876
A0A0H2ZEB9	Inhibitor of vertebrate lysozyme	17.1255	18.323	19.1857	18.6843	17.888	17.4408	18.7346	19.8004	21.032	21.2061	19.3417	21.9143
A0A0H2ZEC2	Putative ABC-type transporter periplasmic sulfonate-binding protein	NaN	NaN	NaN	NaN	NaN	NaN	NaN	16.598	NaN	NaN	NaN	14.7225
A0A0H2ZEC3	Cupin_3 domain-containing protein	NaN	NaN	NaN	13.3208	NaN	NaN	NaN	17.0822	16.8908	16.9521	15.7645	17.9631
A0A0H2ZEC4	Imm52 domain-containing protein	13.5134	12.7719	NaN	13.5314	13.1087	12.7824	16.4596	18.5113	18.8541	19.0375	14.6825	15.2222
A0A0H2ZEC6	Methylmalonate-semialdehyde dehydrogenase	20.3773	20.7056	20.9557	20.9197	20.3619	20.979	24.5508	22.3225	23.3479	23.2216	24.5698	21.7788
A0A0H2ZED1	Putative periplasmic metal-binding protein	19.0107	19.343	19.4693	19.3813	19.0335	19.0381	18.678	19.3625	17.7233	18.4712	18.3849	19.788
A0A0H2ZED2	Putative transcriptional regulator	17.2503	16.5035	15.4399	15.9428	17.3433	17.1267	15.5184	14.255	13.2296	12.526	NaN	16.645
A0A0H2ZED5	protein-tyrosine-phosphatase (EC 3.1.3.48)	NaN	NaN	NaN	NaN	NaN	NaN	NaN	NaN	NaN	NaN	NaN	NaN
A0A0H2ZED7	Glycerol kinase (EC 2.7.1.30) (ATP:glycerol 3-phosphotransferase) (Glycerokinase) (GK)	NaN	14.9116	14.5771	16.4619	NaN	NaN	15.871	16.0642	15.9498	15.4025	14.8285	15.9915
A0A0H2ZED8	HopJ type III effector protein	20.022	20.0961	19.365	19.3766	20.2717	20.2521	19.2684	20.565	20.4136	20.7069	19.9601	21.1909
A0A0H2ZEE0	Lipoprotein	17.2245	17.2469	17.1171	17.1844	15.7023	18.2607	17.2921	17.9098	17.1201	18.3354	18.4496	18.9156
A0A0H2ZEE1	Putative dihydrofolate reductase	18.5713	20.4892	18.6312	18.8786	20.8175	20.1857	20.556	19.7334	19.0191	19.3087	20.2992	19.2984
A0A0H2ZEE2	Glycerol-3-phosphate dehydrogenase (EC 1.1.5.3)	19.5822	16.8264	18.0919	18.2829	17.2075	17.0667	12.5539	12.7515	NaN	11.8648	NaN	NaN
A0A0H2ZEE5	Leucine dehydrogenase	18.4315	17.7935	18.2036	17.3154	18.2649	19.2169	19.7198	21.4775	20.9062	20.8856	20.327	21.1152
A0A0H2ZEE7	Probable malate:quinone oxidoreductase (EC 1.1.5.4) (MQO) (Malate dehydrogenase [quinone])	17.0985	19.9553	18.3843	18.5026	19.6694	18.1856	19.239	15.4787	16.5732	16.5605	18.2983	15.4265
A0A0H2ZEE8	Methionine ABC transporter substrate-binding protein	21.1416	20.8117	22.1542	21.335	20.4887	20.8953	21.2126	22.6317	22.1567	22.8547	21.2684	23.314
A0A0H2ZEF2	Putative asparagine synthetase, glutamine-hydrolyzing	11.8295	13.3497	14.3424	13.0673	12.0303	14.5951	15.1478	20.7333	19.1198	19.8929	18.8302	19.5507
A0A0H2ZEF4	Putative LysR-family transcriptional regulator	17.4738	18.0156	18.0987	NaN	17.6816	17.4274	19.2573	NaN	16.4893	NaN	17.4468	NaN
A0A0H2ZEF6	Endonuclease III (EC 4.2.99.18) (DNA-(apurinic or apyrimidinic site) lyase)	18.6068	18.5929	19.2295	19.9042	19.7427	19.7662	17.4914	19.7621	18.3845	18.2679	17.1417	19.7896
A0A0H2ZEF7	Putative transmembrane protein	NaN	NaN	NaN	NaN	NaN	NaN	17.9106	NaN	NaN	16.0763	NaN	15.6439
A0A0H2ZEF8	TesB, acyl-CoA thioesterase II	NaN	NaN	13.6175	NaN	16.5314	16.782	14.3277	NaN	NaN	NaN	NaN	NaN
A0A0H2ZEG1	HOASN domain-containing protein	NaN	NaN	NaN	NaN	NaN	NaN	NaN	NaN	NaN	NaN	NaN	NaN
A0A0H2ZEG5	D-erythro-7,8-dihydroneopterin triphosphate epimerase	19.8628	20.1111	20.1765	19.9108	20.4801	20.7441	20.5329	19.3813	18.3387	16.0274	19.0897	16.9705
A0A0H2ZEG6	Periplasmic ligand-binding sensor protein	20.5724	20.2624	21.0847	20.3255	19.4385	20.0026	19.5536	18.6503	18.3091	17.6876	18.5077	18.9981
A0A0H2ZEG8	Acylhomoserine lactone dependent transcriptional regulator	14.6544	13.861	15.9133	14.5065	15.2775	14.7744	18.8886	19.3485	18.9719	19.2506	18.7686	19.5516
A0A0H2ZEH0	XFP_N domain-containing protein	14.2915	13.6965	13.9497	17.118	13.5669	13.2886	14.0245	16.5516	14.2945	14.0864	13.6864	14.5869
A0A0H2ZEH2	Bacterioferritin (EC 1.16.3.1)	23.1303	23.0649	23.8192	22.8433	22.8137	22.3043	20.638	19.3339	19.1201	18.5618	20.6583	18.4711
A0A0H2ZEH4	Ferredoxin	18.2287	18.8531	17.4805	18.1646	17.5043	16.6512	17.3667	NaN	18.5482	17.3795	NaN	NaN
A0A0H2ZEH5	Alkyl hydroperoxide reductase C (Peroxiredoxin) (Thioredoxin peroxidase)	17.8623	18.423	19.3774	19.1555	17.6857	18.367	16.7059	19.2679	17.1943	18.0136	16.7404	18.6153
A0A0H2ZEH7	Leucyl-tRNA synthetase	NaN	NaN	NaN	NaN	NaN	NaN	NaN	NaN	NaN	NaN	NaN	NaN
A0A0H2ZEH9	Putative transcriptional regulator, LysR family	NaN	NaN	NaN	NaN	NaN	NaN	NaN	NaN	NaN	NaN	NaN	NaN
A0A0H2ZEI1	GLOBIN domain-containing protein	17.155	18.4883	17.6309	18.7954	20.0913	19.4836	18.8487	20.0927	19.5478	19.9962	18.9868	20.404
A0A0H2ZEI5	DNA polymerase III subunit alpha (EC 2.7.7.7)	17.9488	15.958	17.4435	18.0563	17.8248	16.1233	16.0883	15.3941	16.3982	15.7394	15.777	17.2266
A0A0H2ZEI6	Lactoylglutathione lyase (EC 4.4.1.5) (Glyoxalase I)	18.9857	21.7651	19.8214	19.1937	20.8383	20.6971	19.4799	17.3916	20.1498	16.7192	18.3149	15.3701
A0A0H2ZEI7	Possible acyl-CoA dehydrogenase	15.9702	17.1231	16.4616	17.2521	18.0455	17.5804	21.3484	19.6109	20.7317	20.2697	21.2293	20.0815
A0A0H2ZEI9	Putative mechanosensitive ion channel family protein	20.5596	18.6385	19.9218	19.7201	19.2302	NaN	NaN	NaN	20.4704	19.7485	19.9172	NaN
A0A0H2ZEJ1	PhoH family protein	18.0331	19.6032	18.4735	20.4417	19.592	19.9188	17.6783	16.3892	17.4885	17.3953	16.618	17.7081
A0A0H2ZEJ3	phosphoenolpyruvate--protein phosphotransferase (EC 2.7.3.9)	NaN	15.6389	NaN	18.728	16.6966	15.7811	14.7513	16.2245	15.63	15.6286	NaN	NaN
A0A0H2ZEJ4	Cyclohexadienyl dehydratase	17.4241	18.9509	18.1049	18.0378	20.2407	18.7899	19.5244	18.6155	19.3406	19.3294	18.4238	19.2287
A0A0H2ZEJ6	ornithine carbamoyltransferase (EC 2.1.3.3)	20.8998	20.8878	20.9295	20.6752	20.4673	20.6943	19.2412	16.6749	17.2724	16.8778	17.45	16.6956
A0A0H2ZEJ7	DNA polymerase III subunit delta (EC 2.7.7.7)	19.3788	20.3642	NaN	19.8353	19.4081	NaN	NaN	20.1624	19.2288	19.2137	19.6704	NaN
A0A0H2ZEJ8	Zinc-type alcohol dehydrogenase-like protein	18.4818	21.7933	19.2049	21.1649	21.423	21.8073	21.5904	21.2632	20.9436	21.0893	21.0678	21.0413
A0A0H2ZEJ9	DUF4349 domain-containing protein	NaN	NaN	NaN	NaN	NaN	NaN	NaN	NaN	NaN	NaN	NaN	NaN
A0A0H2ZEK0	2,3,4,5-tetrahydropyridine-2,6-dicarboxylate N-succinyltransferase (EC 2.3.1.117) (Tetrahydrodipicolinate N-succinyltransferase) (THDP succinyltransferase) (THP succinyltransferase) (Tetrahydropicolinate succinylase)	22.1902	24.1624	22.1852	23.0763	24.3995	24.1733	22.6647	21.4754	21.4978	20.8936	21.4245	21.4027
A0A0H2ZEK4	Ion-translocating oxidoreductase complex subunit C (EC 7.-.-.-) (Rnf electron transport complex subunit C)	14.2099	NaN	14.6223	18.4221	14.139	17.5089	NaN	13.4658	14.6073	NaN	NaN	NaN
A0A0H2ZEK6	Alginate biosynthesis protein AlgF	15.5783	NaN	14.7423	15.7307	15.4476	14.9511	15.9498	18.9047	18.2278	19.242	17.1622	20.8885
A0A0H2ZEK8	Conserved secreted protein	NaN	NaN	14.1499	NaN	NaN	13.7783	18.0695	14.9305	18.7551	18.6324	17.3024	19.1954
A0A0H2ZEL0	Transcriptional repressor of fru operon	19.665	19.7504	19.5061	19.4716	20.3516	20.1293	19.5141	18.3069	18.2829	18.2579	19.2511	18.3508
A0A0H2ZEL2	Putative efflux transmembrane protein	NaN	NaN	NaN	NaN	NaN	NaN	NaN	NaN	NaN	NaN	NaN	NaN
A0A0H2ZEL6	Putative acetyl-coa synthetase	12.9417	13.61	12.567	12.6454	12.1622	15.6608	13.7353	20.4118	17.0973	16.3619	15.1248	18.758
A0A0H2ZEL7	DUF72 domain-containing protein	NaN	NaN	NaN	NaN	NaN	NaN	NaN	NaN	NaN	NaN	NaN	NaN
A0A0H2ZEL8	Ethanolamine ammonia-lyase large subunit (EAL large subunit) (EC 4.3.1.7)	15.8	15.8697	15.6024	17.1073	16.7304	NaN	17.0985	18.9584	16.484	18.0629	16.0329	16.4386
A0A0H2ZEM3	Putative serine protease	19.4294	17.0691	19.182	16.9295	16.7471	16.9869	19.6302	17.9045	18.7603	19.5124	19.25	19.5012
A0A0H2ZEM6	FecR domain-containing protein	21.351	20.7584	21.2637	20.6527	20.5546	20.6795	19.5492	19.2308	19.7071	20.024	18.8932	20.6944
A0A0H2ZEM7	Glycerol kinase (EC 2.7.1.30) (ATP:glycerol 3-phosphotransferase) (Glycerokinase) (GK)	23.9287	23.0537	23.7397	23.2077	22.5671	23.06	21.5185	20.1536	20.1418	20.0587	20.7461	19.8316
A0A0H2ZEN3	Putative DNA-binding response regulator, LuxR family	19.9154	18.7475	19.8979	21.1918	19.7364	19.7824	20.5207	23.1972	23.0441	23.8585	21.254	23.8953
A0A0H2ZEN4	TIGR02281 family clan AA aspartic protease	13.0737	NaN	NaN	13.5099	NaN	NaN	14.9292	18.0481	18.3214	19.0091	15.4447	19.0716
A0A0H2ZEN6	Phosphofructokinase	NaN	NaN	NaN	NaN	NaN	NaN	NaN	NaN	NaN	NaN	NaN	NaN
A0A0H2ZEN7	3,4-dihydroxy-2-butanone 4-phosphate synthase (DHBP synthase) (EC 4.1.99.12)	19.4011	18.5266	19.7639	20.3605	19.633	19.1438	16.4451	21.0365	19.5026	19.2665	19.1029	19.35
A0A0H2ZEN8	Polyamine ABC transporter protein	15.9393	15.7029	14.5572	15.3239	17.5477	15.9225	NaN	16.9908	14.6387	15.9502	NaN	17.207
A0A0H2ZEP0	Putative Antibiotic biosynthesis monooxygenase	20.2649	20.3495	20.9352	20.4128	20.7282	20.8197	19.5808	20.6149	19.5898	21.0641	19.9673	20.6762
A0A0H2ZEP1	Putative transcriptional regulator CadR	18.1331	16.4554	17.507	18.0718	16.1551	17.5128	16.304	16.7097	17.2107	16.8451	15.5451	15.495
A0A0H2ZEP2	AMP nucleosidase (EC 3.2.2.4) (AMP nucleosidase)	14.9603	NaN	14.1113	15.2486	13.6007	14.3966	14.254	19.682	17.1949	17.0782	16.6239	19.0963
A0A0H2ZEP3	Putative thioredoxin	20.4447	20.9632	20.8276	21.1736	20.9179	20.8811	19.8289	18.866	18.3362	18.9698	19.1176	18.1963
A0A0H2ZEP5	Putative lipoprotein	14.0139	13.3514	14.3714	13.572	13.8861	13.4171	18.0384	13.6799	14.0145	13.8333	NaN	13.2753
A0A0H2ZEP6	Putative lipoprotein NlpD	NaN	NaN	NaN	NaN	NaN	NaN	NaN	NaN	NaN	NaN	NaN	NaN
A0A0H2ZEP8	Putative lipoprotein	15.7258	15.7666	17.128	15.0814	14.967	NaN	15.2696	16.2177	15.8047	17.4578	17.1066	17.8611
A0A0H2ZEP9	Putative secreted protein	23.0104	22.1007	22.6292	22.2995	22.1121	22.9931	21.6138	24.5511	25.4725	25.0354	23.6881	25.6986
A0A0H2ZEQ0	Putative transcriptional regulator, TetR family	15.5286	15.2906	15.1627	14.8213	14.5303	17.6381	15.5479	15.4987	16.9266	16.3092	NaN	15.7845
A0A0H2ZEQ1	Putative cytochrome B561	NaN	NaN	NaN	NaN	NaN	NaN	NaN	NaN	NaN	NaN	NaN	NaN
A0A0H2ZEQ4	Putative competence-damaged protein	19.7449	20.1719	20.4011	19.7889	20.2761	19.7745	20.2336	20.3591	20.1852	20.241	19.7228	21.3378
A0A0H2ZEQ5	CheW domain protein	18.3384	14.3455	16.7681	17.4358	14.3498	14.6572	13.7055	12.8801	NaN	NaN	NaN	NaN
A0A0H2ZEQ6	Putative outer membrane protein OmpH	25.4543	24.0775	25.0795	23.9711	23.7139	24.6135	23.0676	22.2527	22.3058	21.9321	23.1573	22.9896
A0A0H2ZEQ7	Cys-tRNA(Pro)/Cys-tRNA(Cys) deacylase (EC 4.2.-.-)	17.5446	17.5205	17.4242	17.7841	17.444	17.5717	17.5267	19.4541	18.7052	19.7571	17.5227	20.1805
A0A0H2ZEQ9	Putative glucose-methanol-choline oxidoreductase	17.8801	17.2017	17.6574	NaN	16.0409	17.5523	21.2313	17.8122	17.9801	19.8201	19.6961	17.9621
A0A0H2ZER0	S-formylglutathione hydrolase (EC 3.1.2.12)	22.4837	22.2136	23.0335	22.0531	21.9835	21.9441	22.4645	21.9851	21.908	21.7409	21.739	21.1453
A0A0H2ZER2	Multidrug ABC transporter ATPase	14.4153	NaN	14.5408	15.5483	14.3433	16.8329	16.5929	17.8932	19.6369	18.6832	17.5145	19.2933
A0A0H2ZER3	Methionine aminopeptidase (MAP) (MetAP) (EC 3.4.11.18) (Peptidase M)	19.7584	19.8496	19.7813	20.4688	20.0884	20.2507	20.1765	22.8674	22.184	22.4537	21.182	22.2367
A0A0H2ZER6	TubC_N domain-containing protein	NaN	NaN	NaN	NaN	NaN	NaN	NaN	NaN	NaN	NaN	NaN	NaN
A0A0H2ZES0	Outer membrane protein assembly factor BamA	19.8352	19.1498	20.1393	19.1848	18.6155	18.3682	20.6312	16.9175	17.406	17.3023	17.9752	16.6972
A0A0H2ZES1	YaeQ family protein	17.79	18.7473	17.8519	18.7215	20.2228	19.5518	17.9699	20.4292	20.5211	20.9934	18.5744	21.0948
A0A0H2ZES2	Putative Fe-S center assembly protein	NaN	NaN	NaN	14.3058	NaN	NaN	17.0204	17.4932	17.349	17.0874	NaN	19.6469
A0A0H2ZES4	4-hydroxyphenylacetate 3-monooxygenase large chain	17.0321	NaN	17.4914	16.4924	14.8217	NaN	17.4256	17.0661	NaN	NaN	NaN	NaN
A0A0H2ZES5	Succinyldiaminopimelate transaminase	19.369	21.6085	19.2386	21.2016	21.8171	22.0696	20.9493	20.6118	20.1296	20.0383	20.8527	19.7842
A0A0H2ZES6	Putative phage shock protein	20.9968	20.4897	20.7308	21.0403	20.7512	20.5998	19.1712	18.4533	18.0565	18.6584	19.0265	19.9479
A0A0H2ZES7	Putative glutamate synthase, large subunit	NaN	NaN	NaN	NaN	NaN	NaN	NaN	NaN	NaN	NaN	NaN	NaN
A0A0H2ZES8	Putative lipoprotein	19.9151	19.4105	20.2476	20.1659	18.6358	19.3017	19.3681	19.9018	20.3492	20.3857	19.8803	20.8018
A0A0H2ZET0	Putative arsenate reductase, glutaredoxin family	19.9908	20.1923	20.3993	20.3489	19.7654	20.2717	20.378	20.6456	21.1928	21.6527	20.0477	21.9072
A0A0H2ZET1	Threonine synthase (EC 4.2.3.1)	20.8885	22.9104	21.0039	22.0056	23.2891	23.0751	22.3978	20.7832	21.2391	20.7991	22.0536	20.1615
A0A0H2ZET5	General secretion pathway protein GspE	NaN	NaN	NaN	NaN	NaN	NaN	NaN	NaN	14.202	14.5888	NaN	16.0077
A0A0H2ZET8	Putative metallo-beta-lactamase superfamily protein	19.5205	20.0863	19.9701	19.389	19.4778	19.5571	21.1236	19.3614	19.828	19.3413	20.5787	19.2929
A0A0H2ZEU0	DUF4197 domain-containing protein	21.233	21.5792	21.5545	21.5055	21.6249	21.5442	20.6577	21.0129	21.2943	22.1737	20.695	22.6269
A0A0H2ZEU1	RNA polymerase sigma factor RpoS (Sigma S) (Sigma-38)	17.6026	17.9667	18.2434	18.1699	17.634	18.1529	18.9787	18.7536	18.2105	18.6705	18.8043	18.9018
A0A0H2ZEU2	MutT/nudix family protein	NaN	14.6795	NaN	NaN	15.864	15.8397	15.0221	15.4599	NaN	NaN	NaN	NaN
A0A0H2ZEU7	Aminoglycoside 3'-phosphotransferase (EC 2.7.1.95)	NaN	NaN	NaN	NaN	NaN	NaN	NaN	NaN	NaN	NaN	NaN	NaN
A0A0H2ZEU8	Putative Na+/alanine symporter	17.3243	19.7185	19.4342	17.4827	19.1194	16.5804	18.6318	NaN	NaN	16.5849	15.6473	NaN
A0A0H2ZEU9	DUF2239 family protein	18.7075	18.5313	18.7459	18.6876	18.1899	18.7776	17.2081	17.7575	16.0909	16.0675	17.1459	16.9884
A0A0H2ZEV2	Ditrans,polycis-undecaprenyl-diphosphate synthase ((2E,6E)-farnesyl-diphosphate specific) (EC 2.5.1.31) (Ditrans,polycis-undecaprenylcistransferase) (Undecaprenyl diphosphate synthase) (UDS) (Undecaprenyl pyrophosphate synthase) (UPP synthase)	13.6364	NaN	14.0264	16.0041	NaN	12.0305	NaN	16.828	NaN	NaN	NaN	NaN
A0A0H2ZEV3	DEAD/DEAH box helicase	18.5382	17.7566	18.2343	19.2143	20.9179	19.339	20.188	20.7839	20.4043	19.9278	20.3218	20.4878
A0A0H2ZEV4	Oxidoreductase	NaN	NaN	NaN	11.8351	12.4226	11.7021	13.6011	20.1231	16.7126	19.8984	14.5099	19.4651
A0A0H2ZEV8	cysteine desulfurase (EC 2.8.1.7)	20.7639	20.4346	20.9187	20.3613	19.7538	20.3156	20.3462	18.7937	18.2439	18.5178	18.5741	18.3119
A0A0H2ZEV9	Mercuric resistance operon regulatory protein	17.0833	17.8656	17.6917	17.7144	18.0759	18.5596	17.3199	17.7718	18.4013	18.0845	18.0039	18.721
A0A0H2ZEW0	tRNA threonylcarbamoyladenosine biosynthesis protein TsaB (t(6)A37 threonylcarbamoyladenosine biosynthesis protein TsaB)	12.4611	14.9188	13.9808	16.1477	13.6256	14.2734	13.9364	18.0233	14.9286	15.5793	14.0763	17.7791
A0A0H2ZEW2	Putative ABC transporter ATP-binding protein	17.1246	16.563	NaN	16.5299	NaN	NaN	NaN	15.7805	NaN	NaN	17.4689	NaN
A0A0H2ZEW4	Putative lipoprotein	20.0961	17.3005	20.3766	19.825	17.9261	18.4316	21.6603	19.1907	19.9596	20.1761	20.9087	20.3796
A0A0H2ZEW6	Putative transcriptional regulator, tetR family	20.0415	20.8856	20.319	20.1155	19.7353	20.2627	19.864	23.4457	20.6803	22.8115	20.3049	21.1692
A0A0H2ZEW7	Phosphoenolpyruvate carboxylase (PEPC) (PEPCase) (EC 4.1.1.31)	15.1371	17.5286	15.9702	17.3531	18.3258	18.5556	20.1367	18.8878	18.6326	17.8074	19.8056	17.233
A0A0H2ZEW8	Inosine-5'-monophosphate dehydrogenase (IMP dehydrogenase) (IMPD) (IMPDH) (EC 1.1.1.205)	21.9247	24.5376	21.8437	23.0344	24.2153	23.6618	23.787	22.2222	22.7886	22.3628	23.871	22.2513
A0A0H2ZEW9	TIGR00266 family protein	13.9001	13.4579	14.2152	15.9836	13.4435	13.2982	13.755	18.4365	16.5403	17.6474	15.8832	18.2103
A0A0H2ZEX1	Negative regulator of flagellin synthesis	NaN	NaN	NaN	NaN	NaN	NaN	NaN	13.6661	NaN	NaN	NaN	16.514
A0A0H2ZEX2	Putative outer membrane protein, OmpA	22.9163	21.9425	22.8695	22.4757	21.6085	21.5168	23.7505	21.5602	22.5098	22.7369	23.3609	22.5445
A0A0H2ZEX4	Probable two-component response regulator	16.3159	NaN	16.68	17.8606	16.3682	NaN	NaN	22.4495	18.8276	17.8349	17.4875	20.4546
A0A0H2ZEX5	Flavohemoglobin expression-modulating QEGLA motif protein	16.4084	13.7868	14.521	16.1945	14.7648	15.9308	13.5417	15.1923	14.3428	15.5147	14.0579	15.5747
A0A0H2ZEX9	Protein-glutamate methylesterase/protein-glutamine glutaminase (EC 3.1.1.61) (EC 3.5.1.44)	NaN	NaN	NaN	11.501	NaN	NaN	12.6506	19.0102	15.0908	15.9364	13.8277	18.4694
A0A0H2ZEY0	Putative membrane or periplasmic protein	20.1264	19.5678	21.2441	20.6054	19.7755	20.3795	20.3583	21.7165	22.4663	24.5174	21.2051	23.3999
A0A0H2ZEY1	Putative membrane protein	19.5234	20.6124	20.8359	21.1765	20.0518	21.036	21.078	22.6954	20.2276	21.6842	20.8022	22.0599
A0A0H2ZEY3	Putative methyl-accepting chemotaxis transducer	16.6061	15.8288	16.0029	15.8606	16.068	16.5622	18.105	15.6036	15.8898	17.0361	17.8717	15.5334
A0A0H2ZEY4	Outer membrane copper receptor OprC	16.9592	17.4579	18.6636	18.3554	17.3997	18.0934	19.0684	16.9211	17.9923	19.7285	17.8188	18.7359
A0A0H2ZEY5	Peptidyl-prolyl cis-trans isomerase (EC 5.2.1.8)	17.4335	16.9659	17.1432	17.8579	17.6788	18.2359	14.5786	18.8362	19.2653	19.4198	16.9754	19.3685
A0A0H2ZEY6	Putative oxidase	22.1124	21.3046	21.6887	21.1448	20.882	21.4524	18.1051	17.785	17.5168	18.086	17.9981	17.6862
A0A0H2ZEY8	Putative oxidoreductase	12.4803	12.1699	13.5461	13.3022	14.2159	12.1056	14.1961	21.0787	20.2386	20.9269	18.1354	20.3502
A0A0H2ZEZ2	HTH cro/C1-type domain-containing protein	18.7732	18.3522	19.369	18.6301	18.0894	16.7504	19.5098	17.7919	18.2414	18.5249	18.843	18.3722
A0A0H2ZEZ4	Putative oxidoreductase, FAD/FMN-binding	16.8534	18.0469	16.8035	17.8818	18.0297	17.7309	22.8632	22.563	22.5073	22.1323	22.9055	21.9527
A0A0H2ZEZ5	Putative carnitine dehydratase	16.053	19.2362	16.7044	18.6788	19.8023	19.2718	18.6598	19.387	18.1233	18.3125	18.9953	18.1432
A0A0H2ZEZ6	Iron-sulfur cluster assembly scaffold protein IscU	22.9981	22.6405	22.9653	22.495	22.2692	21.9638	20.4553	21.2862	22.2288	21.8958	21.2595	22.8075
A0A0H2ZEZ8	Flotillin family protein	15.2155	NaN	17.2579	NaN	NaN	NaN	NaN	NaN	NaN	NaN	NaN	NaN
A0A0H2ZEZ9	Thiol:disulfide interchange protein	23.2256	22.2606	22.644	22.4043	21.9667	22.5404	21.3613	21.5887	21.6439	21.5015	21.6413	22.8341
A0A0H2ZF00	Putative outer membrane protein	20.7706	19.3057	20.7503	19.9074	19.1109	19.836	20.7678	22.1917	22.0178	22.2664	21.8626	22.5514
A0A0H2ZF01	Putative exonuclease III	NaN	NaN	NaN	NaN	NaN	NaN	15.532	13.5278	14.041	NaN	NaN	NaN
A0A0H2ZF02	DUF3509 domain-containing protein	NaN	NaN	NaN	NaN	NaN	NaN	NaN	NaN	NaN	NaN	NaN	NaN
A0A0H2ZF03	Signal recognition particle protein (Fifty-four homolog)	18.6917	18.7148	19.1904	20.0603	18.7299	18.7527	17.4624	18.1793	17.6251	18.5163	17.0786	18.1501
A0A0H2ZF04	DUF946 domain-containing protein	NaN	NaN	NaN	NaN	NaN	NaN	NaN	NaN	NaN	NaN	NaN	NaN
A0A0H2ZF06	Putative metal-transporting P-type ATPase	14.3698	NaN	14.4883	16.3816	17.0502	17.3373	19.0978	16.7441	18.1283	16.6729	19.1487	15.9819
A0A0H2ZF12	Glyoxalase	NaN	NaN	NaN	NaN	NaN	NaN	13.6831	17.2736	17.2367	17.0633	14.5964	15.2955
A0A0H2ZF13	Putative transcriptional regulator, GntR family	13.5755	NaN	NaN	13.0942	NaN	NaN	12.3841	17.3375	13.4856	14.1894	12.9812	13.6098
A0A0H2ZF14	Valine--tRNA ligase (EC 6.1.1.9) (Valyl-tRNA synthetase) (ValRS)	19.4688	18.9532	19.8206	20.5586	19.6885	19.2467	17.0618	20.0246	19.0233	19.5038	18.3773	19.3911
A0A0H2ZF15	Peptide chain release factor 2 (RF-2)	21.018	20.2267	20.7598	20.8314	20.2236	20.3752	18.0484	20.2859	19.3702	19.7499	18.861	20.134
A0A0H2ZF16	Putative acetyltransferase	21.0949	20.2848	20.5194	20.1304	19.7846	20.4337	19.8826	19.3744	18.5838	18.5578	19.1682	19.3216
A0A0H2ZF17	NGG1p interacting factor NIF3	15.5505	16.9175	16.2202	16.7647	15.9628	16.029	15.9271	17.0222	16.1847	16.9466	15.8087	16.849
A0A0H2ZF18	Putative dihydrodipicolinate synthase	15.9185	17.6662	15.5368	17.0435	16.9288	17.5881	19.1653	18.166	17.6139	18.1388	19.1802	18.075
A0A0H2ZF20	Putative N-acetylglucosamine-6-phosphate deacetylase	19.2072	19.2353	19.7892	18.758	18.6622	19.0591	19.6172	18.5824	18.1205	17.6843	18.4553	17.8449
A0A0H2ZF22	tRNA-specific adenosine deaminase (EC 3.5.4.33)	NaN	16.444	18.472	18.5994	17.2743	15.9406	16.7168	NaN	16.0348	15.2557	15.0708	16.3258
A0A0H2ZF24	Possible dehydrogenase	NaN	NaN	NaN	NaN	NaN	NaN	NaN	15.2664	13.314	14.1146	NaN	14.1376
A0A0H2ZF26	Putative LysR-family transcriptional regulator	NaN	NaN	NaN	NaN	NaN	NaN	NaN	NaN	NaN	NaN	NaN	NaN
A0A0H2ZF27	HTH_17 domain-containing protein	NaN	NaN	NaN	NaN	NaN	NaN	16.9368	NaN	NaN	NaN	NaN	17.2297
A0A0H2ZF28	WG repeat-containing protein	15.1343	17.006	17.1208	16.1026	17.7216	16.0706	18.0406	12.7014	16.2029	14.3038	17.2423	14.173
A0A0H2ZF29	Putative multicopper oxidase	20.6027	20.1323	20.5306	19.9458	19.4395	19.9485	20.2278	17.9345	18.3828	16.9384	19.6303	17.6959
A0A0H2ZF32	Putative glutathione S-transferase	13.6398	NaN	14.0623	14.7742	NaN	NaN	13.7882	19.3758	17.6152	17.3685	15.6467	19.4445
A0A0H2ZF37	Mercuric reductase (EC 1.16.1.1) (Hg(II) reductase)	19.7778	19.0279	19.7039	19.0594	18.5289	18.9705	18.8078	17.1644	16.6417	16.9699	18.0452	17.0712
A0A0H2ZF38	Putative amino-acid ABC transporter binding protei	20.0654	18.8354	20.0672	19.1687	18.3798	19.1973	21.519	20.6142	19.7249	20.1502	21.2335	20.9486
A0A0H2ZF40	DUF2170 family protein	17.8893	17.8492	17.7161	17.9436	16.467	17.3619	18.5094	18.94	18.6426	19.0671	16.6496	18.8598
A0A0H2ZF42	Predicted transcriptional regulator YheO, contains PAS and DNA-binding HTH domains	NaN	NaN	NaN	NaN	NaN	NaN	NaN	NaN	NaN	NaN	NaN	NaN
A0A0H2ZF44	Homoserine dehydrogenase (EC 1.1.1.3)	20.7121	20.9516	19.7072	20.6145	21.6863	21.3368	21.7743	20.2348	20.0887	20.0292	20.7097	19.1665
A0A0H2ZF47	Putative ong-chain acyl-CoA thioester hydrolase	NaN	NaN	NaN	NaN	NaN	NaN	NaN	NaN	NaN	NaN	NaN	NaN
A0A0H2ZF48	LuxR family transcriptional regulator	NaN	NaN	NaN	NaN	NaN	NaN	NaN	NaN	NaN	NaN	NaN	NaN
A0A0H2ZF49	Putative transcriptional regulator, LysR family	NaN	NaN	NaN	NaN	NaN	NaN	NaN	NaN	NaN	NaN	NaN	NaN
A0A0H2ZF54	Respiratory nitrate reductase beta subuni	18.0083	17.5403	19.2039	17.5764	16.0062	17.2316	NaN	NaN	NaN	NaN	NaN	NaN
A0A0H2ZF55	YkuD domain-containing protein	NaN	NaN	NaN	NaN	NaN	NaN	NaN	NaN	NaN	NaN	NaN	NaN
A0A0H2ZF56	Putative TRAP-type C4-dicarboxylate transport	16.6798	17.4312	16.4003	17.438	17.597	17.8612	18.8986	20.3812	20.0478	20.6655	18.9121	21.0909
A0A0H2ZF57	Putative AMP-binding enzyme	18.2359	17.059	18.0468	18.4807	18.6462	17.4967	17.9214	19.5526	18.1789	17.9517	16.7373	18.5773
A0A0H2ZF58	Putative peptidase	17.6628	18.2287	18.2379	18.2996	18.4675	18.1265	18.7695	20.1205	19.6022	20.5149	19.1969	20.1539
A0A0H2ZF59	Putative nitrate/nitrite response regulator NarL	16.1075	17.6178	17.7035	18.5284	17.8842	17.4454	16.4159	18.4983	18.4517	18.0825	17.3983	19.5942
A0A0H2ZF62	Isochorismatase domain-containing protein	NaN	NaN	NaN	NaN	NaN	NaN	NaN	NaN	NaN	NaN	NaN	NaN
A0A0H2ZF63	2-isopropylmalate synthase (EC 2.3.3.13) (Alpha-IPM synthase) (Alpha-isopropylmalate synthase)	18.2923	20.2276	18.4586	19.7306	21.8436	20.5946	20.8224	19.7671	20.2143	19.7408	21.078	19.2385
A0A0H2ZF64	Outer membrane protein	15.798	15.4724	14.053	15.4877	14.2972	14.6306	19.575	17.6183	18.1359	19.601	19.0184	19.8658
A0A0H2ZF68	Putative aminotransferase	21.5265	20.9028	21.7298	21.0562	20.5763	21.1038	20.5633	20.2518	19.697	20.4213	20.0239	19.9293
A0A0H2ZKU3;A0A0H2ZF69	Phenazine biosynthesis protein PhzD	12.257	13.8841	12.9269	13.6797	16.8899	15.6516	23.1265	24.4361	23.7588	23.8169	23.8026	24.4025
A0A0H2ZF72	Lipoprotein	18.2081	18.92	18.3071	18.8648	19.1641	19.0731	18.4901	18.3073	17.2072	17.7109	17.8795	NaN
A0A0H2ZF73	FeS assembly protein IscX	17.2703	18.5509	17.0037	17.7571	18.974	18.0136	20.9407	19.4436	16.3439	19.4945	19.2844	19.3678
A0A0H2ZF74	Putative transporter	NaN	NaN	17.2584	15.0969	NaN	16.7584	18.8666	17.5784	16.8907	17.8662	18.5341	18.2932
A0A0H2ZF76	Possible Type II restriction enzyme, methylase subunit	16.0026	18.8062	16.9411	18.7192	19.59	19.5399	15.1776	16.0139	15.7864	17.7397	15.5427	16.7958
A0A0H2ZF77	Outer membrane protein assembly factor BamB	21.1028	21.619	21.1014	21.5873	21.0523	21.747	20.8185	18.8408	18.4838	19.148	19.9984	19.9714
A0A0H2ZF78;A0A0H2Z6I2	Putative ATP-binding component of ABC transporter	NaN	NaN	13.641	13.6178	13.2873	12.8598	21.0615	17.7323	18.7182	19.2912	19.9707	17.3367
A0A0H2ZF79	serine O-acetyltransferase (EC 2.3.1.30)	18.3218	17.976	19.4308	17.7087	17.2039	15.9841	19.7216	16.8819	16.5671	17.5118	19.0324	15.8926
A0A0H2ZF82	2Fe-2S ferredoxin	20.8907	21.0659	20.3148	20.5506	19.8138	19.7201	18.6306	20.1513	NaN	19.924	19.0178	19.7402
A0A0H2ZF83	Pyochelin synthase PchD (EC 6.2.1.61) (Nonribosomal peptide synthase PchD) (Salicylate--[aryl-carrier protein] ligase)	12.6033	11.1075	18.0846	19.9013	13.983	15.9282	19.9399	24.282	23.1059	23.0469	21.7128	23.6054
A0A0H2ZF84	Protein translocase subunit SecD	19.0071	18.4126	19.1134	18.4386	18.3511	16.7662	19.316	17.4303	18.1084	17.9366	18.8079	16.8179
A0A0H2ZF85	Periplasmic mercury ion-binding protein	18.6286	18.8889	18.9562	18.6945	18.654	18.139	19.3667	19.4887	21.2601	21.1562	19.8431	20.7621
A0A0H2ZF87	tRNA (cytidine/uridine/adenosine-2'-O-)-methyltransferase TrmJ (EC 2.1.1.-) (EC 2.1.1.200) (tRNA (cytidine(32)/uridine(32)/adenosine(32)-2'-O)-methyltransferase) (tRNA Cm32/Um32/Am32 methyltransferase)	16.2772	15.1466	16.4737	18.1025	16.2311	15.4703	15.7171	19.1783	17.5703	18.5468	16.5429	18.2768
A0A0H2ZF88	UvrABC system protein A (UvrA protein) (Excinuclease ABC subunit A)	19.3612	23.3377	20.36	21.7608	22.9254	21.7978	22.3853	20.3878	20.6654	20.47	21.3075	20.5392
A0A0H2ZF92	Sec translocon accessory complex subunit YajC	17.1891	18.0805	18.9853	17.4987	16.8852	14.5385	17.4376	13.1472	14.6178	13.8247	14.0804	NaN
A0A0H2ZF93	Transcription termination/antitermination protein NusG	22.7926	22.9985	22.9496	23.3903	23.0471	23.0827	21.7806	23.3687	23.5304	23.6033	22.2321	23.8493
A0A0H2ZF98	RecBCD enzyme subunit RecD (EC 3.1.11.5) (Exonuclease V subunit RecD) (ExoV subunit RecD) (Helicase/nuclease RecBCD subunit RecD)	NaN	NaN	NaN	NaN	NaN	NaN	NaN	NaN	NaN	NaN	NaN	NaN
A0A0H2ZFA3	DNA polymerase holoenzyme chi subunit	18.6337	NaN	18.6674	19.3265	17.5026	NaN	NaN	NaN	NaN	NaN	NaN	NaN
A0A0H2ZFA5	D-alanyl-D-alanine dipeptidase (D-Ala-D-Ala dipeptidase) (EC 3.4.13.22)	NaN	NaN	NaN	NaN	NaN	NaN	NaN	NaN	NaN	NaN	NaN	NaN
A0A0H2ZFA6	DUF1329 domain-containing protein	21.6346	21.1311	22.1768	21.3919	20.592	21.0957	24.1704	24.2314	24.3564	24.5587	24.2374	24.7411
A0A0H2ZFA8	GST N-terminal domain-containing protein	NaN	16.0169	14.7537	15.1118	15.7671	15.7906	17.5632	18.0215	14.1523	17.5754	14.9698	17.8901
A0A0H2ZFB3;Q02GN4	Putative nucleoid-associated protein	17.5205	16.0824	17.3213	17.9507	17.2763	17.3962	15.9842	18.2914	18.1213	18.5119	17.8708	18.875
A0A0H2ZFB4	Probable chaperone	NaN	NaN	NaN	NaN	NaN	NaN	NaN	NaN	NaN	NaN	NaN	NaN
A0A0H2ZFB7	Putative pilus assembly protein	NaN	NaN	NaN	NaN	NaN	NaN	NaN	16.6264	12.7255	13.4149	13.3147	NaN
A0A0H2ZFB8	Glutathione S-transferase family protein	NaN	NaN	NaN	NaN	NaN	NaN	NaN	NaN	NaN	NaN	NaN	NaN
A0A0H2ZFB9	Putative amidohydrolase	19.3699	20.8805	20.3957	20.9053	20.07	20.8204	21.0721	20.9314	20.8867	20.973	20.6395	20.4503
A0A0H2ZFC2	AAA domain-containing protein	15.4202	14.1807	16.3829	15.5687	13.4218	12.5322	17.7496	20.113	19.9041	19.9337	18.1947	20.6469
A0A0H2ZFC3	Putative long-chain-fatty-acid-CoA ligase	NaN	NaN	11.034	11.9151	8.86963	NaN	12.7606	19.4466	16.136	15.5168	13.9204	18.709
A0A0H2ZFC5	Type 4 fimbrial biogenesis protein PilF	19.7982	19.5434	19.649	19.7146	19.8697	19.9987	20.1129	19.0143	18.9185	20.0522	19.8362	19.9442
A0A0H2ZFC7	Nitroreductase domain-containing protein	16.5373	16.2614	16.1808	16.5268	15.1583	16.8848	17.1147	NaN	13.4197	13.9379	14.9795	14.4522
A0A0H2ZFC9	Putative Rrf2 family protein	18.5321	19.3498	18.8857	18.6443	19.4699	19.4597	16.2259	19.6315	19.6213	20.2288	19.09	19.352
A0A0H2ZFD3	Probable two-component response regulator	NaN	NaN	NaN	NaN	NaN	NaN	NaN	18.1156	NaN	15.5837	NaN	17.143
A0A0H2ZFD4	Protein-export membrane protein SecF	18.8637	19.0467	19.2745	18.5809	18.5262	16.7783	19.2067	17.4412	17.9468	17.9649	18.6358	17.4675
A0A0H2ZFD5	Putative ornithine cyclodeaminase	18.2198	20.76	18.208	19.4667	20.2899	20.3208	20.1705	19.8643	19.0551	19.5742	19.8971	19.9438
A0A0H2ZFD8	Possible isochorismatase family protein	NaN	20.8409	19.6483	19.4618	17.8565	19.9543	19.0238	NaN	17.6294	NaN	NaN	NaN
A0A0H2ZFD9	Com family DNA-binding transcriptional regulator	NaN	NaN	NaN	NaN	NaN	NaN	NaN	NaN	NaN	NaN	NaN	NaN
A0A0H2ZFE1	Putative universal stress protein	NaN	NaN	NaN	NaN	NaN	NaN	NaN	NaN	NaN	NaN	NaN	NaN
A0A0H2ZFE6	Fumarate hydratase class I (EC 4.2.1.2)	22.0706	23.5183	22.0823	23.1325	23.2311	23.3498	15.3304	14.0768	12.2689	11.5865	11.8607	14.7186
A0A0H2ZFF2	Putative sugar phosphatase	14.3838	NaN	15.1706	15.3102	14.8103	13.3571	18.2557	18.572	19.1302	18.944	18.8513	17.0684
A0A0H2ZFF3	Pseudouridine synthase (EC 5.4.99.-)	17.3145	18.7241	18.7347	17.8435	18.5718	17.2579	15.1094	14.4265	15.6836	14.9698	15.5065	15.0264
A0A0H2ZFF4	Putative ABC-transporter ATP-binding component	17.0728	16.3308	17.5474	16.8172	16.4497	15.6776	18.5018	16.8689	15.4914	16.876	17.5783	16.8883
A0A0H2ZFF9	Putative zinc-binding oxidoreductase	14.4279	14.6032	14.2453	14.6995	17.6406	15.3801	14.3563	16.6614	14.7711	13.6752	18.2639	15.0047
A0A0H2ZFG1	Putative flavoprotein	17.6893	17.7974	19.1192	18.8206	15.5679	16.8793	14.4719	17.1609	15.9892	16.5045	15.2772	14.9343
A0A0H2ZFG2	Putative transcriptional regulator, LysR family	NaN	NaN	NaN	NaN	NaN	NaN	NaN	NaN	NaN	NaN	NaN	NaN
A0A0H2ZFG3	Putative Mg2+ and Co2+ transporter CorC	19.8749	20.1447	20.0068	20.6364	20.1053	20.6124	18.8939	19.2694	19.2442	19.391	18.9504	18.2362
A0A0H2ZFG4	Putative periplasmic transport protein	NaN	NaN	14.1273	13.7498	NaN	NaN	17.4528	13.8393	14.0955	14.4656	17.2666	14.4493
A0A0H2ZFG8	Putative acetyltransferase	NaN	NaN	NaN	NaN	NaN	NaN	NaN	NaN	NaN	NaN	NaN	NaN
A0A0H2ZFH0	Putative ABC-type proline/glycine betaine transpor	NaN	NaN	20.0889	20.5205	NaN	NaN	19.9526	20.8128	NaN	20.3172	21.0656	20.9744
A0A0H2ZFH3	serine-type D-Ala-D-Ala carboxypeptidase (EC 3.4.16.4)	18.5517	18.2508	19.6887	18.8369	17.7073	17.1669	20.0978	17.7992	18.5563	18.6318	19.1454	18.4521
A0A0H2ZFH4	Putative D-isomer specific 2-hydroxyacid dehydroge	16.38	18.8256	17.0492	17.9479	20.9133	19.7229	19.3212	20.067	20.0068	18.9606	19.8189	19.9085
A0A0H2ZFH5	Carboxylesterase	16.1346	15.9639	16.7751	17.2022	16.4484	16.0769	15.8333	18.9327	18.4527	19.4279	16.7852	19.9766
A0A0H2ZFH8	Putative amino acid ABC transporter	21.0297	20.2559	20.7637	20.1646	19.8491	20.6352	19.3793	20.441	20.8293	21.1737	20.2648	21.972
A0A0H2ZFI0	Putative lemA-like protein	13.793	NaN	14.0476	13.0481	NaN	NaN	17.6741	NaN	NaN	12.9899	NaN	13.3284
A0A0H2ZFI2	Molybdopterin synthase catalytic subunit (EC 2.8.1.12) (MPT synthase subunit 2) (Molybdenum cofactor biosynthesis protein E) (Molybdopterin-converting factor large subunit) (Molybdopterin-converting factor subunit 2)	13.5787	13.9501	14.3585	14.1571	13.9423	NaN	14.672	18.1781	15.9034	17.9435	15.2631	17.6993
A0A0H2ZFI7	PINc domain-containing protein	14.9113	15.0515	14.5342	15.1163	15.1494	14.2925	18.3088	17.3464	17.7408	18.4913	16.7863	14.3587
A0A0H2ZFJ1	Flavin prenyltransferase UbiX (EC 2.5.1.129)	19.7092	19.4876	20.3585	19.1098	18.7572	18.8456	19.7544	16.9036	17.3127	17.8514	17.8054	18.0345
A0A0H2ZFJ2	Probable medium-chain acyl-CoA ligase	16.9366	16.9485	17.5002	17.8822	18.8612	16.9338	21.9695	22.0907	21.3814	21.2861	22.0164	21.5345
A0A0H2ZFJ3	nitrate reductase (quinone) (EC 1.7.5.1)	20.1459	18.4556	20.2733	18.2103	16.2913	16.9869	14.5633	13.2598	NaN	14.0556	11.6937	NaN
A0A0H2ZFJ4	Chromosome partitioning protein ParB	16.5529	16.7947	NaN	15.4188	16.8778	16.5472	20.4162	20.6482	22.1923	22.2475	21.4139	22.6443
A0A0H2ZFJ5	Molybdopterin converting factor, small subunit	18.6534	18.589	18.4814	17.9732	18.8499	18.5184	20.0236	20.1531	19.0244	19.7715	19.2403	19.9383
A0A0H2ZFJ6	Probable acetyltransferase	15.2293	15.6807	16.088	16.888	15.7629	16.2899	16.1868	20.4238	18.6122	19.1177	17.1047	17.2067
A0A0H2ZFK0	Probable metal transporting P-type ATPase	NaN	NaN	NaN	NaN	NaN	NaN	14.6851	NaN	NaN	NaN	16.1435	NaN
A0A0H2ZFK1	Inorganic pyrophosphatase (EC 3.6.1.1) (Pyrophosphate phospho-hydrolase) (PPase)	23.9908	23.3354	24.1972	23.929	23.0752	23.6044	21.9346	21.4021	21.0726	21.2208	21.6447	21.8174
A0A0H2ZFK3	Possible membrane protein	NaN	NaN	NaN	NaN	NaN	NaN	NaN	NaN	NaN	NaN	NaN	NaN
A0A0H2ZFK4	Probable 3-ketoacyl-CoA thiolase	23.209	22.6823	23.2305	22.6858	22.2288	22.522	21.5475	19.6198	20.1928	20.318	21.0701	19.9019
A0A0H2ZFK5	2-dehydropantoate 2-reductase (EC 1.1.1.169) (Ketopantoate reductase)	NaN	NaN	NaN	NaN	NaN	NaN	NaN	18.7021	16.493	15.6075	NaN	18.3118
A0A0H2ZFK6	Putative binding protein component of ABC transpor	13.8907	NaN	NaN	12.7373	14.0365	13.2057	18.7675	19.2366	19.5968	19.1242	17.9662	19.4536
A0A0H2ZFK7	Histone-like protein HU form N	21.9741	22.9301	23.0274	22.7316	23.2099	22.5917	23.0057	21.2752	21.717	22.2145	21.4882	22.1714
A0A0H2ZFL0	Arginine biosynthesis bifunctional protein ArgJ [Cleaved into: Arginine biosynthesis bifunctional protein ArgJ alpha chain; Arginine biosynthesis bifunctional protein ArgJ beta chain] [Includes: Glutamate N-acetyltransferase (EC 2.3.1.35) (Ornithine acetyltransferase) (OATase) (Ornithine transacetylase); Amino-acid acetyltransferase (EC 2.3.1.1) (N-acetylglutamate synthase) (AGSase)]	21.5211	21.3866	21.8121	22.1592	21.4018	21.6227	22.8119	23.7696	22.9988	23.2595	22.8707	23.3266
A0A0H2ZFL1	Possible acetyltransferase, GNAT family	NaN	NaN	NaN	NaN	NaN	NaN	NaN	16.6036	18.4221	18.565	13.5266	17.3716
A0A0H2ZFL3	D-alanine--D-alanine ligase (EC 6.3.2.4) (D-Ala-D-Ala ligase) (D-alanylalanine synthetase)	18.0193	16.8595	17.9701	19.0763	17.3843	17.2729	18.8597	20.9586	20.4242	20.3523	19.4632	20.3072
A0A0H2ZFL4	Putative racemase	13.7789	13.0691	NaN	13.4147	12.6282	13.5703	17.3667	17.206	14.2584	14.4315	16.4226	15.568
A0A0H2ZFL8	PBPb domain-containing protein	16.4015	17.0285	16.8756	16.01	17.0308	16.584	16.2815	18.2054	16.3322	16.8253	14.3588	17.3281
A0A0H2ZFL9	Possible phosphatase/hydrolase	15.0972	14.7376	NaN	13.6437	NaN	NaN	NaN	16.4938	NaN	14.8544	NaN	18.4045
A0A0H2ZFM3	Riboflavin synthase alpha chain	20.7514	21.3284	21.194	20.3613	20.8588	20.7481	20.265	18.9594	18.456	18.2444	19.3436	18.0464
A0A0H2ZFM4	histidine kinase (EC 2.7.13.3)	NaN	18.4847	17.6197	19.2252	NaN	19.2334	17.5129	17.282	16.0789	NaN	NaN	16.6391
A0A0H2ZFM5	Stringent starvation protein A	18.7318	18.6173	19.4085	18.1791	20.5098	18.2028	17.9467	20.5618	19.9722	20.1514	17.3337	20.531
A0A0H2ZFN1	Molybdenum cofactor biosynthesis protein B	17.288	17.7623	18.6697	18.5769	17.2576	17.5194	16.0583	NaN	NaN	NaN	14.4688	NaN
A0A0H2ZFN2	Probable AsnC-family transcriptional regulator	19.7136	20.0735	20.8986	20.4707	20.4357	21.265	NaN	20.164	19.2141	18.7583	17.3262	19.0071
A0A0H2ZFN3	Outer membrane protein OprG	21.7228	21.8936	22.1796	21.5752	21.2779	21.4427	20.915	20.1993	20.7534	20.9342	19.5442	20.9306
A0A0H2ZFN5	DUF1043 domain-containing protein	18.0757	17.839	19.2431	18.483	18.4781	16.7577	19.8665	17.4964	NaN	17.1747	18.1504	16.7941
A0A0H2ZFN6	AMP nucleosidase (EC 3.2.2.4)	15.3002	14.659	16.1819	17.2896	14.9134	15.5144	16.405	18.3883	18.3997	18.0157	17.7182	18.0987
A0A0H2ZFP0	Histidinol-phosphate aminotransferase (EC 2.6.1.9) (Imidazole acetol-phosphate transaminase)	18.1297	17.9017	18.6962	19.021	18.5488	18.205	19.3991	20.5026	19.505	19.1524	19.1325	19.8101
A0A0H2ZFP1	Sel1 repeat family protein	17.0754	17.5048	17.3891	18.0957	18.2206	18.4777	17.775	18.2146	NaN	NaN	NaN	17.7304
A0A0H2ZFP2;A0A0H2ZE17	DUF1302 domain-containing protein	13.0606	14.384	13.0634	12.0369	13.0398	11.8895	21.2245	19.9662	20.1377	20.8044	20.3816	20.7644
A0A0H2ZFP5	MlaD domain-containing protein	17.3247	17.6462	NaN	16.7899	16.9195	NaN	16.1459	NaN	NaN	NaN	NaN	NaN
A0A0H2ZFQ0	Lipopolysaccharide export system protein LptC	NaN	NaN	NaN	NaN	NaN	NaN	NaN	NaN	NaN	NaN	NaN	NaN
A0A0H2ZFQ1	DUF1820 family protein	19.2354	19.3352	19.1861	18.9984	20.0194	19.5763	NaN	NaN	NaN	NaN	NaN	NaN
A0A0H2ZFQ5	Nitrogen regulatory IIA protein	21.1853	20.6849	20.8204	20.8787	20.6323	20.848	20.5391	21.3275	19.4631	21.2379	20.2638	22.482
A0A0H2ZFQ6	Soluble lytic transglycosylase B	16.8144	15.4374	15.7991	17.218	15.1678	15.8026	18.3917	20.2137	19.4673	19.078	18.7224	20.2968
A0A0H2ZFQ7	LPS-assembly lipoprotein LptE	21.1591	20.2731	21.3614	21.1158	20.1236	20.1141	20.399	19.2166	19.8057	19.7786	20.1215	19.8572
A0A0H2ZFR1	Probable acetyltransferase	NaN	NaN	NaN	NaN	NaN	NaN	NaN	18.4654	NaN	17.1866	NaN	NaN
A0A0H2ZFR2	Fumarate hydratase class II (Fumarase C) (EC 4.2.1.2) (Aerobic fumarase) (Iron-independent fumarase)	16.6417	17.4425	18.953	20.1007	18.5784	19.6131	25.2332	24.168	24.5494	24.3745	24.9375	24.1692
A0A0H2ZFR8	Putative carbon-nitrogen hydrolase	16.3907	18.9479	16.5797	17.6981	18.7532	19.0684	19.8785	20.5733	19.8311	20.2956	19.9536	20.3104
A0A0H2ZFS0	Lon N-terminal domain-containing protein	12.2878	NaN	NaN	13.3947	12.2237	12.8276	12.4545	18.5483	13.401	18.6899	13.47	17.2111
A0A0H2ZFS1;A0A0H2Z939	Putative aldehyde dehydrogenase	24.6101	23.5352	23.337	24.0485	23.8473	24.5818	22.9424	23.3266	22.9237	22.8904	23.1335	23.0546
A0A0H2ZFS3	Cell shape-determining protein MreC (Cell shape protein MreC)	15.6328	15.6568	15.5301	16.7079	15.5069	15.1824	15.5855	NaN	15.157	15.2832	NaN	NaN
A0A0H2ZFS5	Oxidoreductase	16.1967	15.7382	15.9042	17.4288	16.4362	14.8513	18.3252	21.068	21.1117	21.5724	19.6052	21.6966
A0A0H2ZFS7	Transcriptional regulator AmpR	13.9817	16.9779	NaN	NaN	14.3371	14.0503	17.2031	NaN	NaN	12.9897	16.5483	NaN
A0A0H2ZFT2	AMP nucleosidase (EC 3.2.2.4) (AMP nucleosidase)	19.3143	19.3529	18.6721	18.7656	19.2536	19.6738	19.2153	17.0479	18.1876	17.9335	19.1049	17.5178
A0A0H2ZFT6	Putative DNA-binding response regulator	19.1581	19.4567	20.1751	20.2903	19.5557	19.6836	19.5138	21.1893	20.9086	21.5374	19.6452	21.4121
A0A0H2ZFT8	Phosphomethylpyrimidine kinase	20.1193	21.0254	20.6888	20.6852	20.4889	20.9106	20.0503	20.4856	20.1258	19.7572	20.1984	20.7556
A0A0H2ZFU1	5-carboxymethyl-2-hydroxymuconate isomerase	NaN	NaN	NaN	NaN	15.7073	14.6927	NaN	14.3893	NaN	14.5653	NaN	NaN
A0A0H2ZFU2	Thiamine-monophosphate kinase (TMP kinase) (Thiamine-phosphate kinase) (EC 2.7.4.16)	NaN	NaN	NaN	13.8171	NaN	NaN	NaN	14.2062	NaN	NaN	NaN	NaN
A0A0H2ZFU5	Putative transcriptional regulator	18.1058	16.8323	18.1749	18.2457	16.6474	17.9992	14.7236	15.1367	14.5303	15.1718	15.1392	15.502
A0A0H2ZFU6	Putative sulfite or nitrite reductas	15.6527	15.2611	15.812	16.4297	16.5075	15.556	17.7729	18.9478	17.8622	18.9207	17.3389	19.2838
A0A0H2ZFU7	Putative lipoprotein	16.0581	16.0529	17.1288	15.7445	15.8499	16.0572	18.2925	15.5331	16.3707	17.7213	16.4833	15.5551
A0A0H2ZFU8	Putative murein transglycosylase	17.8222	16.7466	18.0027	18.2309	17.1296	17.2022	17.593	19.2599	18.5177	19.1079	16.6979	18.3551
A0A0H2ZFV1	Endolytic peptidoglycan transglycosylase RlpA (EC 4.2.2.-) (Rare lipoprotein A)	18.3877	16.7703	18.2049	17.7264	17.2697	17.857	17.5154	15.3033	NaN	NaN	NaN	16.5294
A0A0H2ZFV3	Putative transcriptional regulator	17.9972	20.1447	19.6823	18.9601	19.5957	18.5498	20.9337	18.118	18.9311	19.0694	18.5077	17.6188
A0A0H2ZFV5	Transcription antitermination protein NusB (Antitermination factor NusB)	22.2151	22.1994	21.5135	21.5686	22.658	22.7201	20.1284	21.3611	21.5581	21.4245	20.5489	21.2899
A0A0H2ZFV6	dTDP-4-dehydrorhamnose reductase (EC 1.1.1.133)	18.2907	19.6696	16.0852	19.02	20.2207	19.8874	19.7397	17.2036	17.4449	17.9479	18.1744	17.4052
A0A0H2ZFV9	Methyltransferase	12.9626	14.1178	13.6636	14.0199	NaN	12.4991	12.2048	18.8611	16.4237	16.0305	14.8858	17.9902
A0A0H2ZFW1	MaoC-like domain-containing protein	18.2927	19.0574	19.1467	19.343	19.7011	19.1423	22.9246	23.8905	23.3574	23.7111	22.5844	23.8031
A0A0H2ZFW3	Protein CyaE	NaN	NaN	20.1346	NaN	NaN	NaN	19.8502	NaN	NaN	NaN	NaN	NaN
A0A0H2ZFW6	Putative short chain dehydrogenase	18.5928	19.7389	19.3967	19.8818	19.9283	20.4163	21.1749	20.725	19.7954	20.0636	19.957	19.9249
A0A0H2ZFW8	Pilin	22.9343	22.2762	23.1834	22.4147	22.2764	21.811	24.6559	23.5637	25.5075	26.1688	24.6454	25.9998
A0A0H2ZFX1	PBPb domain-containing protein	NaN	NaN	NaN	NaN	NaN	NaN	NaN	17.7196	15.6291	15.5803	14.8084	NaN
A0A0H2ZFX2	Dephospho-CoA kinase (EC 2.7.1.24) (Dephosphocoenzyme A kinase)	17.2129	16.5092	15.7692	16.5042	16.7382	15.7011	16.5132	20.2264	18.9933	19.205	18.12	21.1137
A0A0H2ZFX3	Class I SAM-dependent methyltransferase	NaN	NaN	NaN	NaN	NaN	NaN	NaN	NaN	NaN	NaN	NaN	NaN
A0A0H2ZFX5	Putative SH3 domain protein	17.6926	14.197	19.3971	18.5986	12.669	14.2255	14.3334	NaN	NaN	13.6453	13.0111	NaN
A0A0H2ZFX6	Probable two-component regulator	NaN	NaN	15.1628	15.5591	14.8615	15.2223	NaN	19.0602	17.0184	17.2678	15.0864	19.6862
A0A0H2ZFY0	Ferrienterobactin-binding periplasmic protein FepB	NaN	NaN	NaN	13.1214	NaN	NaN	14.5443	18.2335	15.8048	15.8599	15.1396	18.2556
A0A0H2ZFY7	DUF2218 domain-containing protein	20.5239	18.9079	20.1253	18.542	20.2196	18.7472	20.9715	19.842	21.8838	21.5035	18.656	22.8144
A0A0H2ZFY9	Geranyltranstransferase	14.3578	NaN	14.0333	15.4129	15.0673	14.5637	14.83	19.4096	14.7538	15.5079	14.9762	19.157
A0A0H2ZFZ0	Amidase family protein	18.507	19.1799	18.2761	19.5121	22.4044	19.2607	21.0024	22.6519	22.1396	22.0367	22.3226	22.5289
A0A0H2ZFZ5	Type I ferripyoverdine receptor, FpvB	12.7204	11.2787	14.4396	14.3302	12.1598	14.0745	19.4294	17.3005	18.9752	19.0307	17.9085	19.2892
A0A0H2ZFZ9	Riboflavin biosynthesis protein RibD [Includes: Diaminohydroxyphosphoribosylaminopyrimidine deaminase (DRAP deaminase) (EC 3.5.4.26) (Riboflavin-specific deaminase); 5-amino-6-(5-phosphoribosylamino)uracil reductase (EC 1.1.1.193) (HTP reductase)]	14.2077	13.1202	13.9013	17.5795	13.8713	13.0144	13.2715	17.7716	15.3552	17.893	13.9979	17.2882
A0A0H2ZG02	Putative bacteriophytochrome	NaN	NaN	NaN	14.4526	NaN	NaN	NaN	17.1351	15.3538	15.0236	NaN	14.9941
A0A0H2ZG04	Zinc-binding protein	20.7891	20.1533	21.036	20.0519	19.7187	19.9276	18.4438	19.6225	20.9367	20.9715	19.5781	21.6766
A0A0H2ZG08	Putative NAD-dependent epimerase	16.8212	16.7681	17.759	18.2635	17.9092	16.7374	17.6026	20.3619	19.406	19.5716	18.3601	20.0467
A0A0H2ZG11	Putative periplasmic protein	NaN	NaN	16.4909	NaN	16.8354	NaN	NaN	NaN	NaN	NaN	NaN	NaN
A0A0H2ZG14	Pyocin S5	12.5334	10.988	12.923	14.0674	11.3911	12.5324	18.3161	19.8897	20.2586	20.6251	19.0623	20.6343
A0A0H2ZG15	5-carboxy-2-hydroxymuconate semialdehyde dehydrogenase	NaN	NaN	NaN	NaN	17.6457	NaN	NaN	17.4941	NaN	NaN	NaN	16.3763
A0A0H2ZG16	Putative aldehyde dehydrogenase	NaN	NaN	NaN	NaN	NaN	NaN	16.6025	NaN	NaN	NaN	NaN	14.4143
A0A0H2ZG17	Putative transcriptional regulator, GntR family	15.6314	14.9287	14.9478	17.4774	14.7154	17.5613	15.1727	15.4036	17.2856	17.5308	15.5831	16.8783
A0A0H2ZG18	Putative nonribosomal peptide synthetase	19.3572	19.8721	19.6479	20.3807	21.2945	19.5368	19.6301	21.0955	20.5395	19.6264	20.7364	20.7007
A0A0H2ZG20	Putative 2,4-dihydroxyhept-2-ene-1,7-dioic acid aldolase	NaN	NaN	NaN	NaN	NaN	NaN	NaN	NaN	NaN	NaN	NaN	NaN
A0A0H2ZG32	Putative secretion protein	NaN	NaN	NaN	NaN	NaN	NaN	NaN	NaN	NaN	NaN	NaN	NaN
A0A0H2ZG42	Putative acyl-CoA dehydrogenase	21.0068	22.5515	21.3859	22.0128	22.5081	22.5449	22.1886	21.0875	21.1442	21.0347	21.7395	20.9255
A0A0H2ZG44	Putative transcriptional regulator	NaN	NaN	NaN	NaN	NaN	NaN	NaN	NaN	NaN	NaN	NaN	NaN
A0A0H2ZG46	Beta-lactamase (EC 3.5.2.6)	NaN	NaN	NaN	NaN	NaN	NaN	21.2969	23.7455	24.55	24.1337	22.6107	25.4584
A0A0H2ZG47	Putative 3-carboxymuconate cyclase	17.8801	19.7523	17.7463	19.2865	19.6784	19.6432	20.9931	21.0708	21.2565	21.2658	21.014	21.4234
A0A0H2ZG51	Probable phenazine-specific methyltransferase	12.9568	12.2376	16.1064	14.3078	13.1499	11.3429	19.9851	22.4442	21.7226	22.0533	20.2706	22.2087
A0A0H2ZG54	Putative oxidoreductase	19.8288	18.3732	19.4464	18.2545	16.4072	18.0417	18.5504	16.7077	16.6022	16.543	15.4515	18.3184
A0A0H2ZG56;A0A0H2Z9Z1	Phenazine biosynthesis protein PhzE	13.9542	NaN	12.2406	13.7359	12.1436	12.8511	14.8277	19.2107	15.5867	18.269	15.6257	19.1311
A0A0H2ZG57	Putative 4-hydroxyphenylacetate degradation bifunctional isomerase	14.4979	16.4024	15.2598	14.6668	14.7766	16.777	15.7436	14.896	13.3784	14.2847	13.6792	14.884
A0A0H2ZG60	Peptidyl-prolyl cis-trans isomerase C2	23.1929	22.7279	23.2394	22.787	22.4164	22.5611	22.0457	23.024	23.4509	23.6771	22.5172	24.0967
A0A0H2ZG63	Pyochelin biosynthetic protein PchG	NaN	15.0447	17.9377	18.6578	14.0399	16.8323	18.2626	20.2379	19.455	20.2189	19.6503	19.4958
A0A0H2ZG64	Putative protease	11.6864	NaN	13.3212	11.426	NaN	NaN	19.8727	19.8579	20.1047	20.0014	19.0829	20.8122
A0A0H2ZG65	B3_4 domain-containing protein	15.0867	14.6403	14.3878	15.2535	14.8962	15.0287	14.486	18.79	16.0965	17.6641	16.2043	15.4996
A0A0H2ZG66	Putative iron-sulfur cluster-binding protein	NaN	NaN	NaN	NaN	NaN	NaN	18.7553	14.7152	15.1348	15.2426	17.3622	15.1533
A0A0H2ZG68	Pyochelin biosynthetic protein PchC	16.6604	15.8297	17.7682	17.4351	17.1688	15.9848	18.5799	21.7575	19.6645	20.2478	19.176	21.9448
A0A0H2ZG72	Bacterioferritin (EC 1.16.3.1)	18.8058	20.1112	20.3589	20.888	21.0127	19.9495	19.277	19.6027	19.1165	19.9985	19.4678	19.4252
A0A0H2ZG74	Putative transcriptional regulator	19.6659	19.8251	20.22	19.477	19.5873	19.7473	17.5709	18.5362	18.3413	18.7058	18.025	17.2153
A0A0H2ZG75	SPOR domain-containing protein	15.9951	15.7313	16.5124	16.3761	15.6552	15.5083	16.5151	16.6882	16.8617	17.869	NaN	NaN
A0A0H2ZG87	Putative oxidoreductase	NaN	18.7608	NaN	15.7326	16.1472	16.5054	15.5733	NaN	NaN	NaN	15.4714	NaN
A0A0H2ZG91	Purine nucleoside phosphorylase	20.0547	19.658	20.1958	19.0848	19.0105	19.1389	17.7596	18.2758	19.107	19.1935	18.183	19.27
A0A0H2ZG92	Chemotactic transducer PctA	14.5768	NaN	NaN	14.7002	NaN	NaN	17.8924	NaN	NaN	NaN	NaN	NaN
A0A0H2ZG93	Putative two-component response regulator	14.2219	16.4516	15.2473	17.0635	16.2748	17.2284	18.3291	17.388	NaN	NaN	17.5081	NaN
A0A0H2ZG94	Two-component response regulator PilR	13.7728	NaN	14.1824	14.1449	14.1226	14.7746	NaN	17.155	15.0832	17.3497	14.9643	16.5878
A0A0H2ZG95	Formyltetrahydrofolate deformylase (EC 3.5.1.10) (Formyl-FH(4) hydrolase)	20.2225	18.9255	19.2751	19.7559	20.507	20.0748	19.3225	18.6565	19.6326	18.9034	17.6573	19.3896
A0A0H2ZG96	Possible LysR family transcription regulator	NaN	NaN	NaN	NaN	NaN	NaN	NaN	NaN	NaN	NaN	NaN	NaN
A0A0H2ZG97	D-alanine--D-alanine ligase (EC 6.3.2.4) (D-Ala-D-Ala ligase) (D-alanylalanine synthetase)	20.331	21.7774	21.0106	21.3496	21.5184	21.6706	21.2548	20.7992	21.3305	21.0086	20.9114	21.3944
A0A0H2ZG99	GGACT domain-containing protein	17.4706	17.7592	18.2139	17.1815	15.8606	17.3163	17.2971	16.6968	19.0924	18.2206	17.2602	17.7031
A0A0H2ZGA0	Type 4 fimbrial biogenesis protein PilE	15.7866	14.6499	16.7068	15.0543	14.1867	12.5529	16.8608	14.4211	16.0415	17.6945	13.6587	15.4723
A0A0H2ZGA2	RND efflux membrane fusion protein	NaN	NaN	NaN	NaN	14.0545	NaN	16.7	15.5898	16.835	15.8881	17.0202	14.9631
A0A0H2ZGA4	Octylprenyl diphosphate synthase	19.8428	17.5461	18.7087	21.5184	19.204	17.3967	20.7752	23.4707	21.0669	22.7938	20.9818	23.0446
A0A0H2ZGA5	Putative transcriptional regulator	15.3524	14.7817	14.9922	NaN	NaN	NaN	19.3524	NaN	NaN	NaN	NaN	NaN
A0A0H2ZGA6	Probable phenazine biosynthesis protein	21.6812	20.9275	22.1371	21.4395	21.1474	21.8916	23.7589	24.747	25.4984	25.2318	24.4904	26.0231
A0A0H2ZGA7	Pyruvate kinase (EC 2.7.1.40)	19.8728	22.2411	19.9958	21.5569	23.2165	22.9148	22.6855	20.9601	21.185	20.9704	22.175	20.5875
A0A0H2ZGA8	NMO domain-containing protein	19.6194	21.2406	20.2847	21.1626	20.7749	21.3804	21.2745	21.0581	20.5395	20.8029	20.6894	21.1746
A0A0H2ZGB1	Probable pyrodoxamine 5'-phosphate oxidase	13.8504	12.6684	15.833	16.1166	14.1408	12.815	21.1014	23.4519	22.9574	23.298	21.6905	23.3742
A0A0H2ZGB3	Probable RND efflux transporter	NaN	NaN	NaN	NaN	NaN	NaN	18.1217	13.3706	14.0424	15.0872	16.0971	13.7806
A0A0H2ZGB4	Putative acetolactate synthase large subunit	16.8013	18.2099	17.4465	18.0674	19.4567	18.7909	21.4143	19.7195	19.2706	19.6556	20.5728	18.6446
A0A0H2ZGB5	Fe(III)-pyochelin outer membrane receptor	12.2362	12.7173	20.7231	19.5312	14.928	18.9083	22.3315	22.0617	22.8854	23.3813	21.687	23.0873
A0A0H2ZGB9	Pyochelin synthase PchE (EC 6.2.1.69) (L-cysteine--[L-cysteinyl-carrier protein] ligase) (Nonribosomal peptide synthase PchE)	12.4113	13.8502	19.2559	19.4475	17.6086	20.8684	19.8755	20.7899	20.8191	21.4238	20.5233	20.694
A0A0H2ZGC1	Flavin-containing monooxygenase	18.6758	17.5158	19.2585	20.1976	18.4869	17.7502	22.6858	24.9733	24.5293	24.9265	23.3794	24.5946
A0A0H2ZGC4	isochorismate synthase (EC 5.4.4.2)	NaN	NaN	16.6826	18.3175	NaN	13.9368	17.2525	21.3409	19.7768	20.1392	18.3245	20.5983
A0A0H2ZGC5	Acyl-CoA dehydrogenase	NaN	NaN	17.8145	18.876	19.5514	NaN	18.3811	22.5718	19.0592	19.5722	19.2391	20.7422
A0A0H2ZGC6	Putative ATP-binding component of ABC transporter	NaN	NaN	NaN	NaN	NaN	NaN	19.4965	14.9204	17.8746	17.3776	17.7441	16.432
A0A0H2ZGC7	Putative FAD-dependent monooxygenase	NaN	NaN	NaN	NaN	14.5	NaN	15.6664	16.7837	16.8926	17.0197	NaN	16.8258
A0A0H2ZGC8	Protein translocase subunit SecY	15.8894	17.0083	15.8946	15.4353	NaN	14.7866	17.3045	13.6282	14.5837	NaN	14.2318	NaN
A0A0H2ZGD0	Putative transcriptional regulator	16.0545	16.6458	17.0476	16.9849	17.1263	16.8863	15.6854	18.6188	17.7504	18.0861	16.7333	19.2779
A0A0H2ZGD1	Transcriptional regulator PchR	12.3164	13.2729	16.1528	16.2059	13.3226	13.7323	18.7591	16.3719	17.43	18.0658	17.9011	17.2314
A0A0H2ZGD4	Single-stranded DNA-binding protein (SSB)	24.1094	23.6745	24.1721	23.3291	23.6374	23.7254	22.2544	20.1185	21.517	20.7886	21.5765	21.1311
A0A0H2ZGD6	Putative lipoate-protein ligase	17.4815	19.9284	18.4238	20.0348	19.7123	20.3957	18.9283	20.1452	19.9007	20.3644	19.4547	21.1638
A0A0H2ZGD8	Elongation factor G (EF-G)	24.8726	25.0844	24.5703	24.9809	25.5295	25.4519	23.7913	24.8653	24.3294	24.3028	24.2868	24.7802
A0A0H2ZGD9	Insulin-cleaving metalloproteinase outer membrane	21.9929	21.8127	22.3217	21.9773	21.6069	21.4581	22.4821	21.032	21.8037	21.6073	22.5563	21.3445
A0A0H2ZGE0	Putative chemotaxis transducer	NaN	NaN	NaN	NaN	NaN	NaN	NaN	NaN	NaN	NaN	NaN	NaN
A0A0H2ZGE2	Putative exonuclease	19.9628	20.9087	20.7239	21.2316	21.3651	20.4865	19.3731	NaN	NaN	21.4709	21.5482	NaN
A0A0H2ZGE3	Putative two-component response regulator	NaN	13.4547	11.7873	12.794	10.1927	NaN	15.8911	20.56	19.7787	19.9235	15.3581	19.8857
A0A0H2ZGE5	Carbon starvation protein	15.8769	17.4379	16.9436	16.1281	16.5263	15.0018	19.2316	16.1832	16.9847	17.9908	17.6142	15.7777
A0A0H2ZGF1	DUF465 domain-containing protein	19.4611	18.2012	18.0419	17.6718	16.6145	17.6206	19.1962	20.748	20.9997	21.1124	20.3469	22.1086
A0A0H2ZGF3	Putative glycosyl transferase	NaN	NaN	NaN	NaN	NaN	NaN	15.5664	12.2771	13.2928	13.0928	NaN	NaN
A0A0H2ZGF5	NTP_transf_3 domain-containing protein	NaN	NaN	NaN	NaN	NaN	NaN	NaN	NaN	NaN	NaN	NaN	NaN
A0A0H2ZGF7	Exodeoxyribonuclease I (EC 3.1.11.1)	18.2876	19.6266	19.2495	18.866	20.0966	19.6397	19.7935	18.2846	17.1585	17.3202	18.3005	17.2824
A0A0H2ZGG1;A0A0H2Z8C4	Chemotactic transducer PctC	18.2472	17.7414	18.9482	17.9602	17.186	15.966	18.6477	17.0059	17.8517	18.1211	18.1699	17.4885
A0A0H2ZGG4	Putative lipoprotein	NaN	NaN	NaN	NaN	NaN	NaN	15.5844	NaN	NaN	17.5859	NaN	NaN
A0A0H2ZGG6	Putative deacetylase	NaN	NaN	NaN	NaN	NaN	NaN	NaN	NaN	NaN	NaN	NaN	NaN
A0A0H2ZGG7	Lactamase_B domain-containing protein	17.0869	17.5564	16.0474	17.1976	17.8081	17.5224	NaN	15.6349	NaN	NaN	14.7164	NaN
A0A0H2ZGH0	Putative ferredoxin reductase	19.0435	NaN	NaN	NaN	NaN	NaN	NaN	21.8532	19.8053	20.8462	18.7706	20.8397
A0A0H2ZGH1;A0A0H2ZAL1	Putative methyl-accepting chemotaxis protein (MCP)	NaN	NaN	16.7528	NaN	NaN	14.8592	17.2539	15.5089	NaN	NaN	16.8735	16.0638
A0A0H2ZGH2	Putative membrane protein	NaN	NaN	NaN	NaN	NaN	NaN	NaN	NaN	NaN	NaN	NaN	NaN
A0A0H2ZGH3	Ribosomal RNA small subunit methyltransferase I (EC 2.1.1.198) (16S rRNA 2'-O-ribose C1402 methyltransferase) (rRNA (cytidine-2'-O-)-methyltransferase RsmI)	17.1153	15.2554	16.3203	17.1666	17.2612	16.6266	NaN	17.783	15.5235	15.114	15.3118	17.1475
A0A0H2ZGH4	Putative methanol dehydrogenase regulatory protein	16.4892	18.5822	17.2131	19.8739	18.7807	19.8622	18.081	14.9996	14.8121	15.5561	17.1413	15.566
A0A0H2ZGH5	Putative amidase/protease	21.6597	21.4283	22.1001	21.4005	21.0226	21.0353	22.2328	19.923	20.6489	20.5083	21.2326	19.5373
A0A0H2ZGH6	Putative acetyltransferase	19.8258	20.6716	19.6194	19.9352	21.1404	21.1221	16.6372	16.4935	17.0312	17.8468	16.7641	17.0017
A0A0H2ZGH7	Putative cytochrome c1	23.4427	23.5923	23.7631	22.77	23.2513	20.6788	24.5987	21.4045	21.8432	22.1608	22.5305	21.6649
A0A0H2ZGH9	Outer membrane assembly lipoprotein YfiO	NaN	NaN	NaN	NaN	NaN	NaN	NaN	NaN	NaN	NaN	NaN	NaN
A0A0H2ZGI3	3-dmu-9_3-mt domain-containing protein	11.7308	12.6933	12.2866	12.4686	14.4463	13.0123	18.9089	16.3992	17.4406	16.1557	16.9648	17.8283
A0A0H2ZGI5	Probable phenazine biosynthesis protein	11.727	11.9183	12.5131	12.3604	11.9917	11.2388	24.2661	24.089	24.1096	23.9202	23.706	23.6503
A0A0H2ZGI7	Multifunctional fusion protein [Includes: Sulfate adenylyltransferase subunit 1 (EC 2.7.7.4) (ATP-sulfurylase large subunit) (Sulfate adenylate transferase) (SAT); Adenylyl-sulfate kinase (EC 2.7.1.25) (APS kinase) (ATP adenosine-5'-phosphosulfate 3'-phosphotransferase) (Adenosine-5'-phosphosulfate kinase)]	18.6667	17.2205	19.4642	20.1737	18.3525	16.4631	14.2448	18.9478	16.387	17.4939	15.526	16.3904
A0A0H2ZGJ0	Protein FptB	NaN	NaN	NaN	NaN	NaN	NaN	15.5681	NaN	NaN	NaN	13.0647	NaN
A0A0H2ZGJ2	Histidinol dehydrogenase (HDH) (EC 1.1.1.23)	20.1927	21.2984	20.0864	20.7368	21.5468	21.5634	21.8676	20.7134	20.795	20.7572	21.2054	20.9347
A0A0H2ZGJ3	Probable xenobiotic reductase B	20.9733	22.6776	21.3643	21.9052	22.6264	22.8431	21.2493	22.2613	21.9575	22.1308	21.7521	22.4036
A0A0H2ZGJ4	Pyochelin synthase PchF (EC 6.2.1.69) (L-cysteine--[L-cysteinyl-carrier protein] ligase) (Nonribosomal peptide synthase PchF)	14.5407	15.2347	18.9055	18.9544	14.6094	15.7175	19.3613	20.4933	20.8762	20.9752	20.0558	20.6036
A0A0H2ZGJ7	Intermembrane phospholipid transport system permease protein MlaE	NaN	NaN	NaN	NaN	NaN	NaN	NaN	NaN	NaN	NaN	NaN	NaN
A0A0H2ZGJ9	chorismate mutase (EC 5.4.99.5)	NaN	NaN	16.1815	18.3838	14.0615	15.8606	20.8522	21.7946	20.726	22.0818	20.3313	22.3851
A0A0H2ZGK0	Putative universal stress protein	18.5367	17.971	18.9606	19.3003	18.2491	18.0925	17.3535	20.4052	18.9237	18.9578	17.7728	19.6303
A0A0H2ZGK2	Lipopolysaccharide export system protein LptA	22.6342	21.8231	22.3174	21.9305	21.3636	21.4332	19.6662	20.7474	21.2987	21.3183	20.6955	22.0088
A0A0H2ZGK4	Catalase (EC 1.11.1.6)	23.5558	22.9509	23.4832	23.5322	21.2956	21.9741	18.9488	16.4641	16.4699	16.7678	17.7819	16.7082
A0A0H2ZGK5	FeoC domain-containing protein	NaN	NaN	13.0927	NaN	NaN	NaN	NaN	NaN	NaN	NaN	NaN	16.5141
A0A0H2ZGK7	Putative phosphoryl carrier protein	18.6231	19.5393	19.3208	19.7903	19.1153	19.2874	20.1972	21.5987	21.5476	22.0583	20.3467	20.753
A0A0H2ZGK8	Putative lipoprotein	19.4805	19.7074	20.1127	19.1709	19.5491	18.1156	20.4818	17.6149	18.4186	18.7868	19.5358	18.7794
A0A0H2ZGK9	Sacchrp_dh_NADP domain-containing protein	NaN	NaN	NaN	NaN	NaN	NaN	NaN	NaN	NaN	NaN	NaN	NaN
A0A0H2ZGL0	Bifunctional ligase/repressor BirA (Biotin operon repressor) (Biotin--[acetyl-CoA-carboxylase] ligase) (EC 6.3.4.15) (Biotin--protein ligase) (Biotin-[acetyl-CoA carboxylase] synthetase)	NaN	NaN	NaN	NaN	NaN	NaN	NaN	NaN	NaN	NaN	NaN	NaN
A0A0H2ZGL4	RecBCD enzyme subunit RecC (EC 3.1.11.5) (Exonuclease V subunit RecC) (ExoV subunit RecC) (Helicase/nuclease RecBCD subunit RecC)	17.1053	18.5525	17.0138	18.0642	17.0476	17.6087	NaN	NaN	NaN	NaN	NaN	NaN
A0A0H2ZGL7	DUF1513 domain-containing protein	20.9095	20.3648	20.7227	20.6968	19.9706	20.7801	19.7763	19.4414	19.3462	19.3633	19.2727	19.2669
A0A0H2ZGL8	Cell shape-determining protein MreB	19.6077	18.9065	19.4613	20.355	19.4187	19.1248	17.4206	20.1143	19.3702	19.4813	18.0203	20.1674
A0A0H2ZGL9	Enkurin domain-containing protein	NaN	NaN	NaN	NaN	NaN	NaN	NaN	NaN	NaN	NaN	NaN	NaN
A0A0H2ZGM0	Putative short chain dehydrogenase	19.9884	20.8477	20.2709	20.7591	21.062	20.4663	22.7117	21.8008	22.3321	22.0008	22.5946	21.4761
A0A0H2ZGM3	Small-conductance mechanosensitive channel	18.5592	18.3635	18.7232	15.9414	19.1213	15.7016	21.9414	19.8897	18.5817	20.4804	21.0977	20.0013
A0A0H2ZGM4	Putative membrane protein	18.6834	18.9406	18.2849	17.8953	18.4935	17.2121	19.7976	16.7619	17.136	17.6466	19.1472	16.7168
A0A0H2ZGM6	DUF190 domain-containing protein	NaN	14.4134	15.2466	NaN	14.1549	15.3766	16.2988	18.8764	15.7407	17.2805	15.7485	18.363
A0A0H2ZGM7	Putative pyrophosphohydrolase	19.4056	18.689	19.5076	19.8955	19.8374	18.8546	17.3941	21.5506	21.0236	21.0742	18.8767	21.346
A0A0H2ZGM9	Putative pilus assembly protein	NaN	NaN	NaN	NaN	NaN	NaN	14.502	14.1434	NaN	NaN	14.5572	NaN
A0A0H2ZGN0	Peptide chain release factor RF-3	17.7828	17.7108	17.9814	17.4252	16.9558	16.7597	19.0176	17.3814	18.3714	19.0106	18.0374	18.4602
A0A0H2ZGN1	Cell division protein FtsA	19.105	18.0454	19.4335	19.7678	18.7998	17.9938	17.7305	20.5307	19.1811	19.6896	18.5568	20.0915
A0A0H2ZGN2	Di/tripeptide-binding protein 3	23.5532	25.5199	23.2784	25.1354	25.1696	25.9032	24.2705	24.2788	24.7226	24.8911	24.7659	24.6208
A0A0H2ZGN3	Chemotactic transducer PctB	NaN	NaN	NaN	14.2155	13.6328	NaN	16.6389	NaN	NaN	NaN	14.4252	NaN
A0A0H2ZGN5	UDP-N-acetylmuramoyl-tripeptide--D-alanyl-D-alanine ligase (EC 6.3.2.10) (D-alanyl-D-alanine-adding enzyme)	18.1046	17.8668	18.0647	19.2015	19.0461	19.1099	18.5532	21.9588	20.6271	20.9028	19.7787	21.1444
A0A0H2ZGN6	Di/tripeptide transport ATP-binding protein DppD (EC 7.4.2.9)	17.2328	17.488	17.6479	18.5242	17.6308	15.2907	16.0572	16.7251	16.2835	15.0378	16.1472	NaN
A0A0H2ZGN7	Transcriptional regulator MvaT, P16 subunit	24.1316	23.2124	23.4682	23.158	22.7411	22.8199	23.4618	21.5326	22.1349	22.0243	24.0572	22.0311
A0A0H2ZGN8	Putative glutathione S-transferase	15.4357	16.1868	16.1699	16.0361	17.566	16.7307	20.0612	19.9728	18.757	20.0483	19.7106	19.909
A0A0H2ZGN9	Putative secreted lipoprotein	19.8066	18.6512	19.9536	19.3812	19.3063	19.56	20.3953	17.9945	18.67	19.3948	19.6818	18.9962
A0A0H2ZGP0	Putative TonB-dependent receptor	20.8125	19.9548	20.5053	20.247	19.4451	19.6676	19.4529	18.449	18.7119	19.6207	18.4098	20.1845
A0A0H2ZGP1	5-oxoprolinase subunit A (5-OPase subunit A) (EC 3.5.2.9) (5-oxoprolinase (ATP-hydrolyzing) subunit A)	NaN	NaN	NaN	NaN	NaN	15.8199	NaN	14.9459	NaN	NaN	NaN	NaN
A0A0H2ZGP4	Ubiquinol-cytochrome c reductase iron-sulfur subunit (EC 7.1.1.8)	22.0711	21.3327	22.2728	21.0235	20.4283	20.4092	19.6978	18.7861	18.7191	19.6269	18.6866	19.5763
A0A0H2ZGP7	DUF4124 domain-containing protein	NaN	NaN	NaN	NaN	NaN	NaN	15.2538	NaN	16.2133	16.3567	15.694	17.7229
A0A0H2ZGP8	UDP-N-acetylmuramoyl-L-alanyl-D-glutamate--2,6-diaminopimelate ligase (EC 6.3.2.13) (Meso-A2pm-adding enzyme) (Meso-diaminopimelate-adding enzyme) (UDP-MurNAc-L-Ala-D-Glu:meso-diaminopimelate ligase) (UDP-MurNAc-tripeptide synthetase) (UDP-N-acetylmuramyl-tripeptide synthetase)	18.6112	17.2193	18.7145	19.916	18.0477	17.4217	16.3469	22.3582	20.7294	20.8117	19.1076	21.6236
A0A0H2ZGP9	Chromosome partitioning protein	20.5472	19.838	20.4616	19.3164	19.2203	18.6976	17.0165	16.4235	16.6415	16.3248	17.0346	16.3795
A0A0H2ZGQ0	Tryptophan--tRNA ligase (EC 6.1.1.2) (Tryptophanyl-tRNA synthetase) (TrpRS)	19.9586	20.0942	20.1304	20.9256	20.7351	19.957	18.4141	20.9883	20.0372	19.8219	20.3536	20.4559
A0A0H2ZGQ2	Beta-lactamase expression regulator	NaN	NaN	NaN	NaN	NaN	NaN	NaN	NaN	NaN	NaN	NaN	NaN
A0A0H2ZGQ3	Stringent starvation protein B	18.4706	19.1019	19.0007	19.5774	18.3001	19.2976	17.034	18.5321	17.3638	17.8662	17.2616	18.1632
A0A0H2ZGQ5	Nif3-like dinuclear metal center hexameric protein	20.8345	21.4155	21.2744	21.1515	21.2233	21.4239	20.8273	20.506	20.2187	20.4167	20.7868	20.4248
A0A0H2ZGQ7	Acetolactate synthase (EC 2.2.1.6)	18.2357	18.9761	18.3182	19.1915	19.8425	19.5132	20.492	19.7692	19.6759	18.9913	20.0155	18.5081
A0A0H2ZGQ8	Putative oxidoreductase, aldo/keto reductase famil	17.249	21.9216	18.2719	20.9908	21.4051	21.8955	22.3859	21.3613	21.1732	21.2836	21.6072	20.985
A0A0H2ZGR0	STAS domain-containing protein	17.723	17.8427	17.9658	17.5672	17.5144	17.7664	17.2077	18.5518	16.761	17.507	17.8118	19.2949
A0A0H2ZGR1	Putative membrane protein	NaN	13.5352	NaN	14.6164	NaN	NaN	14.8216	19.1924	16.7832	17.0249	17.5954	16.8821
A0A0H2ZGR2	APH domain-containing protein	19.1301	17.598	19.3706	20.1433	18.7811	17.36	18.3919	22.2996	21.3312	21.8546	20.1097	21.4876
A0A0H2ZGR3	Putative hydrolase	14.519	14.9795	14.4248	14.9653	15.3688	14.4018	NaN	20.1338	18.4869	18.8481	15.036	19.2883
A0A0H2ZGR5	Arabinose 5-phosphate isomerase (API) (EC 5.3.1.13)	18.3207	19.1495	19.1885	19.6958	19.9247	19.0563	16.3038	18.8662	17.8817	17.6959	17.8044	18.3555
A0A0H2ZGR6	YceI domain-containing protein	14.1901	15.2822	15.6547	16.924	14.1268	15.3488	18.5458	20.6315	20.8048	21.0162	19.4601	21.5945
A0A0H2ZGR9	RNA polymerase sigma-54 factor	14.0229	14.3882	16.806	17.6393	15.1698	14.3497	14.7126	17.6785	15.2015	16.4078	15.795	17.2779
A0A0H2ZGS0	Probable periplasmic serine endoprotease DegP-like (EC 3.4.21.107) (Protease Do)	15.5223	NaN	16.614	14.3435	NaN	NaN	NaN	NaN	NaN	15.9806	NaN	NaN
A0A0H2ZGS4	Putative toluene tolerance protein	23.3965	23.1279	23.7481	23.1185	22.8667	23.0106	23.7708	23.3582	23.4775	24.2124	23.2507	24.7985
A0A0H2ZGS5	Putative zinc metallopeptidase	17.8011	17.8213	17.0977	17.633	17.1495	17.7554	19.053	19.4884	19.5202	20.0457	19.1022	19.4059
A0A0H2ZGS6	Superoxide dismutase (EC 1.15.1.1)	15.1211	16.7707	19.0614	19.1259	17.0636	18.4938	24.7993	25.5498	25.5374	25.8579	25.0334	24.9015
A0A0H2ZGS8	Chromosome partition protein Smc	18.5486	18.0705	18.8194	17.1793	16.4244	15.6652	16.8741	14.4999	15.4989	15.2929	16.18	15.6867
A0A0H2ZGT0	3-deoxy-D-manno-octulosonate 8-phosphate phosphatase KdsC (EC 3.1.3.45) (KDO 8-P phosphatase)	21.6971	21.7298	21.9883	21.374	21.2013	21.3709	20.281	19.5173	19.1598	19.854	19.5866	19.73
A0A0H2ZGT1	UPF0307 protein PA14_58060	20.9414	21.7659	22.0136	21.4035	21.2533	20.3203	20.7005	19.1441	19.6017	20.0513	20.1158	20.5426
A0A0H2ZGT3	Acetyl-coenzyme A synthetase (AcCoA synthetase) (Acs) (EC 6.2.1.1) (Acetate--CoA ligase) (Acyl-activating enzyme)	15.1025	16.0879	15.5964	16.5225	17.8421	16.489	21.5627	21.5983	21.2798	21.332	21.1719	21.2995
A0A0H2ZGT4	Superoxide dismutase (EC 1.15.1.1)	25.5373	25.5079	25.5611	24.9835	24.969	24.9708	23.9182	23.7709	23.1258	22.9669	22.8362	22.3824
A0A0H2ZGT5	Putative ribosomal subunit interface protein	21.1833	21.3914	22.0108	22.1674	20.4139	21.0284	20.6686	21.77	22.4861	22.8711	20.8182	22.5933
A0A0H2ZGT6	dTTP/UTP pyrophosphatase (dTTPase/UTPase) (EC 3.6.1.9) (Nucleoside triphosphate pyrophosphatase) (Nucleotide pyrophosphatase) (Nucleotide PPase)	NaN	NaN	NaN	NaN	NaN	NaN	NaN	NaN	NaN	NaN	NaN	NaN
A0A0H2ZGT7	CsbD domain-containing protein	22.5533	20.7988	22.2226	21.4096	20.7676	20.8954	22.6178	23.9168	25.0726	24.9994	23.822	25.2688
A0A0H2ZGU0	Tetratricopeptide repeat protein	NaN	NaN	NaN	NaN	NaN	NaN	14.8743	21.0198	18.4529	18.769	16.3218	20.8855
A0A0H2ZGU1	Putative carboxymuconolactone decarboxylase	18.3188	19.144	18.7633	18.5624	19.3223	19.2837	20.2842	17.9978	16.7141	15.7477	18.691	16.3693
A0A0H2ZGU2	ATP-dependent zinc metalloprotease FtsH (EC 3.4.24.-)	19.7641	18.47	19.9342	19.3365	18.1822	17.7633	20.628	18.7835	19.6123	19.329	19.7882	18.9537
A0A0H2ZGU3	Nicotinate phosphoribosyltransferase (NAPRTase) (EC 6.3.4.21)	20.5605	20.6457	21.2053	20.5744	20.0841	20.3857	19.8925	17.7381	18.174	18.3751	18.6741	17.9343
A0A0H2ZGU5	Putative tldD protein	21.4075	21.3741	21.3999	21.3294	21.0488	21.4715	21.7412	20.5759	20.7328	20.5676	21.2596	20.5772
A0A0H2ZGU6	DUF2138 domain-containing protein	12.9182	15.2454	14.4688	NaN	14.1026	NaN	15.0831	NaN	NaN	NaN	15.8371	NaN
A0A0H2ZGU9	TIGR03761 family integrating conjugative element protein	NaN	14.5203	14.9035	15.0652	15.3118	15.3147	15.216	NaN	15.7393	16.9675	15.2144	16.83
A0A0H2ZGV0	Putative DNA-binding response regulator ColR	15.9043	14.592	16.8422	16.4122	13.3786	14.8828	16.8477	20.0522	18.5147	19.6453	16.6361	17.8228
A0A0H2ZGV1	Putative lipid transport protein	NaN	16.4259	NaN	14.5631	NaN	NaN	15.8269	17.7087	18.3979	20.3007	17.5959	19.8518
A0A0H2ZGV2	Di/tripeptide-binding protein 1	23.458	23.9461	23.2533	23.5348	23.1335	23.4889	24.7875	24.9223	25.0784	25.1281	24.7925	25.1807
A0A0H2ZGV4	DUF2135 domain-containing protein	17.2977	17.3231	17.7405	16.8105	15.8243	16.674	12.96	13.3502	15.0077	14.8521	13.6724	15.8363
A0A0H2ZGV5	DUF2470 domain-containing protein	18.8341	18.4633	18.3866	19.0661	18.9995	19.1272	19.2792	20.2266	18.638	19.6757	18.899	20.4333
A0A0H2ZGV7	Di/tripeptide-binding protein 4	22.0975	24.2277	21.7736	23.4516	23.9852	24.3943	22.3355	22.1931	22.478	22.5792	22.4608	23.0886
A0A0H2ZGW1	non-specific serine/threonine protein kinase (EC 2.7.11.1)	NaN	NaN	NaN	NaN	NaN	NaN	NaN	NaN	NaN	NaN	NaN	NaN
A0A0H2ZGW2	Di/tripeptide-binding protein 2	19.5139	19.3141	20.153	19.6842	18.5792	19.2974	22.0174	21.9343	21.8668	22.2511	21.6693	22.0666
A0A0H2ZGW5	Corrinoid adenosyltransferase (EC 2.5.1.17) (Cob(II)alamin adenosyltransferase) (Cob(II)yrinic acid a,c-diamide adenosyltransferase) (Cobinamide/cobalamin adenosyltransferase)	17.225	15.7257	14.9197	17.081	16.8823	17.1744	17.0685	16.9833	16.3397	17.1666	17.6218	16.8789
A0A0H2ZGW6	Putative acyl-CoA thiolase	13.7324	13.3399	14.8639	14.2918	14.4432	NaN	18.4954	17.2384	16.9948	16.079	17.5908	17.4172
A0A0H2ZGW7	Di/tripeptide transport system permease protein DppB	NaN	NaN	NaN	NaN	NaN	NaN	NaN	NaN	NaN	NaN	NaN	NaN
A0A0H2ZGX2	Putative transcriptional regulator, AsnC family	NaN	NaN	NaN	16.7784	20.404	NaN	17.2477	19.4938	17.7208	20.6914	18.9095	NaN
A0A0H2ZGX3	Putative ornithine decarboxylase	20.7351	20.8069	21.2059	20.7275	20.6106	20.6459	21.7361	20.9002	20.8947	20.8224	21.2145	20.2448
A0A0H2ZGX5	Putative peroxiredoxin	19.0219	17.415	NaN	NaN	NaN	NaN	NaN	NaN	NaN	NaN	NaN	19.5214
A0A0H2ZGX6	UDP-N-acetylmuramoylalanine--D-glutamate ligase (EC 6.3.2.9) (D-glutamic acid-adding enzyme) (UDP-N-acetylmuramoyl-L-alanyl-D-glutamate synthetase)	17.4582	16.3031	17.9042	18.8853	17.4232	16.3357	16.8303	21.2282	20.2747	20.6058	18.6368	20.7043
A0A0H2ZGX7	Putative outer membrane ferric siderophore receptor	21.0078	20.2824	19.8678	19.6416	20.1839	20.1582	19.7725	18.5828	19.4916	20.1662	19.1443	19.8885
A0A0H2ZGX8	nicotinate-nucleotide diphosphorylase (carboxylating) (EC 2.4.2.19) (Quinolinate phosphoribosyltransferase [decarboxylating])	18.1405	19.668	18.239	18.7738	20.6929	20.3403	18.8006	20.5572	19.4636	19.6856	18.8791	20.6738
A0A0H2ZGY1	Putative methyl-accepting chemotaxis protein	NaN	NaN	NaN	NaN	NaN	NaN	20.9196	NaN	20.3134	20.1032	20.6	NaN
A0A0H2ZGY2	Putative lipoprotein	20.3492	19.2866	20.2674	20.3203	19.3443	20.6258	19.2176	17.2514	17.4584	18.3498	18.2976	18.7773
A0A0H2ZGY4	Type 4 fimbrial biogenesis protein pilC	NaN	NaN	NaN	NaN	NaN	NaN	NaN	NaN	NaN	NaN	NaN	NaN
A0A0H2ZGY7	Cytochrome b	16.2265	NaN	17.2695	16.761	15.8478	NaN	19.8404	NaN	15.9876	NaN	16.1201	NaN
A0A0H2ZGZ0	FAD/FMN-containing dehydrogenase	NaN	NaN	NaN	NaN	16.899	16.9472	NaN	19.8815	20.5953	20.1935	16.9703	19.3771
A0A0H2ZGZ2	Cell division protein ZapE (Z ring-associated protein ZapE)	16.5775	14.7222	14.763	18.4872	14.9662	14.1268	14.8837	19.9304	17.5642	18.4728	15.3157	18.3186
A0A0H2ZH02	BolA family transcriptional regulator	20.4453	20.955	21.021	20.6916	20.6696	21.2205	19.1073	20.6194	20.6919	21.0863	19.5021	18.7368
A0A0H2ZH07	Putative toluene tolerance ABC efflux transporter	NaN	NaN	NaN	NaN	NaN	NaN	NaN	NaN	NaN	NaN	NaN	NaN
A0A0H2ZH13	Lipopolysaccharide export system ATP-binding protein LptB	18.3018	17.9021	18.4657	18.4013	17.2751	17.5028	17.5158	16.7002	17.2804	16.6496	NaN	18.3901
A0A0H2ZH16	Putative translation initiation factor SUI1	21.3751	20.8968	21.2377	20.767	20.5311	20.8778	20.3256	20.1195	20.3722	20.481	19.9188	20.859
A0A0H2ZH21	Single-stranded DNA-binding protein	19.4882	19.2717	19.7726	19.2975	19.1667	19.6798	19.8109	20.6185	20.242	20.3321	19.5233	21.3111
A0A0H2ZH23	PmbA protein	22.0531	21.8298	22.0018	21.6975	21.5967	21.936	22.0413	21.1662	21.3209	21.1224	21.9108	20.9252
A0A0H2ZH24	Znf/thioredoxin_put domain-containing protein	15.4606	15.9179	17.0328	17.2347	15.5941	NaN	NaN	NaN	14.9442	NaN	NaN	NaN
A0A0H2ZH26	AbrB/MazE/SpoVT family DNA-binding domain-containing protein	NaN	NaN	NaN	NaN	NaN	NaN	NaN	NaN	NaN	NaN	NaN	NaN
A0A0H2ZH28	Cytoplasmic axial filament protein	20.4226	21.1298	20.1592	22.8823	21.2829	22.3126	20.9936	20.1443	20.6316	21.0664	19.9973	19.5259
A0A0H2ZH41	Putative deoxycytidine deaminase	20.8722	20.7279	20.6865	19.6962	19.8818	20.5776	19.3514	17.2788	17.2264	17.6805	17.3905	18.5808
A0A0H2ZH42	DUF541 domain-containing protein	23.5426	23.017	23.8356	23.1232	22.304	22.8071	23.5321	21.5287	21.6453	21.3415	22.8325	21.5631
A0A0H2ZH44	Putative phosphate starvation-inducible protein	18.8986	16.357	16.0997	16.1819	15.9118	17.6248	21.1229	19.7667	20.2691	19.1876	22.0844	19.8851
A0A0H2ZH46	Pseudouridine synthase (EC 5.4.99.-)	15.2393	16.6117	14.333	16.274	16.6505	18.8753	NaN	NaN	NaN	14.5068	NaN	NaN
A0A0H2ZH48	Putative outer membrane porin	20.7597	20.0466	19.9251	19.0974	19.5378	19.2246	19.404	17.6995	18.4534	19.1724	18.6964	19.14
A0A0H2ZH51	Putative Glycine/D-amino acid oxidases	16.528	18.1387	17.1552	17.317	19.5888	18.8842	18.774	20.9781	20.0917	19.6958	19.3471	20.1057
A0A0H2ZH52	Di/tripeptide transport ATP-binding protein DppF (EC 7.4.2.9)	17.8258	17.8168	18.629	18.7498	18.6998	17.192	15.7823	15.4347	13.5013	13.8915	NaN	13.281
A0A0H2ZH57	Peptidyl-prolyl cis-trans isomerase (EC 5.2.1.8)	21.9128	22.0505	22.2015	22.0575	21.6192	21.8387	19.6963	21.4558	21.3886	21.0882	20.6427	21.3682
A0A0H2ZH58	Lipopolysaccharide biosynthetic protein LpxO1	NaN	NaN	NaN	NaN	NaN	NaN	NaN	NaN	NaN	NaN	NaN	NaN
A0A0H2ZH60	Putative extracellular heme-binding protein	NaN	NaN	NaN	NaN	NaN	NaN	NaN	NaN	NaN	NaN	NaN	NaN
A0A0H2ZH63	VOC domain-containing protein	15.4165	15.4858	14.8048	14.3049	14.7832	14.6197	16.985	17.0412	16.2132	15.2538	16.6254	17.5434
A0A0H2ZH64	Lipoprotein	17.9008	18.7219	16.8345	16.9876	18.5022	16.2946	18.5365	19.1758	19.8532	19.9831	18.2226	20.6094
A0A0H2ZH66	DUF3218 domain-containing protein	NaN	NaN	NaN	NaN	NaN	NaN	NaN	16.1472	14.929	15.8933	NaN	16.4358
A0A0H2ZH67	endopeptidase La (EC 3.4.21.53)	17.3145	19.3693	18.2384	18.9068	19.9787	19.772	19.5442	19.2785	19.1195	18.4974	20.025	18.5315
A0A0H2ZH69	Putative oxidoreductase	23.9908	23.5533	23.9626	23.2351	23.1414	23.6152	22.8665	21.3482	21.5851	21.44	22.2479	21.4553
A0A0H2ZH73	Type 4 fimbrial biogenesis protein PilB	14.7724	NaN	15.765	16.9595	15.4395	15.0957	15.7751	17.4794	16.2787	15.6398	NaN	16.1585
A0A0H2ZH77	Cytochrome c551 peroxidase	18.9954	18.3026	19.2216	19.4482	17.8601	18.5342	16.4728	18.7076	17.8274	18.2139	17.3188	18.2425
A0A0H2ZH82	Cytokinin riboside 5'-monophosphate phosphoribohydrolase (EC 3.2.2.n1)	17.3781	16.6804	17.3359	18.2588	17.291	17.9163	15.3962	20.1357	16.1714	19.6126	17.522	19.6118
A0A0H2ZH89	Flagellar hook-length control protein FliK	23.093	22.8424	23.2747	22.9054	22.3861	23.0166	23.427	23.8309	23.4182	23.7469	23.2007	24.6014
A0A0H2ZH91	23S rRNA (guanosine-2'-O-)-methyltransferase RlmB (EC 2.1.1.185) (23S rRNA (guanosine2251 2'-O)-methyltransferase) (23S rRNA Gm2251 2'-O-methyltransferase)	18.8543	17.5809	18.1858	18.2522	17.8504	18.8744	17.1301	18.2801	17.9338	18.1789	16.7219	18.3055
A0A0H2ZH93	Serine hydroxymethyltransferase (SHMT) (Serine methylase) (EC 2.1.2.1)	22.8452	23.8046	22.2151	22.8145	23.6589	23.884	22.2807	21.2183	21.3301	20.9719	21.739	21.0328
A0A0H2ZH96	GTPase HflX (GTP-binding protein HflX)	15.796	18.2503	15.9502	19.4729	18.5835	19.5832	14.3354	16.2085	14.3379	16.2743	14.8392	14.4172
A0A0H2ZH99	DUF3015 domain-containing protein	14.023	14.5625	14.6079	15.7636	14.5043	14.4009	18.8789	18.7574	17.9705	17.6407	17.9635	17.9389
A0A0H2ZHA0	Integrating conjugative element protein	NaN	NaN	NaN	NaN	NaN	NaN	NaN	NaN	NaN	NaN	NaN	NaN
A0A0H2ZHA1	Chemotaxis protein MotB	13.514	15.033	16.9336	14.9232	13.8448	NaN	17.3925	15.2098	14.9135	15.0209	14.81	15.8636
A0A0H2ZHA6	EAL domain-containing protein	16.2386	14.7345	15.3752	18.159	15.4281	14.0568	13.984	16.5452	15.1882	16.9448	14.816	15.2743
A0A0H2ZHA8	Deoxycytidine triphosphate deaminase	20.1126	19.006	19.8276	19.5477	18.8185	18.6358	21.3976	20.8066	20.7162	20.8803	20.3763	21.0197
A0A0H2ZHA9	Putative xanthine dehydrogenase accessory factor X	14.0071	16.8349	14.8692	16.2898	14.6387	14.2596	16.6861	15.7914	14.0366	NaN	13.571	NaN
A0A0H2ZHB1	Antitoxin ParD	19.467	18.854	19.1058	19.5901	19.2449	19.6098	19.7553	20.3725	18.2083	18.0376	NaN	NaN
A0A0H2ZHB2	HEPN_Apea domain-containing protein	NaN	NaN	12.1968	NaN	14.1786	13.7815	14.8068	19.0262	18.0295	19.0162	17.2479	18.2513
A0A0H2ZHB3	Phage infection protein	17.3337	16.864	17.6618	16.8056	17.0643	16.5463	NaN	14.4067	13.7332	NaN	NaN	15.1229
A0A0H2ZHB4	Chaperone protein ClpB	19.5165	19.8292	19.9162	21.1589	20.0481	20.2684	18.6249	19.4493	19.4557	19.9481	19.138	19.6452
A0A0H2ZHC0	Aminotransferase (EC 2.6.1.-)	18.358	18.8954	18.1409	18.0396	18.0558	18.7751	19.3603	19.5272	19.5853	19.1428	19.8533	19.7836
A0A0H2ZHC2	Abasic site processing protein (EC 3.4.-.-)	NaN	NaN	NaN	NaN	NaN	NaN	NaN	NaN	NaN	NaN	NaN	NaN
A0A0H2ZHC4	Type 4 fimbrial biogenesis protein PilX	NaN	NaN	NaN	NaN	NaN	NaN	NaN	NaN	NaN	NaN	NaN	NaN
A0A0H2ZHC7	Putative NADH:flavin oxidoreductase	15.1734	16.4937	14.4177	14.694	14.7432	15.7864	NaN	NaN	NaN	NaN	NaN	NaN
A0A0H2ZHD0	CreA protein	22.3642	21.7568	22.198	21.7297	21.3637	21.44	20.5805	20.6223	20.2186	20.1584	20.5565	21.116
A0A0H2ZHD2	Putative oxidoreductase	15.1637	13.7031	14.7508	16.8467	14.7447	14.0061	14.1772	19.8612	16.1733	18.3802	15.7776	18.592
A0A0H2ZHD3	Aminopeptidase N	22.1342	21.8101	22.2722	21.9571	21.5596	21.5754	19.9655	20.5475	21.3745	21.1118	19.7371	22.1446
A0A0H2ZHD5	Cation transporter	NaN	NaN	NaN	NaN	NaN	NaN	NaN	NaN	NaN	NaN	NaN	NaN
A0A0H2ZHD7	Transport protein MsbA	17.548	NaN	15.767	14.8545	16.3967	NaN	18.8755	15.5519	16.3744	16.6148	17.0437	16.6419
A0A0H2ZHD8	SCPU domain-containing protein	NaN	NaN	NaN	NaN	NaN	NaN	NaN	NaN	NaN	NaN	NaN	NaN
A0A0H2ZHE0	DUF4105 domain-containing protein	NaN	NaN	NaN	NaN	NaN	NaN	NaN	NaN	NaN	NaN	NaN	NaN
A0A0H2ZHE1	Peptidyl-prolyl cis-trans isomerase (EC 5.2.1.8)	22.5141	21.9179	22.38	22.25	21.4678	21.8373	18.4198	19.0663	18.4356	18.7064	18.6613	18.2139
A0A0H2ZHE2	N-acetylglucosaminylphosphatidylinositol deacetylase (EC 3.5.1.89)	NaN	NaN	NaN	NaN	NaN	NaN	NaN	NaN	NaN	NaN	NaN	NaN
A0A0H2ZHE5	DUF3015 domain-containing protein	17.3595	NaN	18.3935	17.8239	14.6942	17.6998	NaN	NaN	NaN	NaN	NaN	NaN
A0A0H2ZHE7	Putative heptose kinase WapQ	17.6663	16.7811	17.4767	17.8033	17.2844	17.917	16.8041	17.2071	NaN	17.1222	18.1068	17.7362
A0A0H2ZHE9	Heptosyltransferase II	20.6329	21.7965	21.0653	21.287	21.4105	21.5772	20.8014	18.2773	19.3286	18.8264	20.022	18.2631
A0A0H2ZHF1	Putative activator of alkane oxidation	20.4275	19.0151	19.0059	NaN	18.7304	18.5927	20.5225	NaN	NaN	NaN	20.3538	NaN
A0A0H2ZHF4	Energy-dependent translational throttle protein EttA (EC 3.6.1.-) (Translational regulatory factor EttA)	19.4426	18.414	19.9057	20.8264	19.4269	17.9061	18.2248	22.5397	20.8334	20.8082	19.3175	21.4736
A0A0H2ZHF6	Tetratricopeptide repeat protein	19.17	19.0711	18.6543	19.7963	18.2914	19.5153	17.8898	13.0476	14.8145	15.0498	15.0198	15.1682
A0A0H2ZHF7	Homocysteine synthase	21.365	20.5316	21.5417	20.7098	20.1892	20.817	20.6573	18.2898	18.473	18.1896	19.7465	17.6883
A0A0H2ZHF9	Transcriptional regulatory protein NfxB	15.6106	15.3459	15.5012	17.5327	17.0141	16.6848	14.798	17.2298	16.3813	17.6625	15.135	16.7433
A0A0H2ZHG2	YbdD/YjiX family protein	NaN	NaN	NaN	NaN	NaN	NaN	NaN	NaN	NaN	NaN	NaN	NaN
A0A0H2ZHG4	Glutamate synthase large chain	18.7056	19.9992	17.9987	18.4386	20.5951	18.4421	19.1214	17.6638	17.768	18.066	20.0084	16.8017
A0A0H2ZHG7	Type 4 fimbrial biogenesis protein PilN	15.3692	NaN	NaN	15.6611	NaN	NaN	15.8737	NaN	NaN	NaN	NaN	NaN
A0A0H2ZHG8	Multidrug efflux RND membrane fusion protein	17.8524	17.9043	17.0608	16.9752	NaN	NaN	NaN	NaN	NaN	NaN	NaN	NaN
A0A0H2ZHG9	Putative C4-dicarboxylate-binding protein	13.7725	13.2383	14.2608	17.2629	14.3708	13.9075	14.1563	18.8545	17.4104	19.0595	14.4106	18.6415
A0A0H2ZHH1	Putative nuclease	NaN	17.8525	14.2899	13.354	17.1529	13.7757	NaN	NaN	NaN	13.8759	NaN	NaN
A0A0H2ZHH2	Putative oxidoreductase	20.5203	19.545	19.1472	18.6914	18.6405	18.8101	14.4433	9.49466	NaN	NaN	12.8829	NaN
A0A0H2ZHH3	Putative cobalamin synthesis protein/P47K family protein	17.0768	15.5627	16.744	18.1076	16.182	15.4179	14.5471	20.2658	18.5104	19.0441	16.7033	19.6881
A0A0H2ZHH6	Glycerate dehydrogenase	17.7378	20.6125	17.9014	19.8303	20.1385	20.4526	20.3109	19.3963	18.7465	19.4832	19.5889	19.6727
A0A0H2ZHH7	DNA repair protein RadA	NaN	15.0679	16.3582	17.1941	NaN	14.9679	15.9942	18.4906	17.2798	17.1727	17.0367	15.616
A0A0H2ZHH9	Ubiquinone biosynthesis accessory factor UbiJ	17.7178	16.3912	17.5579	18.1469	17.101	17.7828	17.5926	18.238	16.0662	17.1572	16.7554	16.424
A0A0H2ZHI0	Putative lipoprotein	21.3669	21.0936	21.1967	21.0581	21.0601	20.9523	20.0812	19.4821	19.7265	20.5406	20.0765	20.538
A0A0H2ZHI1	ferredoxin--NADP(+) reductase (EC 1.18.1.2)	17.821	20.9389	18.1808	20.5932	20.9041	21.5629	21.5673	22.3374	21.9507	22.0139	22.0188	22.8175
A0A0H2ZHI5	Putative oxidoreductase, small subunit	18.24	17.9558	16.7673	15.7839	17.2792	17.1668	NaN	NaN	NaN	NaN	NaN	NaN
A0A0H2ZHI6	Putative binding protein component of ABC transporter	16.1519	18.6333	16.7247	18.1796	17.8554	18.3302	19.2741	19.8411	19.8367	20.6637	19.566	20.8916
A0A0H2ZHI8	Probable malate:quinone oxidoreductase (EC 1.1.5.4) (MQO) (Malate dehydrogenase [quinone])	19.0015	18.8286	19.042	20.0657	19.407	20.1728	19.2123	19.7898	19.2954	19.7944	19.2162	19.5776
A0A0H2ZHI9	Carbonic anhydrase (EC 4.2.1.1) (Carbonate dehydratase)	24.0034	23.6181	24.2832	23.6042	23.2637	23.898	22.8142	21.9183	21.561	21.6758	22.2503	21.2602
A0A0H2ZHJ1	Haemagg_act domain-containing protein	NaN	15.1058	15.2077	17.2314	NaN	14.6879	NaN	13.6998	14.5349	NaN	14.1702	NaN
A0A0H2ZHJ4	Putative hypoxanthine phosphoribosyltransferase	23.4363	23.368	22.9462	22.8089	23.0991	23.5671	21.8895	21.0889	20.693	20.5034	21.3567	21.0966
A0A0H2ZHJ5	N-formylglutamate amidohydrolase	13.4164	12.6989	NaN	15.1185	13.1201	NaN	13.4804	21.4484	19.6339	20.9227	16.762	21.3734
A0A0H2ZHJ6	Putative epimerase	13.7949	NaN	NaN	NaN	NaN	NaN	NaN	16.8408	14.3633	14.1858	13.4633	14.8334
A0A0H2ZHJ7	Chromosome partitioning protein ParA	16.5504	18.42	16.5268	19.2832	18.3075	19.3366	12.5054	13.8489	13.9933	15.0535	12.7675	12.009
A0A0H2ZHJ9	Putative pili assembly chaperone	NaN	NaN	NaN	NaN	NaN	NaN	16.8873	19.0052	19.0063	19.62	17.3481	19.3802
A0A0H2ZHK3	Renalase (EC 1.6.3.5)	22.4144	21.8153	22.6504	21.9792	21.2921	21.9381	22.8105	22.7846	22.6504	22.8635	22.5981	22.5466
A0A0H2ZHK4	HutD family protein	15.6053	18.9394	16.0035	17.02	18.7271	18.7581	19.9366	20.1327	20.4286	20.024	20.0604	20.7586
A0A0H2ZHK5	Outer membrane protein assembly factor BamD	19.5823	18.5802	19.8642	19.2012	17.921	18.4073	18.9631	13.4844	14.8763	15.1715	16.3733	15.3844
A0A0H2ZHK6	Putative lipoprotein	20.1435	18.7315	19.9795	19.431	18.6511	18.7602	19.8424	18.5804	18.7244	18.6661	19.2943	19.2752
A0A0H2ZHK7	DUF4124 domain-containing protein	NaN	NaN	NaN	NaN	NaN	NaN	NaN	NaN	NaN	NaN	NaN	NaN
A0A0H2ZHK8	DUF924 domain-containing protein	NaN	NaN	15.5486	14.8497	15.1521	16.8578	14.3809	18.1471	19.1168	18.2517	14.1183	19.0198
A0A0H2ZHK9	Molybdopterin biosynthesis MoeB protein	15.1228	15.1393	15.3348	17.9778	14.9401	15.1891	15.8784	18.8171	15.2497	17.5791	15.0032	14.9232
A0A0H2ZHL1	Methyltransf_25 domain-containing protein	15.6825	15.1234	16.0689	17.5624	15.371	15.3355	16.6368	20.5465	20.725	20.7679	18.5378	21.1837
A0A0H2ZHL2	Pentapeptide repeat-containing protein	17.7672	18.16	18.4375	18.0527	17.5667	16.3652	19.6815	18.4206	17.1037	19.1388	17.1278	19.6345
A0A0H2ZHL3	Cupin fold metalloprotein, WbuC family	21.9302	21.7622	21.8814	21.6907	21.6778	21.8148	18.9953	19.9484	19.7062	20.1308	19.7273	21.202
A0A0H2ZHL4	Riboflavin biosynthesis protein [Includes: Riboflavin kinase (EC 2.7.1.26) (Flavokinase); FMN adenylyltransferase (EC 2.7.7.2) (FAD pyrophosphorylase) (FAD synthase)]	20.4472	20.5298	20.8524	20.2616	20.2646	20.6991	19.7999	19.3704	19.4944	19.4803	19.4771	19.703
A0A0H2ZHL6	Putative periplasmic binding protein	20.7136	20.2613	22.0048	22.2733	20.5072	21.6133	22.7939	23.8325	23.8579	24.2258	23.6039	24.7353
A0A0H2ZHM1	Putative sugar nucleotide epimerase	NaN	NaN	13.5185	14.0779	13.5002	NaN	18.4574	16.7706	15.5778	NaN	17.1878	15.1746
A0A0H2ZHM2	Putative membrane-bound metallopeptidase	15.5213	16.3709	14.8711	16.5171	14.4381	16.5867	13.515	13.0462	14.8094	13.4124	13.713	14.3385
A0A0H2ZHM3	Preprotein translocase subunit SecD	NaN	NaN	NaN	NaN	NaN	NaN	NaN	NaN	NaN	NaN	NaN	NaN
A0A0H2ZHM4	DksA C4-type domain-containing protein	17.1029	16.0769	16.3307	16.1719	16.336	15.961	15.6351	17.4933	16.5043	17.0125	16.2042	18.5684
A0A0H2ZHM7	Putative ABC-type amino acid transport protein, periplasmic component	19.1586	19.8343	19.7799	19.422	19.4912	19.6331	19.4229	19.969	19.8683	20.4763	18.8622	20.9195
A0A0H2ZHM8	Lipid A deacylase (EC 3.1.1.77) (LPS 3-O-deacylase) (Outer membrane enzyme)	20.5133	20.9634	21.1111	20.6709	20.5411	20.1544	22.7182	20.2289	21.1718	21.5392	20.7332	21.2431
A0A0H2ZHN0	Glutamate dehydrogenase	13.9649	18.2267	16.8589	18.1611	17.4574	16.7229	21.1916	17.5018	19.575	18.8843	20.0321	18.2988
A0A0H2ZHN3	BON domain-containing protein	21.0874	21.0487	21.5137	20.8928	20.9364	20.9868	24.9077	24.5802	25.9916	24.7111	25.242	25.5291
A0A0H2ZHN5	Putative amino acid ABC transporter, ATP-binding protein	16.3617	15.6418	16.3213	16.6426	15.7339	15.8413	17.6329	16.7808	16.9536	16.7466	17.5601	17.4658
A0A0H2ZHN6	Protein TonB	16.7334	14.6377	15.1622	15.5428	15.4362	15.7818	NaN	NaN	NaN	NaN	NaN	15.0043
A0A0H2ZHN7	Putative RNA-binding protein	17.6033	18.3318	18.3131	16.9036	19.9861	16.2922	19.8087	16.8004	16.4548	17.0771	17.5289	NaN
A0A0H2ZHN8	Efflux pump membrane transporter	NaN	NaN	NaN	NaN	NaN	NaN	NaN	NaN	NaN	NaN	NaN	NaN
A0A0H2ZHP0	DUF2336 domain-containing protein	15.8953	14.884	15.4092	17.4214	15.8976	16.486	NaN	13.5868	NaN	NaN	NaN	NaN
A0A0H2ZHP1;A0A0H2Z9Q1	Paraquat-inducible protein B-like protein	13.93	14.3238	15.0246	13.357	13.8307	NaN	17.9294	14.2714	13.5309	14.146	16.4235	13.4571
A0A0H2ZHP2	Carbamoyl-phosphate synthase small chain (EC 6.3.5.5) (Carbamoyl-phosphate synthetase glutamine chain)	21.5042	23.7102	21.7313	22.7125	23.9186	23.9697	22.802	21.0603	21.7341	21.4473	22.3766	21.2158
A0A0H2ZHP4	dTDP-4-dehydrorhamnose reductase (EC 1.1.1.133)	15.7639	14.8819	17.1066	17.8403	15.8275	15.2414	14.2224	17.596	17.5244	19.0445	15.851	19.2844
A0A0H2ZHP5	Acetolactate synthase small subunit (AHAS) (ALS) (EC 2.2.1.6) (Acetohydroxy-acid synthase small subunit)	19.6401	20.9468	20.2007	20.6273	21.2621	20.9563	20.2636	19.579	19.9676	19.5561	20.3843	19.4952
A0A0H2ZHP6	Putative transcriptional regulator, GntR family	14.6782	16.0709	15.1002	16.6045	15.9557	16.503	13.2567	14.7305	14.094	14.6897	14.1906	NaN
A0A0H2ZHP7	Cyclic diguanosine monophosphate-binding protein (c-di-GMP-binding protein) (Pilz domain-containing protein)	NaN	NaN	NaN	NaN	NaN	NaN	17.2758	17.7074	17.6829	18.9132	15.1173	18.0083
A0A0H2ZHP8	Probable c4-dicarboxylate-binding protein	22.9167	23.0811	22.8531	22.8999	22.3319	22.9481	21.9784	22.8689	22.7067	23.0183	22.2271	23.4645
A0A0H2ZHQ0	Two-component response regulator	11.311	11.3145	11.8881	11.8426	10.8245	11.1146	NaN	NaN	NaN	NaN	11.6598	19.1206
A0A0H2ZHQ1	Catalase (EC 1.11.1.6)	19.559	20.0646	19.4789	19.7759	19.453	19.7546	18.7791	17.1646	17.7817	17.8395	18.6945	17.3297
A0A0H2ZHQ2	ornithine carbamoyltransferase (EC 2.1.3.3)	23.6373	23.5873	24.2659	23.0501	22.7472	22.5217	24.285	22.2906	22.833	22.3471	23.923	21.3933
A0A0H2ZHQ4	Putative two-component response regulator	NaN	NaN	NaN	NaN	NaN	NaN	NaN	NaN	NaN	NaN	NaN	NaN
A0A0H2ZHQ5	Putative cytochrome c	16.7585	16.7852	16.4205	18.326	17.6182	NaN	19.6078	NaN	NaN	17.9657	18.8905	18.9911
A0A0H2ZHQ6	Putative hydrolase	NaN	NaN	NaN	14.557	13.5597	NaN	NaN	18.0481	15.8523	16.5566	14.2736	16.8333
A0A0H2ZHQ7	Ribosome-binding ATPase YchF	20.1717	19.7523	20.2724	20.9875	19.9296	19.6959	18.3607	20.9304	19.9647	20.5776	19.3795	20.542
A0A0H2ZHQ9	Putative short-chain dehydrogenase	14.2306	NaN	NaN	14.8601	14.7557	14.9711	17.1127	17.8177	16.2747	17.2541	17.6908	16.1632
A0A0H2ZHR0	Putative hemolysin activation/secretion protein	NaN	NaN	NaN	NaN	12.2348	13.2551	17.7052	13.0131	13.2353	13.891	15.927	13.7183
A0A0H2ZHR2	[Ribosomal protein S18]-alanine N-acetyltransferase (EC 2.3.1.266)	NaN	NaN	NaN	NaN	NaN	NaN	NaN	NaN	NaN	NaN	NaN	NaN
A0A0H2ZHR3	PhzF family phenazine biosynthesis protein	19.0506	18.5419	19.4359	18.4403	18.1014	18.523	18.6997	17.6237	16.7316	17.1236	17.4738	17.7642
A0A0H2ZHR6	RNA polymerase-binding transcription factor DksA	24.4395	23.9075	24.4941	24.201	23.2932	23.883	21.3581	22.8266	23.5888	22.9685	22.4019	23.5649
A0A0H2ZHR8	Putative alcohol dehydrogenase, iron-containing	13.3624	13.9298	13.8848	14.688	13.3719	14.2758	18.0614	19.1397	15.5543	17.3157	18.0498	14.6281
A0A0H2ZHR9	Putative glycine cleavage system H protein	13.6366	NaN	NaN	NaN	13.4936	13.2506	15.6301	19.1063	19.9049	20.1503	18.056	19.6825
A0A0H2ZHS1	2-amino-4-hydroxy-6-hydroxymethyldihydropteridine pyrophosphokinase (EC 2.7.6.3) (6-hydroxymethyl-7,8-dihydropterin pyrophosphokinase) (7,8-dihydro-6-hydroxymethylpterin-pyrophosphokinase)	18.3474	16.3458	18.922	18.6593	17.7858	17.752	NaN	18.2525	16.2446	NaN	NaN	18.1669
A0A0H2ZHS9	histidine kinase (EC 2.7.13.3)	NaN	NaN	NaN	NaN	NaN	NaN	NaN	NaN	NaN	NaN	NaN	NaN
A0A0H2ZHT0	TPR_REGION domain-containing protein	20.6269	19.6878	20.5397	20.1263	19.5549	19.7078	19.4752	18.4702	18.2714	18.7348	17.1557	18.2713
A0A0H2ZHT1	Dihydropteroate synthase (DHPS) (EC 2.5.1.15) (Dihydropteroate pyrophosphorylase)	18.7965	17.9061	19.2904	19.7239	18.4735	18.0448	17.4144	21.466	19.6403	20.3688	17.4248	19.9963
A0A0H2ZHT2	Formate dehydrogenase iron-sulfur subunit	17.5172	17.5443	18.3284	16.2562	15.1118	13.8148	13.6891	15.3582	NaN	NaN	14.3478	NaN
A0A0H2ZHT3	Secreted protein	15.0446	19.2034	17.9476	18.6801	18.8693	19.207	19.4936	17.1436	NaN	NaN	18.3669	NaN
A0A0H2ZHT4	Acetylornithine deacetylase	19.8734	20.3262	20.5646	20.3724	19.9297	20.2067	20.3587	19.9728	19.6194	19.4788	19.7097	19.8484
A0A0H2ZHT5	Cyclic nucleotide-binding domain-containing protein	16.2392	17.0586	17.3111	17.5551	17.4469	17.7114	16.0497	17.6576	17.8403	17.5238	17.049	18.081
A0A0H2ZHT6	Carbamoyl-phosphate synthase large chain (EC 6.3.5.5) (Carbamoyl-phosphate synthetase ammonia chain)	21.3988	23.8626	21.449	22.7961	24.2552	24.3263	23.2219	21.7289	22.3456	22.0166	23.1245	21.9792
A0A0H2ZHU0	Putative haem/haemoglobin uptake outer membrane receptor PhuR	16.7682	16.5017	20.1332	19.6471	16.541	18.5736	21.1618	19.51	20.3062	20.773	20.2523	20.5874
A0A0H2ZHU3	Outer membrane protein assembly factor BamE	19.7079	19.5499	21.0305	20.1858	17.4149	19.7995	16.7425	12.6549	14.1714	14.8093	14.0537	13.1816
A0A0H2ZHU5	Putative aminotransferase	16.5219	17.1869	17.2628	17.6325	17.8815	18.0262	19.3174	18.9303	18.2529	19.2137	18.4892	18.435
A0A0H2ZHU7	Polyamine aminopropyltransferase (Putrescine aminopropyltransferase) (PAPT) (Spermidine synthase) (SPDS) (SPDSY) (EC 2.5.1.16)	16.1011	17.4566	16.3108	16.291	16.0797	15.1071	NaN	13.7298	NaN	NaN	NaN	NaN
A0A0H2ZHU9	Putative transcriptional regulator	18.4675	18.3272	18.623	19.4923	17.1203	17.6147	16.2093	15.7105	16.7095	16.3505	16.0712	16.8607
A0A0H2ZHV0	Aminotransferase (EC 2.6.1.-)	20.1382	19.4316	19.962	19.8405	18.9821	19.4509	18.8207	20.156	18.2456	18.1432	18.961	19.6301
A0A0H2ZHV4	Ribose-phosphate pyrophosphokinase (RPPK) (EC 2.7.6.1) (5-phospho-D-ribosyl alpha-1-diphosphate) (Phosphoribosyl diphosphate synthase) (Phosphoribosyl pyrophosphate synthase) (P-Rib-PP synthase) (PRPP synthase) (PRPPase)	20.1426	21.3962	20.585	21.6116	22.2973	23.1305	22.7506	20.9144	22.1449	21.4715	23.2141	21.0013
A0A0H2ZHV5	Poly(A) polymerase I (PAP I) (EC 2.7.7.19)	16.645	15.9633	16.3589	16.6396	17.9009	15.8574	16.9665	17.4178	16.9325	16.0612	17.9945	16.0782
A0A0H2ZHV6	Putative transcriptional regulator	NaN	NaN	NaN	NaN	NaN	13.7018	NaN	NaN	15.0872	16.2062	13.5561	13.9568
A0A0H2ZHV7	Putative isopentenyldiphosphate isomerase	14.8446	16.2775	14.5886	15.0986	14.785	14.4508	16.4737	18.6803	18.4275	18.2624	16.354	19.2294
A0A0H2ZHV8	5-formyltetrahydrofolate cyclo-ligase (EC 6.3.3.2)	NaN	NaN	NaN	NaN	NaN	NaN	16.9939	13.1017	13.4743	13.7195	15.2994	NaN
A0A0H2ZHV9	DUF2845 domain-containing protein	18.8188	18.0782	18.794	17.8552	17.5522	18.6144	20.1132	20.6391	21.6802	21.1114	20.4596	20.5259
A0A0H2ZHW1	3-dehydroquinate dehydratase (3-dehydroquinase) (EC 4.2.1.10) (Type II DHQase)	19.277	19.7161	20.0882	19.4648	18.9448	18.1896	17.4636	14.8743	14.1307	14.6812	15.1174	16.3138
A0A0H2ZHW4	Putative acetyltransferase, GNAT family	NaN	NaN	NaN	14.4499	NaN	NaN	NaN	18.1467	15.4874	18.169	14.0651	15.2208
A0A0H2ZHW5	tRNA-dihydrouridine synthase B (EC 1.3.1.-)	14.9732	15.2314	15.5636	16.2088	15.5841	NaN	15.7228	NaN	NaN	NaN	NaN	NaN
A0A0H2ZHW6	Transcription elongation factor GreA (Transcript cleavage factor GreA)	24.6453	24.0337	24.6432	24.126	23.3566	23.618	22.2049	22.6753	23.6925	23.2401	22.478	24.0078
A0A0H2ZHW7	Methyltransf_11 domain-containing protein	NaN	NaN	NaN	NaN	NaN	NaN	NaN	NaN	NaN	NaN	NaN	NaN
A0A0H2ZHW8	Transcription termination factor Rho (EC 3.6.4.-) (ATP-dependent helicase Rho)	19.6122	19.0282	19.6254	20.5102	19.9294	18.8881	19.5318	19.0872	19.4122	19.632	18.5938	19.1671
A0A0H2ZHX0	Ferric uptake regulation protein	24.1106	23.8314	24.2149	24.0076	23.154	23.6678	23.6621	23.5486	23.3309	23.455	23.6619	24.2182
A0A0H2ZHX1	Putative methyltransferase	NaN	NaN	NaN	NaN	NaN	NaN	NaN	NaN	NaN	NaN	NaN	NaN
A0A0H2ZHX4	Protein FdhE homolog	15.8878	14.8623	16.0937	16.9478	16.5884	14.8987	12.7575	18.5174	16.5283	17.9283	14.8268	18.3872
A0A0H2ZHX7	Putative Zinc-finger containing protein	NaN	NaN	NaN	NaN	NaN	NaN	NaN	NaN	NaN	NaN	14.195	16.6584
A0A0H2ZHX9	Putative transcriptional regulator	17.5772	17.8037	17.547	18.013	18.8713	18.335	19.9901	19.7843	20.2946	20.982	19.6301	20.3388
A0A0H2ZHY0	Dipeptidase (EC 3.4.-.-)	NaN	NaN	NaN	NaN	NaN	NaN	15.5952	NaN	NaN	NaN	14.7433	NaN
A0A0H2ZHY2	Peptidyl-prolyl cis-trans isomerase (EC 5.2.1.8)	NaN	13.6662	NaN	14.1258	NaN	NaN	NaN	15.9036	NaN	NaN	NaN	NaN
A0A0H2ZHY3	MOSC domain-containing protein	15.3646	16.3604	NaN	15.7553	15.9936	15.7846	18.9872	19.8492	20.6483	20.1761	19.1857	20.896
A0A0H2ZHY7	Bacterioferritin	21.5698	21.3999	21.221	21.6892	21.0137	20.9197	NaN	10.2164	NaN	12.95	NaN	11.2105
A0A0H2ZHY8	Putative (R)-specific enoyl-CoA hydratase	NaN	NaN	13.842	NaN	14.14	14.5884	17.6691	16.0196	NaN	NaN	15.7663	15.3897
A0A0H2ZHY9	Ferric iron-binding periplasmic protein HitA	18.2766	18.4848	18.4084	18.6498	18.7267	18.6306	20.4536	21.6738	22.0903	22.4518	20.8143	22.6658
A0A0H2ZHZ0	Dihydrolipoyl dehydrogenase (EC 1.8.1.4)	18.5123	17.2384	19.0742	17.2352	16.1238	17.1965	18.4338	15.4741	16.0178	16.5261	18.1371	15.2004
A0A0H2ZHZ2	Putative lipoprotein	17.4576	16.0828	16.9284	16.4377	15.8639	16.3717	18.3744	17.1635	17.9667	18.4996	18.3153	17.9684
A0A0H2ZHZ3	Protein-methionine-sulfoxide reductase catalytic subunit MsrP (EC 1.8.5.-)	12.8107	14.0247	13.6188	13.9483	17.1536	15.581	17.9038	18.9546	18.737	18.1222	15.0358	19.5322
A0A0H2ZHZ8	Biosynthetic arginine decarboxylase (ADC) (EC 4.1.1.19)	19.8208	20.8032	19.6692	20.4897	20.8642	21.0746	21.4361	19.292	19.7713	19.3836	20.7061	19.0091
A0A0H2ZI00	TfoX_C domain-containing protein	NaN	NaN	NaN	NaN	NaN	NaN	15.6518	17.3815	17.0314	18.6157	14.3615	16.6947
A0A0H2ZI03	Putative hemin degrading factor	12.0391	14.4677	17.4327	19.9601	14.9879	17.3936	17.6465	21.0431	20.6702	20.5537	17.372	21.6086
A0A0H2ZI07	Putative metal-binding protein	23.4985	23.279	23.3639	22.9605	22.5191	22.6886	16.9857	18.345	18.1737	18.3793	17.7654	20.1443
A0A0H2ZI10	histidine kinase (EC 2.7.13.3)	NaN	NaN	NaN	NaN	NaN	NaN	NaN	NaN	NaN	NaN	NaN	NaN
A0A0H2ZI14	Putative binding protein component of ABC transporter	18.2097	16.7051	18.3447	17.3464	16.5962	17.4837	21.7972	22.9171	22.9423	23.3778	22.5411	23.8119
A0A0H2ZI15	Two-component response regulator CbrB	16.9236	15.4737	17.0473	18.5131	16.1826	15.4359	16.585	19.1314	18.1676	18.7118	17.382	18.7402
A0A0H2ZI17	Urease subunit alpha (EC 3.5.1.5) (Urea amidohydrolase subunit alpha)	18.9012	19.423	19.5898	19.6193	19.0219	19.4377	18.5702	17.4822	17.5032	17.1543	18.4804	17.1448
A0A0H2ZI19	DUF748 domain-containing protein	NaN	16.7936	17.0114	17.1366	16.5215	NaN	20.1909	NaN	17.5685	17.3748	17.4394	17.7026
A0A0H2ZI20	Alginate biosynthesis regulatory protein AlgR	15.5997	16.9548	17.0431	18.3225	16.3963	15.5831	18.4501	19.6187	20.2582	20.5501	18.6433	20.4238
A0A0H2ZI21	Putative heat shock protein	14.3001	14.4301	14.3134	16.0808	15.1429	15.3874	NaN	NaN	NaN	NaN	NaN	NaN
A0A0H2ZI23	Transcription termination/antitermination protein NusA	22.012	22.2428	22.4091	22.9315	22.3299	22.0886	20.139	20.8153	20.3234	20.7423	20.202	20.7348
A0A0H2ZI24	Putative metalloendopeptidase-related membrane protein	NaN	NaN	NaN	NaN	NaN	NaN	NaN	NaN	NaN	NaN	NaN	NaN
A0A0H2ZI28	Putative transcriptional regulator	18.7537	18.2162	19.0401	18.3011	18.1098	17.4665	17.6973	19.8366	18.8747	19.1671	19.2436	19.6703
A0A0H2ZI34	Ribonuclease R (RNase R) (EC 3.1.13.1)	17.3642	19.3777	17.7946	18.0722	20.3013	18.1154	20.2367	18.4347	18.2821	18.5246	19.0744	17.4966
A0A0H2ZI41	N-acetylmuramoyl-L-alanine amidase (EC 3.5.1.28)	16.5389	16.452	16.7603	17.4981	17.8241	17.885	16.282	18.3496	17.7947	18.8831	16.5603	17.988
A0A0H2ZI43	Biotin carboxylase (EC 6.3.4.14) (Acetyl-coenzyme A carboxylase biotin carboxylase subunit A)	23.8823	22.8204	22.6645	23.4715	23.2065	23.9173	19.5729	21.36	20.9078	21.1908	20.3412	21.3619
A0A0H2ZI45	Benzoylformate decarboxylase	16.608	15.3482	NaN	14.7216	NaN	NaN	NaN	NaN	NaN	NaN	NaN	NaN
A0A0H2ZI46	Chemotaxis protein MotA	13.5362	NaN	14.3105	NaN	13.2761	NaN	16.9762	NaN	NaN	NaN	NaN	NaN
A0A0H2ZI48	Phosphoribosylamine--glycine ligase (EC 6.3.4.13) (GARS) (Glycinamide ribonucleotide synthetase) (Phosphoribosylglycinamide synthetase)	21.4252	23.1809	21.5959	22.2599	23.2378	23.7123	21.3208	21.9129	21.5708	21.3607	21.422	21.9197
A0A0H2ZI49	Putative transcriptional regulator	15.126	16.7295	16.5377	16.7275	16.7663	15.8072	17.0111	19.4859	16.8233	16.9806	15.9883	19.151
A0A0H2ZI51	Phosphoserine phosphatase (EC 3.1.3.3) (O-phosphoserine phosphohydrolase)	18.5611	19.8447	18.7119	19.3954	20.1954	20.2927	19.6353	18.1271	16.3421	16.9117	17.9751	16.541
A0A0H2ZI53	Putative glycerolphosphodiesterase	NaN	NaN	16.7087	15.2682	16.3274	16.1908	19.4623	15.0718	16.0273	15.9088	18.7769	17.056
A0A0H2ZI56	Putative transcriptional regulator	19.522	19.8224	19.716	19.9573	19.6277	20.0094	19.4287	19.8531	19.8848	19.4743	19.5484	19.3427
A0A0H2ZI57	Phytase-like domain-containing protein	16.9677	16.0795	17.1858	17.3573	17.0873	17.0332	16.3901	19.7246	18.426	19.3352	17.676	19.3435
A0A0H2ZI58	GrpB family protein	15.8457	15.3277	15.6465	NaN	15.3687	15.2912	15.4519	17.8827	NaN	NaN	NaN	NaN
A0A0H2ZI59	Putative phosphinothricin N-acetyltransferase	14.0775	16.3043	16.4758	16.5674	14.8439	15.3126	16.0874	18.4426	17.5776	18.3808	15.6594	16.0358
A0A0H2ZI60	Putative ADP-ribose pyrophosphatase	15.5989	18.7116	16.266	17.1844	18.8584	18.1647	21.368	20.3533	20.2968	19.9444	20.8106	20.542
A0A0H2ZI61	ADP-ribose pyrophosphatase (EC 3.6.1.13) (ADP-ribose diphosphatase) (ADP-ribose phosphohydrolase) (Adenosine diphosphoribose pyrophosphatase)	17.7225	19.178	18.4883	18.9973	20.6578	18.7717	20.9776	21.9399	21.0514	20.9501	20.8106	21.7148
A0A0H2ZI64	DUF1338 domain-containing protein	17.0886	16.782	16.3508	16.7307	16.0189	16.8994	NaN	NaN	NaN	NaN	NaN	NaN
A0A0H2ZI65	Azurin	23.8536	23.0073	23.6859	23.1539	22.6941	22.8866	24.7829	25.1051	26.6326	26.4746	25.0893	26.1685
A0A0H2ZI69	Rho_N domain-containing protein	NaN	NaN	14.6276	NaN	NaN	NaN	17.7687	16.7474	17.3438	16.0063	16.9967	15.9237
A0A0H2ZI72	Probable di/tripeptide-binding protein 5	22.4763	21.4418	22.0385	21.4075	20.7939	21.45	21.3061	21.1435	21.3318	21.3668	20.8878	21.5074
A0A0H2ZI78	Putative transcriptional regulator	NaN	NaN	NaN	NaN	NaN	NaN	NaN	NaN	NaN	NaN	NaN	NaN
A0A0H2ZI80	Protein HflK	20.6136	19.9927	21.5434	20.2839	19.4809	17.6921	21.2326	18.8557	19.5954	19.9648	20.4077	18.8729
A0A0H2ZI82	Catabolite repression control protein	18.4793	21.1633	19.0917	19.7362	21.787	20.7193	21.7289	21.2796	21.3598	20.9527	21.3491	20.8987
A0A0H2ZI83	Putative N-hydroxyarylamine O-acetyltransferase	NaN	NaN	NaN	14.3593	NaN	NaN	NaN	17.6013	15.7328	17.2606	14.5026	16.407
A0A0H2ZI86	Putative oxidoreductase	14.5728	13.2985	13.7977	15.3226	14.788	14.3156	15.9546	19.6325	19.6105	19.5843	17.1715	19.6252
A0A0H2ZI87	Putative endoribonuclease L-PSP	25.0353	24.8645	25.3145	24.6149	24.6604	24.6284	24.5773	24.5583	24.3181	24.8143	24.0455	25.1235
A0A0H2ZI88	Putative short-chain dehydrogenase	NaN	NaN	NaN	14.62	NaN	NaN	NaN	18.2144	NaN	NaN	NaN	NaN
A0A0H2ZI89	Molecular chaperone	14.5877	13.7391	14.3399	18.1852	14.9558	15.1103	15.5327	19.4564	17.7306	19.5633	17.2803	18.9661
A0A0H2ZI91	Putative toluene tolerance protein	17.0733	17.0789	18.4547	18.4221	17.7749	16.5644	16.6337	NaN	16.0289	17.0768	16.5375	18.2806
A0A0H2ZI92	Putative transcriptional regulator, LysR family	15.6737	15.7017	15.8032	17.9289	15.6922	15.3841	17.915	19.302	18.0924	19.225	18.2235	18.4208
A0A0H2ZI93	Metal-pseudopaline receptor CntO	NaN	NaN	NaN	NaN	NaN	NaN	NaN	NaN	NaN	NaN	NaN	NaN
A0A0H2ZI94	ABC_trans_aux domain-containing protein	18.9559	17.8913	18.7275	18.3456	18.0546	18.3288	18.566	15.766	17.1188	17.2882	16.5494	17.0844
A0A0H2ZI96	GNAT family N-acetyltransferase	19.8153	19.8546	20.0902	19.0648	19.2741	19.0012	19.0188	17.3715	17.3095	17.3749	18.5166	16.5815
A0A0H2ZI97	Putative rubredoxin reductase	16.9688	15.7183	17.4695	18.1347	17.2071	16.0563	18.662	20.9512	19.834	20.1028	18.5518	20.2996
A0A0H2ZI98	DUF2333 domain-containing protein	17.6031	16.8634	17.5499	17.06	17.5459	17.2842	19.9528	18.0989	19.0146	18.7915	19.3447	18.1536
A0A0H2ZI99	Putative phosphohydrolases	20.3795	19.47	20.3393	19.7372	19.4193	19.6783	18.3711	19.5532	19.0609	19.5886	18.9905	20.4493
A0A0H2ZIA1	Biotin carboxyl carrier protein of acetyl-CoA carboxylase	27.0059	26.8135	26.928	26.7809	26.5478	26.4562	23.8033	22.6779	23.2977	22.711	23.1225	23.2931
A0A0H2ZIA3	NAD(P)H quinone oxidoreductase	NaN	NaN	NaN	15.7556	NaN	NaN	NaN	17.1841	NaN	NaN	NaN	NaN
A0A0H2ZIA4	Putative lipopolysaccharide core biosynthesis protein	17.8207	18.3423	18.6421	18.1429	18.2494	17.9312	17.3375	13.7927	14.6712	14.3318	16.4402	12.931
A0A0H2ZIA5	Putative Fis-like DNA-binding protein	20.9449	20.2836	20.8706	20.7675	19.4224	20.305	18.0049	16.1794	NaN	17.5739	17.5271	16.7165
A0A0H2ZIA7	Putative methyl-accepting chemotaxis protein	NaN	NaN	NaN	NaN	NaN	NaN	NaN	NaN	NaN	NaN	NaN	NaN
A0A0H2ZIA9	Branched-chain-amino-acid aminotransferase (BCAT) (EC 2.6.1.42)	25.6941	24.822	25.7018	24.8725	24.2812	24.744	24.1493	22.3513	23.1515	23.0882	23.5207	21.6309
A0A0H2ZIB0	Putative extracellular solute-binding protein	16.5534	16.973	15.4052	16.4957	15.9755	16.5999	NaN	15.8471	15.6239	NaN	NaN	15.1598
A0A0H2ZIB2	Putative branched-chain amino acid ABC transporter, periplasmic component	NaN	NaN	NaN	NaN	NaN	NaN	NaN	NaN	NaN	NaN	NaN	NaN
A0A0H2ZIB3	Phosphate ABC transporter, ATP-binding protein	14.7858	14.308	15.7976	15.3518	14.5961	14.128	14.3591	16.6888	15.2109	14.4359	14.4313	16.3459
A0A0H2ZIB4	Ribosomal RNA large subunit methyltransferase J (EC 2.1.1.266) (23S rRNA (adenine(2030)-N6)-methyltransferase) (23S rRNA m6A2030 methyltransferase)	23.5634	21.878	NaN	NaN	21.7643	NaN	22.6809	21.7316	NaN	20.8168	19.8626	19.4706
A0A0H2ZIC2	Replicative DNA helicase (EC 3.6.4.12)	21.943	20.088	21.7911	23.4035	21.6652	20.9378	19.2525	19.1762	NaN	20.9411	19.7609	20.7471
A0A0H2ZIC4	Glycosyltransferase	16.6128	15.9721	15.5482	16.7148	15.8073	15.9757	17.1353	16.6151	16.9552	17.2592	16.6273	17.2781
A0A0H2ZIC6	Osmotically inducible lipoprotein OsmE	19.6525	18.1431	19.7347	19.0783	18.1435	18.0955	22.0288	19.6711	20.5096	20.9703	20.5012	20.4378
A0A0H2ZIC7	Protein HflC	17.894	17.5978	18.2774	17.3868	16.6747	14.4049	19.4581	17.7064	19.1888	18.7773	18.251	17.7767
A0A0H2ZIC9	Serine/threonine protein kinase	NaN	NaN	NaN	NaN	NaN	NaN	NaN	NaN	NaN	NaN	NaN	NaN
A0A0H2ZID0	Phage infection protein	NaN	NaN	NaN	NaN	NaN	NaN	NaN	NaN	NaN	NaN	NaN	NaN
A0A0H2ZID1	Putative Type II secretory pathway protein	19.8664	19.5263	19.7315	19.6108	19.2378	19.5993	20.9027	21.3075	20.6096	20.8963	20.5777	20.7688
A0A0H2ZID2	Bifunctional NAD(P)H-hydrate repair enzyme (Nicotinamide nucleotide repair protein) [Includes: ADP-dependent (S)-NAD(P)H-hydrate dehydratase (EC 4.2.1.136) (ADP-dependent NAD(P)HX dehydratase); NAD(P)H-hydrate epimerase (EC 5.1.99.6)]	NaN	NaN	NaN	NaN	NaN	NaN	NaN	NaN	NaN	NaN	NaN	NaN
A0A0H2ZID3	Lipopolysaccharide heptosyltransferase I	18.8311	21.2262	20.9234	20.5068	19.7397	19.851	21.3346	19.0784	NaN	NaN	19.7278	18.2861
A0A0H2ZID6	Type 4 fimbrial biogenesis protein PilM	16.5668	17.3212	17.2753	18.284	16.6595	17.5422	18.0246	16.8011	17.1205	17.2945	17.954	17.03
A0A0H2ZID7	Sulfurtransferase	19.4724	21.0891	19.5746	20.5726	21.0551	21.0853	20.4134	21.2566	20.9332	21.5005	21.035	22.1048
A0A0H2ZID8	Acetyltransferase component of pyruvate dehydrogenase complex (EC 2.3.1.12)	21.6027	20.9064	21.3449	21.1215	21.1291	20.2912	21.3234	20.9057	21.0311	20.8051	21.062	20.2201
A0A0H2ZIE0	Putative dipeptidase	NaN	NaN	NaN	NaN	NaN	NaN	NaN	NaN	NaN	NaN	NaN	NaN
A0A0H2ZIE2	Putative aldehyde dehydrogenase	15.4061	18.9509	16.1442	18.3099	18.744	18.7017	19.2979	17.0872	17.0089	16.8532	18.5095	16.9393
A0A0H2ZIE8	Poly(3-hydroxyalkanoic acid) synthase 2	16.5616	16.5167	NaN	NaN	NaN	NaN	17.0902	17.8231	18.5039	17.5217	17.2869	17.0976
A0A0H2ZIF0	Putative esterase	13.2847	12.8241	14.1071	15.2301	13.5971	13.3323	14.0799	19.6664	15.9712	15.9083	14.4714	17.5778
A0A0H2ZIF1	Glutamate synthase small chain	NaN	15.6516	15.0764	15.9869	15.7286	15.3294	15.918	15.3302	NaN	NaN	15.4362	NaN
A0A0H2ZIF3	Putative ring hydroxylating dioxygenase, alpha-subunit	NaN	NaN	NaN	NaN	NaN	NaN	NaN	NaN	NaN	NaN	NaN	NaN
A0A0H2ZIF5	Putative transcriptional regulator, LysR family	NaN	NaN	NaN	NaN	NaN	NaN	17.0216	15.0888	NaN	NaN	14.7839	NaN
A0A0H2ZIF6	Type 4 fimbrial biogenesis protein PilO	NaN	NaN	NaN	NaN	NaN	NaN	NaN	NaN	NaN	NaN	NaN	NaN
A0A0H2ZIF7	Putative outer membrane efflux protein	21.4633	21.0226	21.3102	20.9977	20.5162	20.5383	20.7264	17.7686	18.1835	18.5971	19.5793	18.5175
A0A0H2ZIF8	Serine hydroxymethyltransferase (SHMT) (Serine methylase) (EC 2.1.2.1)	15.663	15.7118	15.6092	15.7675	16.7752	17.9771	17.8511	16.0205	15.5214	15.3698	16.4349	14.745
A0A0H2ZIG0	Nicotinate phosphoribosyltransferase (NAPRTase) (EC 6.3.4.21)	17.0216	18.7005	17.3318	18.7009	18.8737	18.6564	18.7922	14.3611	15.4056	14.6854	15.7851	14.2088
A0A0H2ZIG1	Putative protease	20.7194	19.7775	20.646	20.7631	20.2498	21.1073	20.3549	20.8009	20.6052	21.7395	20.9367	NaN
A0A0H2ZIG3	Formyltetrahydrofolate deformylase (EC 3.5.1.10) (Formyl-FH(4) hydrolase)	17.0282	17.4778	17.7828	NaN	15.9079	16.614	15.9406	NaN	NaN	NaN	NaN	NaN
A0A0H2ZIG5	Poly(3-hydroxyalkanoic acid) synthase 1	11.6747	NaN	12.8561	12.4931	13.6987	11.9859	15.323	18.1417	16.5618	15.5476	16.8467	15.9309
A0A0H2ZIG6	Putative translation initiation inhibitor	NaN	NaN	NaN	NaN	NaN	NaN	18.5817	NaN	NaN	17.3578	NaN	NaN
A0A0H2ZIG8	Alanine racemase (EC 5.1.1.1)	22.1502	21.8331	22.3121	21.4278	21.3065	21.6954	19.8797	18.7638	19.2159	18.9063	19.5726	19.5623
A0A0H2ZIG9	Polyhydroxyalkanoic acid system protein	19.6563	19.1182	19.7354	19.7469	19.2558	19.8182	19.71	19.9079	20.6422	20.323	19.4947	20.2104
A0A0H2ZIH0	N5-carboxyaminoimidazole ribonucleotide synthase (N5-CAIR synthase) (EC 6.3.4.18) (5-(carboxyamino)imidazole ribonucleotide synthetase)	24.1979	23.6871	23.957	23.4584	22.7481	23.8675	22.1096	21.3888	21.1807	21.056	22.2756	20.6912
A0A0H2ZIH2	UPF0158 protein	18.6319	20.4163	19.7859	20.4134	18.3309	19.0922	NaN	17.7408	NaN	17.0413	17.513	NaN
A0A0H2ZIH7	Probable histidine/phenylalanine ammonia-lyase	11.7139	NaN	NaN	11.8638	NaN	NaN	12.7052	16.2654	12.2429	NaN	NaN	12.9527
A0A0H2ZIH8	tRNA threonylcarbamoyladenosine biosynthesis protein TsaE (t(6)A37 threonylcarbamoyladenosine biosynthesis protein TsaE)	17.8394	17.2958	16.7122	16.63	NaN	17.9251	NaN	19.7359	19.05	18.7539	17.1413	20.7383
A0A0H2ZII0	Biotin carboxylase (EC 6.3.4.14) (Acetyl-coenzyme A carboxylase biotin carboxylase subunit A)	20.098	19.7439	19.3438	20.8963	19.8885	21.1076	20.589	20.2062	20.2784	20.0773	19.9124	19.9836
A0A0H2ZII2	HDOD domain-containing protein	NaN	NaN	NaN	NaN	14.8551	15.5504	NaN	15.2623	NaN	15.7053	13.8679	17.6239
A0A0H2ZII4	Putative glycosyl transferase	18.858	17.9055	18.3044	19.1557	18.453	18.9838	19.4257	18.412	18.9116	19.6606	19.4196	18.612
A0A0H2ZII6	Histidine kinase	17.6	NaN	17.2385	NaN	17.602	NaN	19.9382	18.0983	18.7078	19.1676	18.8942	NaN
A0A0H2ZII8	Histidine utilization genes repressor protein	13.9481	NaN	NaN	13.8554	13.5684	14.9338	14.4844	17.3142	15.2138	18.3856	14.655	18.2015
A0A0H2ZII9	Putative binding protein component of ABC transporter	NaN	11.3875	NaN	10.7637	11.7854	11.3635	17.9705	20.953	19.9569	21.6453	20.7494	21.3848
A0A0H2ZIJ0	Putative carbamoyltransferase	18.694	19.4557	19.6428	19.3731	19.8673	18.8699	20.2532	19.4237	19.7514	19.5414	19.7512	18.9644
A0A0H2ZIJ2	DNA topoisomerase 4 subunit B (EC 5.6.2.2) (Topoisomerase IV subunit B)	15.7244	14.7451	16.22	17.6719	15.3755	14.4879	12.6456	18.1775	15.7953	17.9872	16.2616	17.6159
A0A0H2ZIJ3	Lactoylglutathione lyase (EC 4.4.1.5) (Glyoxalase I)	18.6768	20.0718	19.1405	19.7469	19.6728	19.6735	19.8835	21.4807	21.1272	21.3201	20.4353	21.4613
A0A0H2ZIJ4	Putative ABC transporter, periplasmic substrate-binding protein	NaN	NaN	NaN	16.4186	NaN	14.6948	16.6026	18.9263	17.333	18.328	15.773	18.988
A0A0H2ZIJ5	Putative lipoprotein	18.1121	16.4814	17.8381	16.9979	17.076	17.0117	18.2734	15.8771	17.4443	17.3207	17.6418	18.6173
A0A0H2ZIJ6	Putative transcriptional regulator	NaN	NaN	NaN	NaN	NaN	NaN	NaN	NaN	NaN	NaN	NaN	NaN
A0A0H2ZIJ8	Lipopolysaccharide core biosynthesis protein WaaG	17.4003	21.1786	18.9433	20.4453	20.9238	21.3647	19.5232	18.3114	17.888	17.9562	19.1511	16.6919
A0A0H2ZIJ9	Putative lipoprotein	16.3355	17.8713	18.532	NaN	NaN	NaN	NaN	NaN	NaN	NaN	NaN	NaN
A0A0H2ZIK1	DUF4124 domain-containing protein	20.5494	19.9992	21.1908	20.5622	19.6867	18.9847	17.3531	19.6127	20.8321	21.326	18.7976	21.0843
A0A0H2ZIK7	Putative carboxyl-terminal protease	20.7381	20.6238	21.2444	21.4545	19.9816	21.0182	19.5698	17.764	17.6031	18.7945	18.4882	17.5763
A0A0H2ZIK9	DNA-binding transcriptional regulator NtrC (Nitrogen regulation protein NR(I))	NaN	NaN	NaN	NaN	NaN	NaN	NaN	NaN	NaN	NaN	NaN	NaN
A0A0H2ZIL0	Putative ABC-type amino acid transporter	20.2201	21.4641	19.6821	20.4493	21.6321	21.6503	19.4629	20.6818	20.9332	21.4756	20.3464	21.5393
A0A0H2ZIL3	Putative dehydrogenase	14.7069	14.9591	14.1092	14.7189	15.0985	15.6606	15.444	18.063	16.7081	16.5715	15.7863	16.7805
A0A0H2ZIL4	Pyruvate dehydrogenase E1 component (EC 1.2.4.1)	20.2755	21.1359	20.5967	21.0269	21.7572	22.0356	21.8854	21.3145	21.8539	21.2129	21.4731	20.9048
A0A0H2ZIL5	Oxidoreductase Rmd	14.3927	17.1516	15.4453	16.9264	17.5368	15.2966	19.7131	19.6322	19.045	18.6398	19.0259	19.011
A0A0H2ZIL6	Putative glycosyl transferase	15.6123	17.777	18.0608	17.9048	18.1984	17.0794	18.3501	17.1719	16.7159	17.5626	17.1152	16.0262
A0A0H2ZIL7	Putative ABC-type amino acid transporter	13.7192	16.876	14.9666	17.0156	18.0014	18.1352	18.3557	19.5299	20.0664	20.1042	19.1952	20.6511
A0A0H2ZIL8	Putative ABC transporter, periplasmic amino acid-binding protein	23.3667	22.8463	23.4706	22.8724	22.2871	22.5282	23.5929	23.958	24.8132	24.797	23.6158	25.1652
A0A0H2ZIL9	Methyltransf_11 domain-containing protein	15.4903	14.7448	16.7	16.6818	15.4106	15.8095	14.1618	19.0175	17.0285	18.4405	15.755	19.1721
A0A0H2ZIM1	N-acetyltransferase domain-containing protein	NaN	NaN	NaN	NaN	NaN	NaN	14.0082	17.932	14.272	15.3888	NaN	NaN
A0A0H2ZIM2	Lipopolysaccharide core heptose(I) kinase (EC 2.7.1.-)	16.7398	NaN	NaN	16.9413	NaN	NaN	NaN	17.3179	NaN	17.6623	NaN	17.8982
A0A0H2ZIM4	DUF4105 domain-containing protein	NaN	NaN	NaN	NaN	NaN	NaN	NaN	NaN	NaN	NaN	NaN	NaN
A0A0H2ZIM6	Putative ATPase nvolved in chromosome partitioning	16.1389	15.3236	16.1545	16.9823	NaN	16.2881	NaN	17.8178	16.5395	15.8993	NaN	18.9989
A0A0H2ZIM7	Glucose-1-phosphate thymidylyltransferase (EC 2.7.7.24)	20.1488	22.0269	20.2864	20.857	22.1375	22.0931	22.9276	21.4884	21.7396	21.3427	22.4684	21.1565
A0A0H2ZIM8	Bifunctional glutamine synthetase adenylyltransferase/adenylyl-removing enzyme (ATP:glutamine synthetase adenylyltransferase) (ATase) [Includes: Glutamine synthetase adenylyl-L-tyrosine phosphorylase (EC 2.7.7.89) (Adenylyl removase) (AR) (AT-N); Glutamine synthetase adenylyl transferase (EC 2.7.7.42) (Adenylyl transferase) (AT) (AT-C)]	15.9304	NaN	16.6256	16.4262	15.1685	NaN	14.3644	16.6496	15.436	16.8574	15.3422	14.7506
A0A0H2ZIN3	Putative acyl-CoA dehydrogenase	14.2085	16.4299	14.4422	14.5141	15.739	16.0259	16.3111	NaN	14.2994	15.0161	14.9492	NaN
A0A0H2ZIN4	dTDP-glucose 4,6-dehydratase (EC 4.2.1.46)	19.364	20.8376	19.9248	20.6266	22.376	21.0583	22.4611	23.022	22.7329	22.4849	23.0402	22.7101
A0A0H2ZIN7	Carbamate kinase	18.3529	17.2326	17.9019	18.4207	17.4004	17.3028	18.5453	21.012	20.0896	20.3447	19.2024	20.5877
A0A0H2ZIN8	Type 4 fimbrial biogenesis protein PilP	NaN	NaN	17.7293	15.2527	15.5163	14.5354	15.2562	NaN	NaN	NaN	NaN	NaN
A0A0H2ZIN9	Probable two-component response regulator	16.8693	NaN	15.9737	17.6593	15.192	15.855	16.0791	16.9253	NaN	17.2768	15.6464	16.1089
A0A0H2ZIP1	Putative LysM domain protein	16.8879	19.691	20.3754	17.7676	18.4456	14.5768	22.7826	20.4177	20.6773	20.0227	21.435	20.1067
A0A0H2ZIP3	Arginine deiminase (ADI) (EC 3.5.3.6) (Arginine dihydrolase) (AD)	20.829	23.4375	21.2173	22.5031	23.5053	23.2315	24.6851	22.8128	23.4044	23.1111	24.1438	22.4925
A0A0H2ZIP4	Malic enzyme	26.1897	25.2293	25.8055	25.219	24.8435	25.4135	23.836	23.3924	23.4434	23.2407	23.9501	23.402
A0A0H2ZIP5	Type 4 fimbrial biogenesis outer membrane protein PilQ	17.876	17.4604	18.4032	18.5707	17.481	16.4581	18.3504	18.4765	17.6504	18.4005	18.0872	18.5855
A0A0H2ZIP6	Glycine zipper 2TM domain-containing protein	17.6863	16.6147	17.7465	15.6435	14.0381	14.6516	14.8495	14.3228	13.7279	15.9647	14.735	16.7352
A0A0H2ZIP7	Putative N-acetylmuramoyl-L-alanine amidase family protein	14.6001	13.6658	14.2931	13.492	NaN	NaN	16.4968	12.9584	NaN	NaN	13.9784	NaN
A0A0H2ZIP8	Putative DP compound hydrolase	18.1747	20.2749	18.7678	20.1472	20.4555	20.6744	20.6361	21.0885	20.6989	21.3943	20.1406	21.3222
A0A0H2ZIP9	Penicillin-binding protein 1A (EC 2.4.1.129) (EC 3.4.16.4)	15.8612	14.9908	15.4952	15.5069	14.6966	NaN	17.6293	NaN	14.5555	15.5772	16.9057	15.2444
A0A0H2ZIQ0	GBBH-like_N domain-containing protein	20.1899	20.4942	20.4636	20.4338	20.1677	20.0417	19.9671	20.5171	20.5543	20.656	19.1269	20.9028
A0A0H2ZIQ1	Putative acyl-CoA dehydrogenase	14.9974	17.8098	15.1811	16.0387	17.2718	17.8178	19.5122	17.8029	17.1736	17.2292	18.7373	15.9596
A0A0H2ZIQ2	Putative cytochrome c-type protein	NaN	NaN	NaN	NaN	NaN	NaN	13.9866	NaN	NaN	16.4367	NaN	14.2498
A0A0H2ZIQ4	Putative cell division protein	17.2239	18.2482	17.3203	18.6172	16.408	17.3167	18.165	18.995	17.996	18.5847	16.9332	17.121
A0A0H2ZIQ5	Putative poly(Hydroxyalcanoate) granule associated protein	18.5599	17.5682	17.9206	17.608	17.1241	18.6796	20.9277	19.6074	20.056	19.9516	20.3095	18.6646
A0A0H2ZIQ7	Putative thioesterase	13.7961	NaN	14.262	NaN	NaN	13.5228	15.7155	NaN	NaN	NaN	NaN	NaN
A0A0H2ZIQ9	High-affinity zinc uptake system protein ZnuA	14.3405	15.4673	15.7095	16.957	16.5081	14.9874	16.9879	19.5218	19.9614	20.5652	17.6675	19.9866
A0A0H2ZIR0	Two-component response regulator OmpR	20.2298	20.1663	20.9198	21.4199	20.3308	20.7242	19.8342	22.0674	21.4779	21.9195	20.2619	21.8646
A0A0H2ZIR1;A0A0H2Z893	Putative methyl-accepting chemotaxis transducer	NaN	NaN	NaN	15.8298	NaN	NaN	17.3563	NaN	NaN	15.4254	15.6725	NaN
A0A0H2ZIR2	Putative nitroreductase	18.3287	17.3632	17.9803	18.4508	18.8511	18.276	16.2319	19.5302	NaN	18.0987	16.2628	18.3676
A0A0H2ZIR3	Ribosomal RNA small subunit methyltransferase E (EC 2.1.1.193)	NaN	NaN	NaN	NaN	NaN	NaN	NaN	NaN	NaN	NaN	NaN	NaN
A0A0H2ZIR4	Putative ABC transporter, periplasmic binding protein	24.2413	23.2884	24.2493	23.5753	22.8479	23.3717	22.4134	23.6853	24.2054	24.8254	23.1392	25.3511
A0A0H2ZIR6	Proline iminopeptidase (PIP) (EC 3.4.11.5) (Prolyl aminopeptidase)	19.9027	21.2652	20.1044	20.7736	21.3419	21.6579	21.7628	20.4622	20.5816	19.983	21.1653	20.6525
A0A0H2ZIR7	Putative carboxypeptidase	16.872	17.8267	17.1098	18.035	18.6358	17.8809	18.1879	18.6668	17.9986	18.3421	17.0517	17.1991
A0A0H2ZIR8	Putative amino acid ABC transporter, periplasmic amino acid-binding protein	23.8197	23.2936	23.7141	22.8276	22.698	23.0874	22.5158	21.1062	21.2369	21.3201	21.9009	21.0869
A0A0H2ZIS4	Putative iron ABC transporter, periplasmic iron-binding protein	21.3286	23.0909	21.8751	22.5472	23.4699	23.4955	23.2366	24.7326	24.3811	24.6483	24.2651	25.2016
A0A0H2ZIS6	Sel1 repeat family protein	NaN	NaN	NaN	NaN	12.0148	NaN	12.5128	16.9397	15.3523	17.1763	NaN	18.1702
A0A0H2ZIS8	Putative general secretory pathway related protein	NaN	NaN	NaN	NaN	NaN	NaN	NaN	NaN	NaN	NaN	NaN	NaN
A0A0H2ZIS9	2-octaprenyl-6-methoxyphenyl hydroxylase	14.2692	14.6879	14.986	15.4729	NaN	14.2993	15.4833	17.1063	14.7714	15.1313	16.6253	NaN
A0A0H2ZIT3	Aminomethyltransferase (EC 2.1.2.10) (Glycine cleavage system T protein)	17.3599	20.6048	18.6186	19.6797	21.7961	20.8617	21.7498	22.1446	21.9474	22.0622	21.6217	21.9329
[truncated: 951 more rows]
