# Supplementary material for: Exploring roles of the chitinase ChiC in modulating Pseudomonas aeruginosa virulence phenotypes
Source: Microbiol Spectr. 2024 May 31;12(7):e00546-24. doi: 10.1128/spectrum.00546-24 (PMC11218509; doi:10.1128/spectrum.00546-24)
Supplement: Table S3 — GlcNAc2 addition, significantly regulated proteins. [file spectrum.00546-24-s0004.xlsx]

## Sheet: Table S3 The significantly up -
Supplementary material Table S3. The significantly up -and downregulated proteins comparing the samples spiked with (GlcNAc)2 vs ctrl. The proteins are shown with their -Log10 p-value, Log2 Fold Change, Protein Ids, Gene Names and Protein names.
2h vs 2h ctrl
-Log10(p-value)	Log2 Fold Change	Protein IDs	Gene Names	Protein names
1.46341	4.02317	A0A0H2Z770	tolR	Tol-Pal system protein TolR
1.78941	2.77832	A0A0H2Z9K2	sohB	Putative protease
2.64696	2.75743	A0A0H2ZCE5	vacJ	Putative lipoprotein
1.65422	2.73569	A0A0H2ZHT2	fdnH	Formate dehydrogenase iron-sulfur subunit
1.57853	2.57386	Q02NN9	rpmI	50S ribosomal protein L35
1.90578	2.57145	A0A0H2ZIP6	PA14_68460	Glycine zipper 2TM domain-containing protein
1.79738	2.54499	A0A0H2ZL43	PA14_04640	Putative SAM-dependent methyltransferase
1.39866	2.50466	A0A0H2Z9M5	oprF	Major porin and structural outer membrane porin OprF
1.41383	2.46212	A0A0H2ZFJ3	narG	nitrate reductase (quinone) (EC 1.7.5.1)
1.30884	2.31951	A0A0H2ZDA4	PA14_24940	Putative oxidase
1.6615	2.1548	A0A0H2ZB46	gnd	Gluconate dehydrogenase
1.7918	2.08965	A0A0H2ZL50	fdnG	Formate dehydrogenase-O, major subunit
1.86577	2.05651	A0A0H2ZGS8	PA14_56700	Chromosome partition protein Smc
1.61812	2.01887	A0A0H2ZE85	lecB	Fucose-binding lectin PA-IIL
1.40494	1.9701	A0A0H2ZA35	PA14_40200	Putative exported oxidoreductase
1.49897	1.69787	A0A0H2Z979	sdhB	Succinate dehydrogenase (B subunit)
2.18989	1.69183	A0A0H2ZD55	gbt	Glycine betaine transmethylase
1.34299	1.62885	A0A0H2ZBY5	PA14_24770	DUF883 domain-containing protein
2.24618	1.53676	A0A0H2ZJD7	PA14_70350	Putative thioesterase
1.53234	1.4833	A0A0H2ZD83	opdQ	Putative outer membrane porin
1.94505	1.47223	Q02U10	pyrB	Aspartate carbamoyltransferase (EC 2.1.3.2) (Aspartate transcarbamylase) (ATCase)
2.01784	1.46508	A0A0H2ZL93	pyrC	Noncatalytic dihydroorotase-like protein noncataly
1.40831	1.38578	A0A0H2ZJF2	cc4	Cytochrome c4
1.31403	1.38144	A0A0H2ZK53	PA14_01500	Putative transcriptional regulator
1.36661	1.28069	A0A0H2Z823	sdhA	Succinate dehydrogenase flavoprotein subunit (EC 1.3.5.1)
1.65697	1.27187	A0A0H2ZGP4	PA14_57570	Ubiquinol-cytochrome c reductase iron-sulfur subunit (EC 7.1.1.8)
1.63881	1.27042	Q02PF5	sthA	Soluble pyridine nucleotide transhydrogenase (STH) (EC 1.6.1.1) (NAD(P)(+) transhydrogenase [B-specific])
1.51133	1.24008	A0A0H2ZIU1	PA14_69030	Cell division protein ZapA (Z ring-associated protein ZapA)
1.82266	1.20415	A0A0H2ZGP9	PA14_61980	Chromosome partitioning protein
1.63228	1.1994	A0A0H2ZKQ9	pobA	p-hydroxybenzoate hydroxylase
1.83841	1.14333	Q02FX9	ilvC	Ketol-acid reductoisomerase (NADP(+)) (KARI) (EC 1.1.1.86) (Acetohydroxy-acid isomeroreductase) (AHIR) (Alpha-keto-beta-hydroxylacyl reductoisomerase) (Ketol-acid reductoisomerase type 1) (Ketol-acid reductoisomerase type I)
1.48429	1.13142	Q02NZ3	htpX	Protease HtpX (EC 3.4.24.-) (Heat shock protein HtpX)
2.03224	1.12557	Q02TG8	lptD	LPS-assembly protein LptD
2.38126	1.09029	A0A0H2ZJF8	PA14_70740	Putative exported protein
1.92721	1.08138	Q02SM0	ribH	6,7-dimethyl-8-ribityllumazine synthase (DMRL synthase) (LS) (Lumazine synthase) (EC 2.5.1.78)
1.7795	1.05714	A0A0H2ZHQ2	arcB	ornithine carbamoyltransferase (EC 2.1.3.3)
1.55461	1.05138	Q02T67	rpsN	30S ribosomal protein S14
2.02453	1.04791	A0A0H2ZKS8	oprE	Anaerobically-induced outer membrane porin OprE
1.4774	1.03067	A0A0H2ZDC8	PA14_18080	Putative transcriptional regulator, TetR family
1.39437	1.01749	A0A0H2ZGV4	PA14_58230	DUF2135 domain-containing protein
1.86436	1.00952	A0A0H2ZCK2	oprQ	Putative outer membrane porin, OprD family
1.7505	0.989893	A0A0H2ZKL4	ycaL	Putative putative Zn-dependent protease with chaperone function
1.5275	0.988296	A0A0H2Z7K5	flaG	Flagellar biosynthesis protein FlaG
1.57357	0.986698	Q02FU0	pgi	Glucose-6-phosphate isomerase (GPI) (EC 5.3.1.9) (Phosphoglucose isomerase) (PGI) (Phosphohexose isomerase) (PHI)
1.41036	0.972153	Q02Q78	apeB	Probable M18 family aminopeptidase 2 (EC 3.4.11.-)
1.51774	0.957189	A0A0H2ZH48	PA14_58410	Putative outer membrane porin
1.54836	0.947564	A0A0H2ZFJ1	ubiX	Flavin prenyltransferase UbiX (EC 2.5.1.129)
2.97961	0.914609	A0A0H2Z8J2	PA14_45190	Putative glycerol kinase
2.24336	0.891459	A0A0H2ZG91	PA14_60200	Purine nucleoside phosphorylase
1.84712	0.872053	Q02E25	rpoZ	DNA-directed RNA polymerase subunit omega (RNAP omega subunit) (EC 2.7.7.6) (RNA polymerase omega subunit) (Transcriptase subunit omega)
1.78269	0.864909	A0A0H2ZM14	PA14_59845	DUF2845 domain-containing protein
1.73436	0.843853	A0A0H2ZE88	nosZ	Nitrous-oxide reductase (EC 1.7.2.4) (N(2)OR) (N2O reductase)
1.4121	0.816816	A0A0H2ZD63	maf-1	7-methyl-GTP pyrophosphatase (m(7)GTP pyrophosphatase) (EC 3.6.1.-)
1.34967	0.813972	A0A0H2ZKJ8	oprM	Major intrinsic multiple antibiotic resistance efflux outer membrane protein OprM
1.32969	0.81216	A0A0H2ZC98	PA14_29590	Putative transcriptional regulator
2.14605	0.812147	A0A0H2ZLC4	codA	Cytosine deaminase
1.60691	0.80909	A0A0H2ZJ52	hupA	Putative DNA-binding protein HU family
2.60681	0.806662	A0A0H2ZI96	PA14_66150	GNAT family N-acetyltransferase
1.45235	0.795063	A0A0H2ZCU5	PA14_25840	Electron transfer flavoprotein-ubiquinone oxidoreductase (ETF-QO) (EC 1.5.5.1)
2.31597	0.785724	A0A0H2ZKY4	sbp	Sulfate-binding protein
1.49303	0.781026	Q02F86	rplI	50S ribosomal protein L9
1.5186	0.779895	A0A0H2Z7E8	yaiL	DUF2058 domain-containing protein
1.66074	0.778094	A0A0H2ZGN0	PA14_57060	Peptide chain release factor RF-3
1.43157	0.763905	A0A0H2ZDS6	PA14_21960	Putative ABC transporter, periplasmic substrate-binding protein
2.43911	0.76283	A0A0H2ZC15	PA14_24300	DUF1329 domain-containing protein
1.39979	0.745829	Q02T61	rplO	50S ribosomal protein L15
1.69675	0.73811	A0A0H2ZIR8	PA14_67050	Putative amino acid ABC transporter, periplasmic amino acid-binding protein
1.43197	0.723022	Q02NB1	infA	Translation initiation factor IF-1
2.36229	0.713829	Q02H07	rplM	50S ribosomal protein L13
2.08713	0.712393	A0A0H2ZM53	PA14_51205	Probable transcriptional regulator
1.38507	0.706227	A0A0H2ZBX7	moaB2	Molybdenum cofactor biosynthesis protein B
1.60932	0.70609	Q02GZ2	hisG	ATP phosphoribosyltransferase (ATP-PRT) (ATP-PRTase) (EC 2.4.2.17)
2.2361	0.703053	Q02T80	rplC	50S ribosomal protein L3
1.45167	0.702266	A0A0H2Z792	PA14_47550	Glutathione peroxidase
1.78358	0.697489	A0A0H2ZJ24	PA14_01030	Type VI secretion system tube protein Hcp
1.68084	0.688765	Q02TI4	rpsU	30S ribosomal protein S21
1.30151	0.670873	A0A0H2Z6Y0	PA14_49410	Probable cold-shock protein
1.52175	0.670415	A0A0H2Z7Z4	PA14_49400	DUF3145 domain-containing protein
1.52598	0.665097	Q02IZ4	napA	Periplasmic nitrate reductase (EC 1.9.6.1)
1.99241	0.657705	A0A0H2ZI07	PA14_62390	Putative metal-binding protein
1.8441	0.644602	A0A0H2Z9Q9	adi	Putative Orn/Arg/Lys decarboxylase
1.34627	0.643941	A0A0H2ZF29	cumA	Putative multicopper oxidase
2.42726	0.639737	Q02TA1	erpA	Iron-sulfur cluster insertion protein ErpA
1.55654	0.636091	A0A0H2ZCM5	PA14_28340	Putative peroxidase
1.50889	0.625296	A0A0H2ZEZ6	iscU	Iron-sulfur cluster assembly scaffold protein IscU
1.57382	0.621892	A0A0H2ZIG8	alr	Alanine racemase (EC 5.1.1.1)
1.63012	0.609432	Q02H55	groEL	Chaperonin GroEL (EC 5.6.1.7) (60 kDa chaperonin) (Chaperonin-60) (Cpn60)
1.31016	0.595156	A0A0H2ZHD0	PA14_60410	CreA protein
2.38704	0.589039	A0A0H2ZKY8	rpe	Ribulose-phosphate 3-epimerase (EC 5.1.3.1)
1.64675	0.585131	A0A0H2ZLD3	PA14_05860	Putative long-chain acyl-CoA thioester hydrolase family protein
1.48001	0.584936	A0A0H2ZJA6	PA14_69780	YjbQ family protein
1.45948	0.58416	A0A0H2ZCH3	infC	Translation initiation factor IF-3
1.33787	0.581326	A0A0H2ZIF7	ompH	Putative outer membrane efflux protein
2.0021	-0.583894	A0A0H2ZBW4	acdA	Putative acyl-CoA dehydrogenase
1.34064	-0.588967	A0A0H2ZHQ9	PA14_63270	Putative short-chain dehydrogenase
1.60823	-0.647078	A0A0H2ZAU0	bkdA1	2-oxoisovalerate dehydrogenase subunit alpha (EC 1.2.4.4) (Branched-chain alpha-keto acid dehydrogenase E1 component alpha chain)
1.98565	-0.649226	A0A0H2ZKN8	PA14_04040	DUF2059 domain-containing protein
1.41737	-0.677956	A0A0H2ZE65	PA14_14270	Putative hydrolase, isochorismatase family
1.43487	-0.68751	Q02T63	rpsE	30S ribosomal protein S5
2.88374	-0.691288	A0A0H2ZJ22	PA14_70050	DUF1318 domain-containing protein
1.52715	-0.692558	A0A0H2Z855	nrdA	Ribonucleoside-diphosphate reductase (EC 1.17.4.1)
2.33162	-0.733911	Q02KG3	PA14_36200	Bacteriohemerythrin
1.59734	-0.743364	A0A0H2ZEY5	fkbP-1	Peptidyl-prolyl cis-trans isomerase (EC 5.2.1.8)
1.3189	-0.758715	A0A0H2Z9N7	PA14_36200	Putative binding protein component of ABC transporter
2.02269	-0.76265	A0A0H2ZJE2	bioA	Putative pyridoxal-dependent aminotransferase
1.35669	-0.763802	A0A0H2ZHX9	cueR	Putative transcriptional regulator
3.48656	-0.772225	Q02RW8	iscS	Cysteine desulfurase IscS (EC 2.8.1.7)
1.45319	-0.784616	Q02HZ4	ackA	Acetate kinase (EC 2.7.2.1) (Acetokinase)
1.52635	-0.820346	A0A0H2ZLB9	PA14_05600	Bifunctional (P)ppGpp synthetase/guanosine-3',5'-bis(Diphosphate) 3'-pyrophosphohydrolase
2.24093	-0.822261	Q02K99	gpsA	Glycerol-3-phosphate dehydrogenase [NAD(P)+] (EC 1.1.1.94) (NAD(P)H-dependent glycerol-3-phosphate dehydrogenase)
1.62901	-0.832752	A0A0H2Z7A3	pqsC	PqsC
1.36585	-0.843054	A0A0H2ZLG7	hyi	Putative hydroxypyruvate isomerase
1.51127	-0.856188	A0A0H2ZHU5	yfdZ	Putative aminotransferase
1.3125	-0.881252	Q02FT0	truB	tRNA pseudouridine synthase B (EC 5.4.99.25) (tRNA pseudouridine(55) synthase) (Psi55 synthase) (tRNA pseudouridylate synthase) (tRNA-uridine isomerase)
1.35459	-0.882632	A0A0H2ZL29	PA14_04380	Putative hydrolase
1.89188	-0.888885	A0A0H2Z6B9	PA14_51830	Probable dna-binding stress protein
4.52767	-0.900081	A0A0H2Z8F4	PA14_47610	Putative transcriptional regulator
1.66878	-0.911359	A0A0H2ZL24	PA14_05220	Cystathionine beta-synthase
1.7413	-0.914353	A0A0H2ZC92	orfM	Putative NAD dependent epimerase/dehydratase
1.69068	-0.924463	A0A0H2ZHI8	mqoB	Probable malate:quinone oxidoreductase (EC 1.1.5.4) (MQO) (Malate dehydrogenase [quinone])
1.51709	-0.928572	A0A0H2Z9K4	PA14_43300	Putative esterase
2.27908	-0.941588	A0A0H2ZFP1	PA14_12370	Sel1 repeat family protein
1.37978	-0.965716	Q02R92	mutS	DNA mismatch repair protein MutS
1.61375	-0.97131	A0A0H2Z779	PA14_53200	DUF2059 domain-containing protein
1.36281	-0.978828	Q02E28	rph	Ribonuclease PH (RNase PH) (EC 2.7.7.56) (tRNA nucleotidyltransferase)
1.34485	-0.98199	Q02PC5	tmk	Thymidylate kinase (EC 2.7.4.9) (dTMP kinase)
1.30157	-0.98485	Q02V72	glyQ	Glycine--tRNA ligase alpha subunit (EC 6.1.1.14) (Glycyl-tRNA synthetase alpha subunit) (GlyRS)
1.8809	-0.986011	A0A0H2Z7A8	argR	Transcriptional regulator ArgR
2.00125	-0.994655	A0A0H2ZEF6	nth	Endonuclease III (EC 4.2.99.18) (DNA-(apurinic or apyrimidinic site) lyase)
1.72387	-0.997224	A0A0H2ZCK1	tsp	Periplasmic tail-specific protease
1.54359	-1.0057	A0A0H2ZGQ7	ilvI	Acetolactate synthase (EC 2.2.1.6)
1.47446	-1.01269	Q02E64	xpt	Xanthine phosphoribosyltransferase (XPRTase) (EC 2.4.2.22)
1.81644	-1.02307	Q02V73	glyS	Glycine--tRNA ligase beta subunit (EC 6.1.1.14) (Glycyl-tRNA synthetase beta subunit) (GlyRS)
1.35623	-1.08956	A0A0H2ZC85	pheT	Phenylalanine--tRNA ligase beta subunit (EC 6.1.1.20) (Phenylalanyl-tRNA synthetase beta subunit) (PheRS)
3.67312	-1.10715	A0A0H2ZGN5	murF	UDP-N-acetylmuramoyl-tripeptide--D-alanyl-D-alanine ligase (EC 6.3.2.10) (D-alanyl-D-alanine-adding enzyme)
2.31378	-1.11215	A0A0H2ZKB4	PA14_04010	Transcriptional regulator
1.70238	-1.12113	A0A0H2ZB44	PA14_29130	Putative ATPase, AAA family
1.7596	-1.13665	A0A0H2ZKM9	spuC	Putrescine aminotransferase
1.61574	-1.13742	A0A0H2ZLE4	clpA	Putative ClpA/B protease ATP binding subunit
1.60485	-1.14466	A0A0H2Z678	lysC	Aspartokinase (EC 2.7.2.4)
1.76674	-1.14603	A0A0H2ZDI2	truA	tRNA pseudouridine synthase A (EC 5.4.99.12) (tRNA pseudouridine(38-40) synthase) (tRNA pseudouridylate synthase I) (tRNA-uridine isomerase I)
1.50168	-1.15045	Q02NN7	pheS	Phenylalanine--tRNA ligase alpha subunit (EC 6.1.1.20) (Phenylalanyl-tRNA synthetase alpha subunit) (PheRS)
2.79814	-1.15197	A0A0H2ZI41	amiB	N-acetylmuramoyl-L-alanine amidase (EC 3.5.1.28)
2.45094	-1.17611	A0A0H2ZJF5	yicC	Putative alpha helix protein
1.4569	-1.18092	Q02IC5	aspS	Aspartate--tRNA(Asp/Asn) ligase (EC 6.1.1.23) (Aspartyl-tRNA synthetase) (AspRS) (Non-discriminating aspartyl-tRNA synthetase) (ND-AspRS)
1.68445	-1.18364	Q02FS8	infB	Translation initiation factor IF-2
1.5728	-1.19092	Q02SL1	dxs	1-deoxy-D-xylulose-5-phosphate synthase (EC 2.2.1.7) (1-deoxyxylulose-5-phosphate synthase) (DXP synthase) (DXPS)
2.65515	-1.2149	A0A0H2ZDA3	moxR	Putative MoxR-like ATPase
1.46777	-1.23087	A0A0H2ZJ38	pepP	Aminopeptidase P
2.56768	-1.23654	A0A0H2ZDY9	PA14_21530	Putative ankyrin domain protein
1.43905	-1.24171	A0A0H2ZLY6	vfr	Cyclic AMP receptor-like protein
1.47349	-1.29036	A0A0H2ZDF6	PA14_23950	Putative short-chain dehydrogenase
2.73827	-1.33776	A0A0H2ZKV1	pilT	Twitching motility protein PilT
1.63183	-1.34659	A0A0H2Z814	PA14_48020	Putative L-malate dehydrogenase
1.85894	-1.36246	A0A0H2ZDX8	PA14_15600	T5orf172 domain-containing protein
1.77038	-1.37804	A0A0H2Z990	dnaX	DNA polymerase III subunit gamma/tau (EC 2.7.7.7)
1.44825	-1.38335	Q02KH3	mtnB	Methylthioribulose-1-phosphate dehydratase (MTRu-1-P dehydratase) (EC 4.2.1.109)
1.40587	-1.40682	A0A0H2ZC08	PA14_30100	JmjC domain-containing protein
2.03579	-1.41706	A0A0H2Z961	gnyR	Regulatory gene of gnyRDBHAL cluster, GnyR
2.06227	-1.44998	Q02H20	rsmH	Ribosomal RNA small subunit methyltransferase H (EC 2.1.1.199) (16S rRNA m(4)C1402 methyltransferase) (rRNA (cytosine-N(4)-)-methyltransferase RsmH)
1.46764	-1.51912	Q02I11	cpbD	Chitin-binding protein CbpD
2.37745	-1.56233	A0A0H2Z9W7	lon	Lon protease (EC 3.4.21.53) (ATP-dependent protease La)
1.38894	-1.567	A0A0H2Z8K1	rnd	Ribonuclease D (RNase D) (EC 3.1.13.5)
1.48845	-1.57326	A0A0H2ZC59	potF	Putative periplasmic spermidine/putrescine-binding protein
1.83858	-1.58525	A0A0H2ZCP3	fadD1	Long-chain-fatty-acid--CoA ligase
1.34933	-1.58875	A0A0H2ZH28	cafA	Cytoplasmic axial filament protein
2.45214	-1.59133	A0A0H2ZHF9	nfxB	Transcriptional regulatory protein NfxB
1.7538	-1.62463	A0A0H2ZD53	ugpQ	Putative phosphodiesterase
1.4011	-1.63677	A0A0H2ZE79	PA14_14010	Putative amino acid oxidase
1.33911	-1.63854	A0A0H2ZHV4	prs	Ribose-phosphate pyrophosphokinase (RPPK) (EC 2.7.6.1) (5-phospho-D-ribosyl alpha-1-diphosphate) (Phosphoribosyl diphosphate synthase) (Phosphoribosyl pyrophosphate synthase) (P-Rib-PP synthase) (PRPP synthase) (PRPPase)
1.4732	-1.66938	Q02UT0	PA14_01830	Adenine deaminase (ADE) (EC 3.5.4.2) (Adenine aminohydrolase) (AAH)
1.7867	-1.68771	A0A0H2ZJC3	PA14_70100	Putative Glycine/D-amino acid oxidase
1.60748	-1.68943	A0A0H2Z7S6	PA14_50570	Tetratricopeptide repeat protein
1.45867	-1.69872	A0A0H2ZEI1	PA14_12550	GLOBIN domain-containing protein
1.40073	-1.71848	A0A0H2ZCV0	dhs	Phospho-2-dehydro-3-deoxyheptonate aldolase (EC 2.5.1.54)
1.32537	-1.74897	A0A0H2ZDB9	PA14_24260	DUF2797 domain-containing protein
1.87454	-1.81973	A0A0H2ZDA7	PA14_23810	Putative aspartate-semialdehyde dehydrogenase
1.54181	-1.86493	Q02DE3	mnmG	tRNA uridine 5-carboxymethylaminomethyl modification enzyme MnmG (Glucose-inhibited division protein A)
2.56101	-2.03733	A0A0H2ZJE6	coaC	Coenzyme A biosynthesis bifunctional protein CoaBC (DNA/pantothenate metabolism flavoprotein) (Phosphopantothenoylcysteine synthetase/decarboxylase) (PPCS-PPCDC) [Includes: Phosphopantothenoylcysteine decarboxylase (PPC decarboxylase) (PPC-DC) (EC 4.1.1.36) (CoaC); Phosphopantothenate--cysteine ligase (EC 6.3.2.5) (CoaB) (Phosphopantothenoylcysteine synthetase) (PPC synthetase) (PPC-S)]
2.51681	-2.07464	Q02NA3	cysG	Siroheme synthase [Includes: Uroporphyrinogen-III C-methyltransferase (Urogen III methylase) (EC 2.1.1.107) (SUMT) (Uroporphyrinogen III methylase) (UROM); Precorrin-2 dehydrogenase (EC 1.3.1.76); Sirohydrochlorin ferrochelatase (EC 4.99.1.4)]
1.36174	-2.07738	A0A0H2ZGH4	moxR	Putative methanol dehydrogenase regulatory protein
1.38712	-2.09616	A0A0H2ZCH4	PA14_22270	Possible recombinase
1.39701	-2.10627	A0A0H2Z7N2	rsaL	Regulatory protein RsaL
1.31359	-2.13712	A0A0H2Z8D9	prmB	50S ribosomal protein L3 glutamine methyltransferase (L3 MTase) (EC 2.1.1.298) (N5-glutamine methyltransferase PrmB)
1.88285	-2.2187	A0A0H2ZKL6	dbpA	RNA helicase DbpA
2.29403	-2.40299	A0A0H2ZL71	PA14_68955	Probable FAD-dependent oxidoreductase
1.39079	-2.54769	A0A0H2ZH96	hflX	GTPase HflX (GTP-binding protein HflX)
1.94773	-2.68109	A0A0H2ZJF7	PA14_72540	Vitamin B12-dependent ribonucleotide reductase (EC 1.17.4.1)
1.59292	-2.8177	A0A0H2Z6Z4	pta	Phosphate acetyltransferase (EC 2.3.1.8) (Phosphotransacetylase)
2.47076	-2.85215	A0A0H2ZF06	cadA	Putative metal-transporting P-type ATPase
1.85073	-2.87579	A0A0H2ZJ04	PA14_68480	Chorismate mutase (EC 5.4.99.5)
2.06231	-3.08893	Q02NZ5	tpm	Thiopurine S-methyltransferase (EC 2.1.1.67) (Thiopurine methyltransferase)
1.37602	-3.18017	A0A0H2ZC58	ycaJ	Replication-associated recombination protein A
1.9842	-3.20984	A0A0H2Z706	PA14_49020	DNA-binding protein
2.61661	-3.22132	Q02SH3	nadD	Probable nicotinate-nucleotide adenylyltransferase (EC 2.7.7.18) (Deamido-NAD(+) diphosphorylase) (Deamido-NAD(+) pyrophosphorylase) (Nicotinate mononucleotide adenylyltransferase) (NaMN adenylyltransferase)

## Sheet: Table S3 The significantly up
Supplementary material Table S3. The significantly up -and downregulated proteins comparing the samples spiked with (GlcNAc)2 vs ctrl. The proteins are shown with their -Log10 p-value, Log2 Fold Change, Protein Ids, Gene Names and Protein names.
6h vs 6h ctrl
-Log10(p-value)	Log2 Fold Change	Protein IDs	Gene Names	Protein names
1.40122	2.7332	A0A0H2ZBK0	mttC	Secretion protein MttC
2.21455	2.3782	A0A0H2Z9J4	glgB	1,4-alpha-glucan branching enzyme GlgB (EC 2.4.1.18) (1,4-alpha-D-glucan:1,4-alpha-D-glucan 6-glucosyl-transferase) (Alpha-(1->4)-glucan branching enzyme) (Glycogen branching enzyme) (BE)
1.79734	1.56271	A0A0H2Z982	popD	Translocator outer membrane protein PopD
1.41335	1.20265	A0A0H2Z991	PA14_43790	Putative aldehyde dehydrogenase
1.35139	0.905402	A0A0H2ZE50	PA14_21070	Putative MerR-family transcriptional regulator
1.36076	0.876464	A0A0H2ZGT4	sodB	Superoxide dismutase (EC 1.15.1.1)
1.71547	-0.615109	A0A0H2ZDI9	ibpA	Putative small heat shock protein
1.48686	-0.928871	A0A0H2ZCJ1	rluA	Ribosomal large subunit pseudouridine synthase A
1.70972	-1.12618	A0A0H2ZEE0	PA14_19940	Lipoprotein
2.07631	-1.18498	A0A0H2ZJ18	cycB	Cytochrome c5
1.41194	-1.65263	A0A0H2ZC58	ycaJ	Replication-associated recombination protein A
2.08903	-1.71114	A0A0H2ZEP8	PA14_11280	Putative lipoprotein
