# Supplementary material for: Exploring roles of the chitinase ChiC in modulating Pseudomonas aeruginosa virulence phenotypes
Source: Microbiol Spectr. 2024 May 31;12(7):e00546-24. doi: 10.1128/spectrum.00546-24 (PMC11218509; doi:10.1128/spectrum.00546-24)
Supplement: Table S4 — Pel, all proteins detected. [file spectrum.00546-24-s0005.xlsx]

## Sheet: Table S4, All the proteins dete
Supplementary material Table S4. All the proteins detected from the proteomic analysis of PA WT (UCBPP-PA14) pellicle biofilm. The proteins detected are represented by their UniProt Ids, protein names and their LFQ intensities.
Protein IDs	Protein names	LFQ intensity PC1	LFQ intensity PC2	LFQ intensity PC3
A0A0H2Z5W5	Probable aldehyde dehydrogenase	20.6222	20.0033	21.3137
A0A0H2Z5X0	HDOD domain-containing protein	NaN	NaN	NaN
A0A0H2Z5X2	RNA polymerase sigma factor	NaN	NaN	NaN
A0A0H2Z5X4	Signal peptidase I (EC 3.4.21.89)	20.0655	18.0915	19.4468
A0A0H2Z5Y3	Lon protease (EC 3.4.21.53) (ATP-dependent protease La)	NaN	NaN	NaN
A0A0H2Z5Z3	2-methylcitrate dehydratase (EC 4.2.1.79)	17.1465	NaN	15.9399
A0A0H2Z5Z6	Probable transcriptional regulator	NaN	NaN	NaN
A0A0H2Z601	N-acetylmuramoyl-L-alanine amidase domain-containing protein	18.3054	20.3035	19.1567
A0A0H2Z609	Uncharacterized protein	17.9483	NaN	16.5761
A0A0H2Z614	OmpA-like domain-containing protein	20.4274	18.5851	18.628
A0A0H2Z616	Glutathione peroxidase	NaN	NaN	NaN
A0A0H2Z624	Thioredoxin reductase (EC 1.8.1.9)	16.4429	19.5304	18.8133
A0A0H2Z633	4-hydroxyphenylpyruvate dioxygenase	18.9098	16.5424	15.9937
A0A0H2Z637	Aminotransferase (EC 2.6.1.-)	24.2129	24.4105	24.4543
A0A0H2Z652	Probable transcriptional regulator	NaN	NaN	NaN
A0A0H2ZIY6;A0A0H2Z664	Probable C4-dicarboxylate transporter	NaN	NaN	NaN
A0A0H2Z669	Uncharacterized protein	16.7507	19.0316	18.2708
A0A0H2Z674	Arginine/ornithine succinyltransferase AI subunit	16.3044	20.7171	21.0852
A0A0H2Z678	Aspartokinase (EC 2.7.2.4)	NaN	NaN	NaN
A0A0H2Z681	Uncharacterized protein	13.6286	18.3715	15.5098
A0A0H2Z6B4	Uncharacterized protein	NaN	NaN	NaN
A0A0H2Z6B9	Probable dna-binding stress protein	20.7425	23.1275	24.3157
A0A0H2Z6C4	Tol-Pal system protein TolB	20.1671	18.2978	18.7119
A0A0H2Z6E9	Methylated-DNA--protein-cysteine methyltransferase (EC 2.1.1.63) (6-O-methylguanine-DNA methyltransferase) (MGMT) (O-6-methylguanine-DNA-alkyltransferase)	NaN	NaN	NaN
A0A0H2Z6F6	Quinolone signal response protein	16.7717	15.4598	15.3049
A0A0H2Z6G9	Putative lipoprotein	16.0983	14.2209	NaN
A0A0H2Z6J0	Aldehyde dehydrogenase (NAD(+)) (EC 1.2.1.3)	NaN	NaN	NaN
A0A0H2Z6K8	Probable enoyl-CoA hydratase/isomerase	22.6124	21.2973	22.7499
A0A0H2Z6M3	Putative penicillin amidase	19.4379	19.7215	19.216
A0A0H2Z6N0	Uncharacterized protein	NaN	NaN	NaN
A0A0H2Z6N1	Bifunctional protein PutA [Includes: Proline dehydrogenase (EC 1.5.5.2) (Proline oxidase); Delta-1-pyrroline-5-carboxylate dehydrogenase (P5C dehydrogenase) (EC 1.2.1.88) (L-glutamate gamma-semialdehyde dehydrogenase)]	17.4127	15.395	NaN
A0A0H2Z6N6	Poossible ABC-type transporter protein	NaN	NaN	NaN
A0A0H2Z6N8	Rick_17kDa_Anti domain-containing protein	24.8207	22.0873	21.9702
A0A0H2Z6P5	Citrate synthase	20.1751	17.4905	17.0897
A0A0H2Z6P9	Uncharacterized protein	18.3594	19.062	18.2128
A0A0H2Z6R2	Putative transcriptional regulator	16.494	16.3497	16.5331
A0A0H2Z6R7	Probable enoyl-CoA hydratase/isomerase	18.5077	21.3585	22.0846
A0A0H2Z6T8	Negative regulator for alginate biosynthesis MucB	16.5896	17.7663	16.976
A0A0H2Z6V5	Probable outer membrane protein	NaN	15.6228	14.1504
A0A0H2Z6V6	Probable oxidoreductase	20.3869	19.2863	19.4648
A0A0H2Z6V9	3-hydroxyisobutyrate dehydrogenase (HIBADH) (EC 1.1.1.31)	NaN	NaN	NaN
A0A0H2Z6W1	Aconitate hydratase (EC 4.2.1.3)	NaN	NaN	NaN
A0A0H2Z6W7	Probable oxidoreductase	13.2416	18.2237	14.4236
A0A0H2Z6X3	YjgF_endoribonc domain-containing protein	17.468	16.3341	16.4403
A0A0H2Z6Y0	Probable cold-shock protein	NaN	NaN	NaN
A0A0H2Z6Y2	DSBA domain-containing protein	13.4034	16.6379	13.5714
A0A0H2Z6Z4	Phosphate acetyltransferase (EC 2.3.1.8) (Phosphotransacetylase)	19.867	NaN	15.9301
A0A0H2Z6Z5	Uncharacterized protein	NaN	16.6482	15.1248
A0A0H2Z6Z7	Uncharacterized protein	NaN	NaN	NaN
A0A0H2Z6Z9	Probable oxidoreductase	NaN	18.1683	17.3663
A0A0H2Z701	Probable acyl-CoA dehydrogenase	14.813	15.6347	NaN
A0A0H2Z705	Uncharacterized protein	19.8263	13.9037	15.5226
A0A0H2Z710	PALP domain-containing protein	15.449	16.8621	17.5701
A0A0H2Z712	Arginine/ornithine transport protein AotQ	18.0631	NaN	14.586
A0A0H2Z720	Uncharacterized protein	18.399	19.1424	18.7957
A0A0H2Z722	Uncharacterized protein	NaN	NaN	NaN
A0A0H2Z727	Putative redox protein	19.2816	19.567	19.42
A0A0H2Z728	VOC domain-containing protein	18.8246	16.7602	17.4362
A0A0H2Z732	Uncharacterized protein	19.9959	20.4339	18.7613
A0A0H2Z735	Uncharacterized protein	NaN	NaN	NaN
A0A0H2Z739	D-lactate dehydrogenase (Fermentative)	NaN	NaN	NaN
A0A0H2Z743	Putative peptidyl-arginine deiminase	18.3001	19.2227	18.7795
A0A0H2Z744	Cysteine synthase (EC 2.5.1.47)	21.2514	22.439	22.0302
A0A0H2Z748	Uncharacterized protein	17.9347	13.9857	NaN
A0A0H2Z749	Uncharacterized protein	NaN	19.8499	18.8903
A0A0H2Z750	Uncharacterized protein	17.4702	NaN	16.6941
A0A0H2Z753	Probable transcriptional regulator	NaN	NaN	NaN
A0A0H2Z755	Probable amidase	14.9754	17.9762	17.2248
A0A0H2Z757	Uncharacterized protein	NaN	NaN	NaN
A0A0H2Z759	Alkaline metalloproteinase	NaN	NaN	NaN
A0A0H2Z761	Probable thioredoxin	16.6124	13.0167	16.3904
A0A0H2Z762	Exonuc_VII_L domain-containing protein	NaN	NaN	NaN
A0A0H2Z763	Putative dihydrodipicolinate synthetase	NaN	NaN	NaN
A0A0H2Z765	HIT domain-containing protein	22.4014	22.6211	22.3182
A0A0H2Z768	Phospholipase C (EC 3.1.4.3)	16.5661	16.9484	17.1902
A0A0H2Z769	Morphogene protein BolA	17.2726	17.9786	17.3373
A0A0H2Z770	Tol-Pal system protein TolR	NaN	NaN	NaN
A0A0H2Z771	Putative transcriptional regulator	NaN	NaN	NaN
A0A0H2Z774	Probable oxidoreductase	16.8841	19.1688	17.0546
A0A0H2Z775	Uncharacterized protein	NaN	NaN	NaN
A0A0H2Z779	DUF2059 domain-containing protein	17.6516	17.6424	17.1661
A0A0H2Z780	MliC domain-containing protein	21.1316	17.5684	18.5974
A0A0H2Z784	Uncharacterized protein	20.6716	18.848	19.1488
A0A0H2Z788	Putative major facilitator superfamily (MFS) transporter	NaN	NaN	NaN
A0A0H2Z790	MaoC_dehydrat_N domain-containing protein	14.7881	15.4476	16.4121
A0A0H2Z792	Glutathione peroxidase	NaN	NaN	NaN
A0A0H2Z793	4HBT domain-containing protein	16.7462	17.6112	17.5585
A0A0H2Z794	Phenylalanine-4-hydroxylase (EC 1.14.16.1) (Phe-4-monooxygenase)	18.8377	20.658	19.161
A0A0H2Z795	Probable acyl-CoA dehydrogenase	20.8062	19.1259	20.2491
A0A0H2Z797	3-mercaptopyruvate sulfurtransferase	NaN	15.3222	15.4006
A0A0H2Z7A1	Arginine/ornithine binding protein AotJ	23.881	24.5406	24.1723
A0A0H2Z7A3	PqsC	17.0456	20.4409	19.8587
A0A0H2Z7A7	Putative oligopeptidase	18.1927	20.5827	20.0425
A0A0H2Z7A8	Transcriptional regulator ArgR	NaN	NaN	NaN
A0A0H2Z7A9	Acetyl-coenzyme A synthetase (AcCoA synthetase) (Acs) (EC 6.2.1.1) (Acetate--CoA ligase) (Acyl-activating enzyme)	17.5744	16.6872	18.1897
A0A0H2Z7B0	L-aspartate oxidase (EC 1.4.3.16)	NaN	NaN	NaN
A0A0H2Z7B1	Glycine cleavage system transcriptional repressor	18.9435	19.5185	15.4667
A0A0H2Z7B2	Periplasmic serine endoprotease DegP-like (EC 3.4.21.107)	17.4471	16.816	NaN
A0A0H2Z7B3	Arginine/ornithine transport protein AotP	16.6013	NaN	16.5878
A0A0H2Z7B4	Uncharacterized protein	17.0178	16.4917	16.5747
A0A0H2Z7B5	Arginine/ornithine succinyltransferase AII subunit	16.441	20.8014	21.6199
A0A0H2Z7B6	Inhibitor of cysteine peptidase	15.0629	17.5627	17.4531
A0A0H2Z7B9	Sodium/proline symporter (Proline permease)	NaN	NaN	NaN
A0A0H2Z7C1	N-succinylglutamate 5-semialdehyde dehydrogenase (EC 1.2.1.71) (Succinylglutamic semialdehyde dehydrogenase) (SGSD)	19.8487	21.5361	21.2326
A0A0H2Z7C5	Putative MFS transporter	NaN	NaN	NaN
A0A0H2Z7C8	VirJ domain-containing protein	NaN	NaN	NaN
A0A0H2Z7C9	2-methylisocitrate lyase (2-MIC) (MICL) (EC 4.1.3.30) ((2R,3S)-2-methylisocitrate lyase)	NaN	NaN	NaN
A0A0H2Z7D4	Phosphatidylglycerol lysyltransferase (EC 2.3.2.3) (Lysylphosphatidylglycerol synthase)	NaN	NaN	NaN
A0A0H2Z7D5	Serine protease (EC 3.4.21.-)	18.0941	13.7534	12.5642
A0A0H2Z7E1	Lipopolysaccharide biosynthetic protein LpxO2	NaN	NaN	NaN
A0A0H2Z7E2	Glutaminase-asparaginase	23.5171	23.3292	23.3533
A0A0H2Z7E4	Siderophore receptor protein	NaN	NaN	NaN
A0A0H2Z7E7	Putative binding protein component of ABC transporter	24.3668	25.4233	25.407
A0A0H2Z7F3	RES domain-containing protein	18.161	18.3063	15.5807
A0A0H2Z7F5	Uncharacterized protein	NaN	NaN	NaN
A0A0H2Z7F7	Putative membrane protein	NaN	NaN	NaN
A0A0H2Z7G0	Lactamase_B domain-containing protein	17.0356	18.5238	18.5613
A0A0H2Z7G1	Probable outer membrane protein	NaN	NaN	NaN
A0A0H2Z7G4	4HBT domain-containing protein	17.8936	15.8668	15.314
A0A0H2Z7G7	Basic amino acid, basic peptide and imipenem outer membrane porin OprD	24.9846	23.1703	23.5207
A0A0H2Z7G9	Peptidoglycan-associated protein	25.4504	21.2192	22.1724
A0A0H2Z7H2	Putative pyridine nucleotide-disulphide oxidoreductase	16.231	19.4078	17.4859
A0A0H2Z7H3	Tol-Pal system protein TolQ	22.4117	17.2777	17.1821
A0A0H2Z7H4	Alkyl hydroperoxide reductase C (Peroxiredoxin) (Thioredoxin peroxidase)	15.2992	17.36	16.415
A0A0H2Z7H6	Probable NADH dehydrogenase	23.0447	NaN	21.0718
A0A0H2Z7H8	Fumarate hydratase class II (Fumarase C) (EC 4.2.1.2) (Aerobic fumarase) (Iron-independent fumarase)	NaN	16.6176	16.3223
A0A0H2Z7I1	Putative cysteine synthase	21.2958	20.7978	21.2594
A0A0H2Z7I2	Uncharacterized protein	17.1258	16.7187	15.9421
A0A0H2Z7I5	Probable short-chain dehydrogenase	19.9236	19.3855	19.9167
A0A0H2Z7I7	Putative acetyltransferase	20.0389	18.8947	19.5411
A0A0H2Z7J0	Branched-chain amino acid transport protein BraF	NaN	NaN	NaN
A0A0H2Z7J1	HPt domain-containing protein	NaN	NaN	NaN
A0A0H2Z7J6	Probable coenzyme A ligase	NaN	NaN	NaN
A0A0H2Z7K2	Anthranilate synthase component 1 (EC 4.1.3.27)	NaN	NaN	NaN
A0A0H2Z7K6	PqsB	16.8254	19.2616	18.3761
A0A0H2Z7L1	Anthranilate synthase component II	NaN	NaN	NaN
A0A0H2Z7L2	Arginine/ornithine transport protein AotM	NaN	NaN	NaN
A0A0H2Z7L5	Putative hydrolase	17.3857	19.0634	18.1618
A0A0H2Z7L6	Acetylornithine aminotransferase (ACOAT) (EC 2.6.1.11)	21.5754	24.2236	24.0719
A0A0H2Z7L7	Thioredoxin peroxidase	NaN	18.4867	17.6311
A0A0H2Z7M2	Possible threonine aldolase	17.8729	21.0009	20.6476
A0A0H2Z7M4	Probable glycosyl transferase	NaN	NaN	NaN
A0A0H2Z7M5	Uncharacterized protein	16.9652	15.1759	NaN
A0A0H2Z7M9	Probable oxidoreductase	NaN	NaN	NaN
A0A0H2Z7N0	Peptide deformylase (PDF) (EC 3.5.1.88) (Polypeptide deformylase)	16.0274	18.3693	16.967
A0A0H2Z7N8	DUF2384 domain-containing protein	NaN	17.3929	16.3088
A0A0H2Z7P0	Probable oxidoreductase	NaN	NaN	NaN
A0A0H2Z7P2	Flagellar biosynthetic protein FliP	NaN	NaN	NaN
A0A0H2Z7P3	GTP pyrophosphokinase	17.9651	13.5546	14.3571
A0A0H2Z7P6	Two-component response regulator CheY	16.3067	15.0297	18.3653
A0A0H2Z7P7	Uncharacterized protein	20.9256	21.9631	21.6366
A0A0H2Z7P9	Probable glutathione S-transferase	13.2684	18.0972	12.9722
A0A0H2Z7Q0	Trp repressor binding protein WrbA	16.1691	16.517	15.5055
A0A0H2Z7Q6	Probable transcriptional regulator	NaN	NaN	NaN
A0A0H2Z7Q7	Probable cold-shock protein	NaN	NaN	NaN
A0A0H2Z7Q9	Cytochrome C-type biogenesis protein CcmF	NaN	NaN	NaN
A0A0H2Z7R2	Probable NADH dehydrogenase	NaN	NaN	NaN
A0A0H2Z7R5	Immunity protein S3I structureal protein	15.789	17.7124	15.2948
A0A0H2Z7R8	Putative oxidoreductase	NaN	NaN	NaN
A0A0H2Z7R9	Uncharacterized protein	NaN	NaN	NaN
A0A0H2Z7S1	Uncharacterized protein	19.2238	19.4004	17.1134
A0A0H2Z7S2	Uncharacterized protein	NaN	18.4297	18.4113
A0A0H2Z7S5	Putative mucoidy inhibitor A	18.0383	NaN	17.7093
A0A0H2Z7S6	Uncharacterized protein	17.0222	NaN	16.1583
A0A0H2Z7S8	Probable transporter	NaN	NaN	NaN
A0A0H2Z7S9	Uncharacterized protein	NaN	NaN	NaN
A0A0H2Z7T0	Branched-chain amino acid transport protein BraC	23.7351	24.5745	23.8191
A0A0H2Z7T8	Flagellar hook-associated protein 1	13.7329	19.6853	17.8627
A0A0H2Z7T9	Uncharacterized protein	NaN	NaN	NaN
A0A0H2Z7U0	Two-component response regulator PhoP	22.2363	20.9273	21.5039
A0A0H2Z7U1	3-oxoacyl-[acyl-carrier-protein] synthase III	17.1752	17.3458	16.1312
A0A0H2Z7U2	Uncharacterized protein	16.7204	16.7099	16.6084
A0A0H2Z7U3	Uncharacterized protein	NaN	16.856	16.0021
A0A0H2Z7U6	Putative beta-barrel assembly-enhancing protease (EC 3.4.-.-)	NaN	NaN	NaN
A0A0H2Z7U7	2-oxo-4-hydroxy-4-carboxy-5-ureidoimidazoline decarboxylase (EC 4.1.1.97)	NaN	NaN	NaN
A0A0H2Z7V1	4-hydroxy-tetrahydrodipicolinate synthase (HTPA synthase) (EC 4.3.3.7)	20.9001	22.8537	21.5898
A0A0H2Z7V3	Guanine deaminase (Guanase) (EC 3.5.4.3) (Guanine aminohydrolase)	19.7321	20.7677	20.3141
A0A0H2Z7V6	Thiolase_C domain-containing protein	18.2355	18.7293	17.7594
A0A0H2Z7V8	Putative transcriptional regulator, GntR family	NaN	NaN	NaN
A0A0H2Z7W1	Flagellar hook protein FlgE	18.3659	21.4526	20.8738
A0A0H2Z7W3	Putative acyl-CoA dehydrogenase	17.255	16.7691	17.7414
A0A0H2Z7W6	Flagellar hook-associated protein type 3 FlgL	NaN	20.043	18.9568
A0A0H2Z7X0	Uncharacterized protein	NaN	NaN	NaN
A0A0H2Z7X1	Flagellin	20.5027	25.6808	25.8203
A0A0H2Z7X2	Probable deoxyguanosinetriphosphate triphosphohydrolase (dGTP triphosphohydrolase) (dGTPase) (EC 3.1.5.1)	NaN	NaN	NaN
A0A0H2Z7X3	Putative transcriptional regulator	17.9597	16.9631	NaN
A0A0H2Z7X4	Transcriptional regulator FleQ	NaN	NaN	NaN
A0A0H2Z7Y1	Uncharacterized protein	20.0535	20.0781	19.2876
A0A0H2Z7Y2	Methyltransf_25 domain-containing protein	NaN	NaN	NaN
A0A0H2Z7Y8	Uncharacterized protein	NaN	NaN	NaN
A0A0H2Z7Z0	Uncharacterized protein	18.7577	NaN	13.5032
A0A0H2Z7Z1	Ribonucleoside-diphosphate reductase subunit beta (EC 1.17.4.1)	NaN	NaN	NaN
A0A0H2Z7Z4	Uncharacterized protein	NaN	NaN	NaN
A0A0H2Z7Z7	Probable esterase	19.4506	21.0936	19.0739
A0A0H2Z7Z8	DLH domain-containing protein	22.0701	23.1095	22.9626
A0A0H2Z7Z9	Putative ferredoxin	NaN	NaN	NaN
A0A0H2Z802	Probable transglycolase	NaN	NaN	NaN
A0A0H2Z804	Cbb3-type cytochrome c oxidase subunit	15.7039	18.0603	15.2797
A0A0H2Z808	Aconitate hydratase (Aconitase) (EC 4.2.1.3)	21.6784	23.9111	24.7464
A0A0H2Z813	Uncharacterized protein	19.241	19.5765	19.0439
A0A0H2Z822	Uncharacterized protein	NaN	NaN	NaN
A0A0H2Z823	Succinate dehydrogenase flavoprotein subunit (EC 1.3.5.1)	20.2571	20.1988	19.7044
A0A0H2Z825	Flagellar basal-body rod protein FlgG (Distal rod protein)	17.4018	17.7213	NaN
A0A0H2Z828	Succinate--CoA ligase [ADP-forming] subunit alpha (EC 6.2.1.5) (Succinyl-CoA synthetase subunit alpha) (SCS-alpha)	16.091	21.1975	20.5304
A0A0H2Z832	Rhamnosyltransferase 2	NaN	NaN	NaN
A0A0H2Z833	Putative thioesterase	18.9868	16.8281	17.5318
A0A0H2Z834	Flagellar hook-associated protein 2 (HAP2) (Flagellar cap protein)	NaN	19.7125	19.0112
A0A0H2Z835	Corrinoid adenosyltransferase (EC 2.5.1.17) (Cob(II)alamin adenosyltransferase) (Cob(II)yrinic acid a,c-diamide adenosyltransferase)	NaN	17.6664	15.9829
A0A0H2Z838	Probable transcriptional regulator	NaN	NaN	NaN
A0A0H2Z840	Bifunctional adenosylcobalamin biosynthesis protein (EC 2.7.1.156) (EC 2.7.7.62)	19.3792	17.6657	17.9847
A0A0H2Z841	Putative oxidoreductase	23.0408	21.9557	21.8641
A0A0H2Z849	Putative ABC transporter substrate-binding protein	16.0496	17.7466	16.4118
A0A0H2Z851	Probable ATP-binding/permease fusion ABC transport	NaN	NaN	NaN
A0A0H2Z852	Pyocin killing protein	NaN	NaN	NaN
A0A0H2Z854	Putative thioesterase	19.9607	19.9461	21.6725
A0A0H2Z855	Ribonucleoside-diphosphate reductase (EC 1.17.4.1)	15.6987	17.4753	16.9419
A0A0H2Z856	Putative 2-hydroxyacid dehydrogenase	15.9647	18.2061	17.1565
A0A0H2Z859	Putative glutamine amidotransferase	20.341	21.1018	19.695
A0A0H2Z861	Cytochrome c-type protein	NaN	NaN	NaN
A0A0H2Z862	DUF4440 domain-containing protein	15.9872	16.6683	15.0498
A0A0H2Z863	PhoP/Q and low Mg2+ inducible outer membrane prote	25.7227	23.27	24.4427
A0A0H2Z866	SnoaL-like domain-containing protein	NaN	NaN	NaN
A0A0H2Z868	Putative short chain dehydrogenase	NaN	17.9818	16.6523
A0A0H2Z870	Putative two-component response regulator	NaN	NaN	NaN
A0A0H2Z872	Putative permease of ABC transporter	19.5866	16.1918	17.1596
A0A0H2Z874	Putative glutathione S-transferase	NaN	NaN	NaN
A0A0H2Z877	Uncharacterized protein	NaN	NaN	NaN
A0A0H2Z880	Putative dimethylarginine dimethylaminohydrolase	NaN	17.9745	16.7021
A0A0H2Z884	Probable oxidoreductase	16.5367	16.5551	16.0758
A0A0H2Z885	Potassium-transporting ATPase ATP-binding subunit (EC 7.2.2.6) (ATP phosphohydrolase [potassium-transporting] B chain) (Potassium-binding and translocating subunit B) (Potassium-translocating ATPase B chain)	NaN	NaN	NaN
A0A0H2Z886	Putative O-methyltransferase	NaN	NaN	NaN
A0A0H2Z890	Putative lipoprotein	NaN	NaN	NaN
A0A0H2Z891	Putative pirin protein	15.6003	18.7546	18.1156
A0A0H2Z8A2	Putative Rhs family protein	19.2267	NaN	21.6645
A0A0H2Z8A6	PLD phosphodiesterase domain-containing protein	17.9931	17.9913	17.6968
A0A0H2Z8A7	Uncharacterized protein	19.0436	20.1696	20.0107
A0A0H2Z8A8	Alkaline proteinase inhibitor AprI	20.8594	19.144	19.5922
A0A0H2Z8B0	Exotoxin A	NaN	15.9758	15.213
A0A0H2Z8B1	Putative transcriptional regulator	NaN	NaN	NaN
A0A0H2Z8B3	Uncharacterized protein	15.9732	NaN	17.4085
A0A0H2Z8B7	Probable lipoxygenase	21.7917	22.1823	22.4029
A0A0H2Z8C0	Putative transcriptional regulator, LysR family	NaN	NaN	NaN
A0A0H2Z8C1	Histidine kinase (EC 2.7.13.3)	NaN	NaN	NaN
A0A0H2Z8C5	AAA_31 domain-containing protein	NaN	NaN	NaN
A0A0H2Z8C7	Putative ClpA/B-type protease	NaN	NaN	NaN
A0A0H2Z8D4	Putative binding protein component of ABC transporter	NaN	17.3745	16.3861
A0A0H2Z8D6	Putative enzyme	NaN	15.6393	17.0411
A0A0H2Z8E8	Cobalamin biosynthesis protein CobD	NaN	NaN	NaN
A0A0H2Z8F2	Putative hydrolase	23.4278	23.6733	22.9534
A0A0H2Z8F7	Glutathione-regulated potassium-efflux system protein KefB	NaN	NaN	NaN
A0A0H2Z8F8	Putative outer membrane protein	23.3594	22.0233	22.8631
A0A0H2Z8F9	Flagellar synthesis regulator FleN	NaN	NaN	NaN
A0A0H2Z8G2	Putative enzyme	21.5541	19.3397	20.7241
A0A0H2Z8H7	Putative short-chain dehydrogenase	17.5651	17.6526	17.9211
A0A0H2Z8H8	Putative tonB-dependent receptor	19.3187	18.6597	19.5922
A0A0H2Z8H9	Periplasmic beta-glucosidase	19.3593	19.881	20.2313
A0A0H2Z8I2	Heme exporter protein C (Cytochrome c-type biogenesis protein)	17.809	NaN	16.1017
A0A0H2Z8I3	Threonine-phosphate decarboxylase (EC 4.1.1.81) (L-threonine-O-3-phosphate decarboxylase)	NaN	19.8654	19.7907
A0A0H2Z8I4	Uncharacterized protein	NaN	NaN	NaN
A0A0H2Z8I7	Cytochrome c-type biogenesis protein	NaN	15.9121	14.7343
A0A0H2Z8I8	Putative acyl-CoA thiolase	18.4811	16.4164	18.3856
A0A0H2Z8J2	Putative glycerol kinase	18.3229	19.4068	18.9809
A0A0H2Z8J3	Putative glutaredoxin	18.3178	NaN	13.8252
A0A0H2Z8J7	Glutathione hydrolase proenzyme (EC 2.3.2.2) (EC 3.4.19.13) [Cleaved into: Glutathione hydrolase large chain; Glutathione hydrolase small chain]	19.782	22.2511	21.704
A0A0H2Z8J9	DUF1937 domain-containing protein	16.1353	17.4128	17.9108
A0A0H2Z8K0	Alkaline protease secretion outer membrane protein AprF	18.1763	NaN	15.4171
A0A0H2Z8K3	Uncharacterized protein	20.1093	18.205	NaN
A0A0H2Z8K8	Homoserine kinase	20.8139	21.7851	21.4335
A0A0H2Z8L2	3-dmu-9_3-mt domain-containing protein	21.7336	21.8375	22.2836
A0A0H2Z8L5	3-dmu-9_3-mt domain-containing protein	21.1568	21.6811	21.5233
A0A0H2Z8L8	Putative membrain protein	18.6509	NaN	14.9814
A0A0H2Z8M2	Small-conductance mechanosensitive channel	20.3318	16.3828	19.7231
A0A0H2Z8M3	Secreted protein Hcp	21.1673	23.1095	22.7186
A0A0H2Z8M6	Uncharacterized protein	18.8314	18.3348	16.5812
A0A0H2Z8M9	Putative alpha-ribazole-5'-phosphate phosphatase	NaN	NaN	NaN
A0A0H2Z8N2	Aconitate hydratase B (EC 4.2.1.3) (EC 4.2.1.99) (2-methylisocitrate dehydratase)	18.3572	19.3801	19.2939
A0A0H2Z8N3	Xanthine dehydrogenase	19.1972	18.2207	18.5796
A0A0H2Z8N6	Peptidyl-prolyl cis-trans isomerase (PPIase) (EC 5.2.1.8)	NaN	NaN	NaN
A0A0H2Z8P1	Putative two-component response regulator	NaN	NaN	NaN
A0A0H2Z8P3	Putative ATP-binding component of ABC transporter	NaN	NaN	NaN
A0A0H2Z8P5	Enoyl-[acyl-carrier-protein] reductase [NADH] (EC 1.3.1.9)	NaN	NaN	NaN
A0A0H2Z8P8	Putative short-chain dehydrogenase	18.7136	16.3162	16.7002
A0A0H2Z8Q0	Putative ester cyclase	NaN	NaN	NaN
A0A0H2Z8Q1	Uncharacterized protein	NaN	NaN	NaN
A0A0H2Z8Q2	SnoaL-like domain-containing protein	NaN	NaN	NaN
A0A0H2Z8Q4	YCII domain-containing protein	20.5614	21.5902	21.9319
A0A0H2Z8Q5	Putative transcriptional regulator	17.543	16.3894	NaN
A0A0H2Z8Q9	YCII domain-containing protein	NaN	16.9738	20.1041
A0A0H2Z8R0	Putative aminoglycoside phosphotransferase	19.4324	NaN	16.8103
A0A0H2Z8R5	Guanidinobutyrase	14.338	15.1209	15.58
A0A0H2Z8R7	Putative transmembrane sensor	NaN	NaN	NaN
A0A0H2Z8S0	Histidine kinase (EC 2.7.13.3)	NaN	NaN	NaN
A0A0H2Z8S1	Methionine synthase (EC 2.1.1.13) (5-methyltetrahydrofolate--homocysteine methyltransferase)	NaN	15.9506	15.6633
A0A0H2Z8S4	Putative permease of ABC transporter	22.3268	17.5683	17.7434
A0A0H2Z8S5	Transcriptional regulator Anr	18.5291	14.9596	17.3636
A0A0H2Z8T2	Flagellar protein FliL	16.6454	13.895	15.374
A0A0H2Z8T6	Putative cytochrome c oxidase, cbb3-type, subunit II	21.404	17.907	17.8717
A0A0H2Z8T9	Uncharacterized protein	18.043	18.8665	18.2713
A0A0H2Z8U0	Molybdate-binding periplasmic protein modA	17.2686	19.4892	18.5966
A0A0H2Z8U4	Putative multidrug efflux transporter	NaN	NaN	NaN
A0A0H2Z8U7	Putative O-methyltransferase	NaN	NaN	NaN
A0A0H2Z8U8	Histidine kinase (EC 2.7.13.3)	NaN	NaN	NaN
A0A0H2Z8U9	Putative phenazine biosynthesis protein	NaN	NaN	NaN
A0A0H2Z8W1	Uncharacterized protein	NaN	NaN	NaN
A0A0H2Z8W2	Succinate dehydrogenase cytochrome b556 subunit	NaN	NaN	NaN
A0A0H2Z8W3	Uncharacterized protein	NaN	NaN	NaN
A0A0H2Z8W4	Heme exporter protein CcmA	17.8215	17.6144	NaN
A0A0H2Z8W5	Putative decarboxylase	15.7652	17.7765	18.2174
A0A0H2Z8W6	Putative enzyme	19.2759	NaN	15.2049
A0A0H2Z8W8	Dihydrolipoyllysine-residue succinyltransferase component of 2-oxoglutarate dehydrogenase complex (EC 2.3.1.61) (2-oxoglutarate dehydrogenase complex component E2)	23.3913	19.7166	21.0432
A0A0H2Z8W9	Cytochrome C biogenesis protein CcmG	21.1248	18.9761	19.8635
A0A0H2ZGH8;A0A0H2Z8X0	Probable phenazine biosynthesis protein	15.7385	17.0791	15.3428
A0A0H2Z8X8	Putative transcriptional regulator	19.0364	18.1071	18.2176
A0A0H2Z8X9	Putative dienelactone hydrolase family protein	21.7192	23.164	22.7071
A0A0H2Z8Y1	Acetylpolyamine aminohydrolase	16.8471	17.4507	16.5866
A0A0H2Z8Y4	Uncharacterized protein	17.8852	14.6489	14.1091
A0A0H2Z8Y7	Putative oxidoreductase	16.1837	17.709	17.1288
A0A0H2Z8Y8	Putative methyl-accepting chemotaxis transducer	NaN	NaN	NaN
A0A0H2Z8Z2	Putative phosphohistidine phosphatase SixA	NaN	NaN	NaN
A0A0H2Z8Z5	Flagellar motor switch protein FliM	NaN	NaN	NaN
A0A0H2Z8Z8	Putative ferredoxin	15.5897	16.7624	16.4737
A0A0H2Z8Z9	Uncharacterized protein	NaN	17.5663	17.1408
A0A0H2Z901	Transcriptional regulator LasR	NaN	NaN	NaN
A0A0H2Z904	Putative polysaccharide deacetylase	17.753	14.7384	16.2031
A0A0H2Z907	Ribosomal protein S6 modification enzyme	17.5765	13.2801	NaN
A0A0H2Z909	Putative acyl-CoA dehydrogenase	NaN	NaN	NaN
A0A0H2Z911	Ribose operon repressor RbsR	20.4954	15.491	15.5771
A0A0H2Z912	Protein-glutamate methylesterase/protein-glutamine glutaminase (EC 3.1.1.61) (EC 3.5.1.44)	NaN	NaN	NaN
A0A0H2Z916	Flagellar protein	NaN	NaN	NaN
A0A0H2Z917	Putative purine-binding chemotaxis protein CheW	19.6638	22.2838	22.1741
A0A0H2Z927	Putative aminotransferase	18.3214	19.9741	17.8459
A0A0H2Z929	Heme exporter protein B	NaN	NaN	NaN
A0A0H2Z938	Putative D-aminopeptidase	16.4492	17.9503	16.6629
A0A0H2Z943	Uncharacterized protein	NaN	NaN	NaN
A0A0H2Z946	3-oxoadipate CoA-transferase (EC 2.8.3.6)	18.7561	21.6131	19.8158
A0A0H2Z949	Putative membrane protein	NaN	NaN	NaN
A0A0H2Z953	Sulfate-binding protein of ABC transporter	23.0289	23.513	22.6576
A0A0H2Z954	Cbb3-type cytochrome c oxidase subunit	21.4531	20.6044	19.599
A0A0H2Z956	Hydroxymethylglutaryl-CoA lyase (EC 4.1.3.4)	16.9807	19.9095	19.7398
A0A0H2Z958	Putative membrane protein	15.1597	18.8183	21.5763
A0A0H2Z960	Putative cytochrome c oxidase subunit	18.5008	16.0736	15.251
A0A0H2Z968	5-hydroxyisourate hydrolase (HIU hydrolase) (HIUHase) (EC 3.5.2.17)	21.1787	21.5837	21.2578
A0A0H2Z974	Putative membrane protein	NaN	NaN	NaN
A0A0H2Z975	Xanthine dehydrogenase	17.9737	17.1049	17.1672
A0A0H2Z976	START domain-containing protein	21.4841	21.8457	21.4711
A0A0H2Z978	Putative transcriptional regulator	NaN	NaN	NaN
A0A0H2Z979	Succinate dehydrogenase (B subunit)	19.5154	16.6682	18.498
A0A0H2Z988	Uncharacterized protein	NaN	NaN	NaN
A0A0H2Z991	Putative aldehyde dehydrogenase	18.5962	19.8947	18.7843
A0A0H2Z992	Cyn operon transcriptional activator	NaN	NaN	NaN
A0A0H2Z999	Putative outer membrane receptor protein	19.0299	17.9926	18.0197
A0A0H2Z9A2	Elongation factor G (EF-G)	21.4078	22.3957	22.5523
A0A0H2Z9A3	Uncharacterized protein	NaN	NaN	NaN
A0A0H2Z9B3	Cytochrome-c oxidase (EC 7.1.1.9)	NaN	NaN	NaN
A0A0H2Z9B5	Putative cytochrome c protein	17.1001	NaN	17.1304
A0A0H2Z9C1	Uncharacterized protein	22.9896	23.5631	23.1045
A0A0H2Z9C5	Putative sigma-54 dependent transcriptional regulator	NaN	NaN	NaN
A0A0H2Z9C6	Citrate synthase	24.3399	19.8204	18.1503
A0A0H2Z9C7	Putative acetyltransferase	NaN	NaN	NaN
A0A0H2Z9C8	Cytochrome-c oxidase (EC 7.1.1.9)	18.1406	NaN	19.4221
A0A0H2Z9D0	Oxoglutarate dehydrogenase (succinyl-transferring) (EC 1.2.4.2)	18.7652	16.6709	19.3185
A0A0H2Z9D1	Transcriptional regulator CysB	17.7354	15.0264	16.1782
A0A0H2Z9D3	GTP cyclohydrolase 1 (EC 3.5.4.16) (GTP cyclohydrolase I) (GTP-CH-I)	20.3425	16.5877	17.9965
A0A0H2Z9D5	Putative transcriptional regulator	16.9321	16.1259	15.0812
A0A0H2Z9D9	Chaperone protein HtpG (Heat shock protein HtpG) (High temperature protein G)	17.6978	17.5442	18.5588
A0A0H2Z9E0	Putative ATP-NAD kinase	NaN	NaN	NaN
A0A0H2Z9E1	Polyamine aminopropyltransferase (Putrescine aminopropyltransferase) (PAPT) (Spermidine synthase) (SPDS) (SPDSY) (EC 2.5.1.16)	14.3207	19.165	19.9525
A0A0H2Z9E4	Putative oxidoreductase	NaN	NaN	NaN
A0A0H2Z9E7	Putative cytoplasmic membrane-associated protein	NaN	NaN	NaN
A0A0H2Z9F0	Succinate dehydrogenase hydrophobic membrane anchor subunit	18.624	NaN	19.2123
A0A0H2Z9F3	Putative lipase	NaN	NaN	NaN
A0A0H2Z9F5	Dihydrolipoyl dehydrogenase (EC 1.8.1.4)	25.015	24.9956	24.651
A0A0H2Z9G0	Putative thioesterase	19.8335	18.4229	18.6499
A0A0H2Z9G2	Putative transcriptional regulator, LysR family	NaN	NaN	NaN
A0A0H2Z9G9	Putative 5-oxo-L-prolinase	18.0371	18.2465	18.5175
A0A0H2Z9H2	Two-component response regulator KdpE	NaN	NaN	NaN
A0A0H2Z9H4	Histidine kinase (EC 2.7.13.3)	NaN	NaN	NaN
A0A0H2Z9H6	CENP-V/GFA domain-containing protein	16.6859	16.7285	19.6547
A0A0H2Z9H8	DNA-binding protein HU	24.4044	21.9052	21.6838
A0A0H2Z9H9	Putative AMP-binding protein	NaN	NaN	NaN
A0A0H2Z9I1	Probable oxidoreductase	18.0475	18.7015	17.1049
A0A0H2Z9I8	Methyltransf_11 domain-containing protein	NaN	NaN	NaN
A0A0H2ZI27;A0A0H2Z9J1	Phage_base_V domain-containing protein	16.426	16.8344	16.2374
A0A0H2Z9J2	3-hydroxyacyl-CoA dehydrogenase (EC 1.1.1.35)	18.7309	16.3557	17.4322
A0A0H2Z9J3	Putative Enoyl-CoA hydratase	18.6497	20.9424	21.4682
A0A0H2Z9J4	1,4-alpha-glucan branching enzyme GlgB (EC 2.4.1.18) (1,4-alpha-D-glucan:1,4-alpha-D-glucan 6-glucosyl-transferase) (Alpha-(1->4)-glucan branching enzyme) (Glycogen branching enzyme) (BE)	NaN	18.6208	18.5021
A0A0H2Z9J6	Potassium-transporting ATPase potassium-binding subunit (ATP phosphohydrolase [potassium-transporting] A chain) (Potassium-binding and translocating subunit A) (Potassium-translocating ATPase A chain)	15.9458	NaN	14.3489
A0A0H2Z9J7	Putative glutamine amidotransferase	NaN	NaN	NaN
A0A0H2Z9K1	Uncharacterized protein	NaN	NaN	NaN
A0A0H2Z9K2	Putative protease	20.4454	17.835	20.5014
A0A0H2Z9K3	Putative Zn-dependent alcohol dehydrogenase	NaN	NaN	NaN
A0A0H2Z9K4	Putative esterase	19.1375	NaN	13.0004
A0A0H2Z9K8	Uncharacterized protein	NaN	NaN	NaN
A0A0H2Z9K9	Uncharacterized protein	NaN	18.736	18.2767
A0A0H2Z9L7	Putative glutathione S-transferase	NaN	NaN	NaN
A0A0H2Z9M1	Fatty acyl cis-trans isomerase	NaN	16.2706	16.0998
A0A0H2Z9M5	Major porin and structural outer membrane porin OprF	24.9102	20.4028	22.1211
A0A0H2Z9N2	Putative 3-hydroxyisobutyrate dehydrogenase	17.9478	16.3762	14.7082
A0A0H2Z9N4	Putative membrane protein	NaN	NaN	NaN
A0A0H2Z9N7	Putative binding protein component of ABC transporter	22.3336	22.3942	22.2163
A0A0H2Z9P0	Putative hydrolase, isochorismatase family	17.3365	20.9644	20.2173
A0A0H2Z9P1	Molybdenum transport protein ModC	17.3151	NaN	14.8141
A0A0H2Z9P5	ATP-dependent Clp protease proteolytic subunit (EC 3.4.21.92) (Endopeptidase Clp)	NaN	NaN	NaN
A0A0H2Z9P7	Putative DNA helicase	NaN	NaN	NaN
A0A0H2Z9Q0	Putative ATP-binding component of ABC transporter	NaN	NaN	NaN
A0A0H2Z9Q1	Paraquat-inducible protein B	18.8713	15.4981	15.7871
A0A0H2Z9Q7	Putative proteasome-type protease	NaN	NaN	NaN
A0A0H2Z9Q9	Putative Orn/Arg/Lys decarboxylase	21.1026	18.8985	19.4117
A0A0H2Z9R3	Cointegrate resolution protein T	NaN	NaN	NaN
A0A0H2Z9R6	Putative oxidoreductase subunit	19.2059	18.5178	17.5952
A0A0H2Z9S0	Putative sterol carrier protein	22.8456	20.5808	22.8434
A0A0H2Z9S4	Putative enoyl-CoA hydratase/isomerase	22.7724	23.1165	21.3505
A0A0H2Z9S7	Uncharacterized protein	NaN	NaN	NaN
A0A0H2Z9T3	Uncharacterized protein	NaN	NaN	NaN
A0A0H2Z9T4	Putative transcriptional regulator	NaN	NaN	NaN
A0A0H2Z9T5	Uncharacterized protein	14.9027	15.5327	16.8338
A0A0H2ZGB1;A0A0H2Z9T7	Probable pyrodoxamine 5'-phosphate oxidase	21.0401	21.3469	18.8507
A0A0H2Z9U9	Uncharacterized protein	NaN	NaN	NaN
A0A0H2Z9V0	Putative transcriptional regulator, LysR family	NaN	NaN	NaN
A0A0H2Z9V4	Phospho-2-dehydro-3-deoxyheptonate aldolase (EC 2.5.1.54)	16.1719	20.6932	19.8008
A0A0H2Z9V8	Putative universal stress protein	NaN	NaN	NaN
A0A0H2Z9W5	Uncharacterized protein	19.6095	22.0916	20.1481
A0A0H2Z9W7	Lon protease (EC 3.4.21.53) (ATP-dependent protease La)	16.9151	15.4969	NaN
A0A0H2Z9W9	ATP-grasp domain-containing protein	NaN	NaN	NaN
A0A0H2Z9X4	Uncharacterized protein	NaN	NaN	NaN
A0A0H2Z9X7	Putative hydroxyacylglutathione hydrolase	19.3381	19.5666	19.2177
A0A0H2Z9X9;A0A0H2ZCB8	Porin	20.6129	19.4433	20.1842
A0A0H2Z9Y0	Putative glutathione S-transferase	NaN	NaN	NaN
A0A0H2Z9Y6	FA_desaturase domain-containing protein	NaN	NaN	NaN
A0A0H2ZG56;A0A0H2Z9Z1	Phenazine biosynthesis protein PhzE	20.2386	17.1739	16.8408
A0A0H2Z9Z3	Putative ABC transporter, periplasmic binding protein	19.1887	18.7657	18.7993
A0A0H2Z9Z9	DUF1883 domain-containing protein	NaN	NaN	NaN
A0A0H2ZA00	Putative peptidyl-prolyl cis-trans isomerase D	NaN	18.0201	17.7652
A0A0H2ZA03	Transcriptional regulator GntR	15.9687	16.796	16.794
A0A0H2ZA04	Uncharacterized protein	15.8968	17.7678	17.9858
A0A0H2ZA05	Putative binding protein component of ABC transporter	20.5506	21.583	20.9377
A0A0H2ZA16	Putative O-Methyltransferase	19.1445	13.1671	13.9818
A0A0H2ZA17	Putative binding protein component of ABC maltose/mannitol transporter	NaN	21.3256	20.1298
A0A0H2ZA18	Putative short-chain dehydrogenase	16.5745	NaN	13.4719
A0A0H2ZA20	Putative hydroxylase molybdopterin-containing subunit	17.6311	17.0426	17.7801
A0A0H2ZA23	Putative alcohol dehydrogenase, zinc-containing	NaN	NaN	NaN
A0A0H2ZA25	Catalase domain-containing protein	16.7699	14.2917	15.4831
A0A0H2ZA28	Sulfite reductase	16.9227	19.5034	19.6513
A0A0H2ZA31	Putative outer membrane protein	18.6722	12.2228	12.6817
A0A0H2ZA35	Putative exported oxidoreductase	21.8564	22.258	21.7195
A0A0H2ZA39	DNA polymerase (EC 2.7.7.7)	NaN	NaN	NaN
A0A0H2ZA42	Uncharacterized protein	NaN	NaN	NaN
A0A0H2ZA47	3-hydroxybutyrate dehydrogenase	19.2249	18.923	19.4479
A0A0H2ZA49	Uncharacterized protein	NaN	NaN	NaN
A0A0H2ZA51	Phage_base_V domain-containing protein	18.5526	NaN	18.0545
A0A0H2ZA53	Putative 5-carboxymethyl-2-hydroxymuconate isomerase	NaN	NaN	NaN
A0A0H2ZA54	Fumarylacetoacetase (EC 3.7.1.2)	22.8738	23.8378	23.4328
A0A0H2ZA56	Putative aldehyde dehydrogenase	20.3495	21.8307	21.7261
A0A0H2ZA59	Acyl-CoA carboxyltransferase beta chain	19.0722	20.178	19.4452
A0A0H2ZA60	Uncharacterized protein	18.3911	16.8221	17.3396
A0A0H2ZA63	Putative halovibrin	15.3725	20.9132	22.7843
A0A0H2ZA70	Glutathione reductase (GRase) (EC 1.8.1.7)	21.8071	22.3135	22.2985
A0A0H2ZA71	PvdN	20.6812	21.4671	21.25
A0A0H2ZA79	Putative penicillin acylase	18.885	19.3378	18.5288
A0A0H2ZA81	Putative hydroxylase large subunit	17.1285	18.7449	18.4038
A0A0H2ZA82	Putative phosphonopyruvate decarboxylase	13.1797	14.8071	17.6021
A0A0H2ZA83	Acetyl-CoA acetyltransferase	23.5627	23.7962	23.6214
A0A0H2ZA85	Putative ABC transporter, periplasmic substrate-binding protein	15.7293	16.6184	16.836
A0A0H2ZA86	Cytochrome c domain-containing protein	16.7935	17.74	16.4844
A0A0H2ZA87	Putative hydrolase	NaN	NaN	NaN
A0A0H2ZA89	Putative MFS transporter	NaN	NaN	NaN
A0A0H2ZA91	Binding protein component of ABC ribose transporter	17.795	20.7509	19.9919
A0A0H2ZA94	Alpha subunit of geranoyl-CoA carboxylase, GnyA	18.3334	18.9924	19.7107
A0A0H2ZA96	Uncharacterized protein	17.366	16.5487	16.8401
A0A0H2ZA98	PvdL	16.8537	17.5262	19.7506
A0A0H2ZAB0	Putative chemotaxis transducer	NaN	NaN	NaN
A0A0H2ZAB4	Putative siderophore-interacting protein	NaN	17.961	18.0625
A0A0H2ZAB5	AAA_13 domain-containing protein	NaN	NaN	NaN
A0A0H2ZAB7	Serine hydroxymethyltransferase (SHMT) (Serine methylase) (EC 2.1.2.1)	16.5343	20.3013	18.6418
A0A0H2ZAC1	Putative acetyltransferase	NaN	NaN	NaN
A0A0H2ZAC4	Putative cysteine proteases	17.0553	18.8706	19.732
A0A0H2ZAC7;A0A0H2ZCW4	Uncharacterized protein	NaN	NaN	NaN
A0A0H2ZAC8	Kynureninase (EC 3.7.1.3) (L-kynurenine hydrolase)	21.9969	23.1855	21.4708
A0A0H2ZJZ8;A0A0H2ZAD2	Putative hemolysin activation/secretion protein	NaN	NaN	NaN
A0A0H2ZAD4	Putative AMP-(Fatty) acid ligase	18.118	20.0028	19.5971
A0A0H2ZAD9	Putative ATP-binding component of ABC transporter	NaN	NaN	NaN
A0A0H2ZAE1	DUF218 domain-containing protein	20.5258	23.1034	21.8114
A0A0H2ZAE2	Maleylacetoacetate isomerase	17.3001	16.7304	NaN
A0A0H2ZAE3	Uncharacterized protein	NaN	NaN	NaN
A0A0H2ZAE4	Thiol:disulfide interchange protein DsbD (EC 1.8.1.8) (Protein-disulfide reductase) (Disulfide reductase)	17.4181	16.8673	16.9677
A0A0H2ZAE5	Putative sensory box protein	17.601	NaN	17.6175
A0A0H2ZAE6	Putative enoyl-CoA hydratase	NaN	NaN	NaN
A0A0H2ZAF5	Putative ring-cleaving dioxygenase	19.6035	19.8829	20.578
A0A0H2ZAF7	Uncharacterized protein	17.8691	19.8771	20.3179
A0A0H2ZAF8	Uncharacterized protein	NaN	NaN	NaN
A0A0H2ZAG0	3-oxoadipate CoA-transferase (EC 2.8.3.6)	17.362	22.2655	20.336
A0A0H2ZAG2	Putative kinase	18.1229	19.2057	19.0573
A0A0H2ZAG6	Muconolactone Delta-isomerase (MIase) (EC 5.3.3.4)	20.0227	22.013	19.7584
A0A0H2ZAG7	Putative transcriptional regulator, IclR family	NaN	NaN	NaN
A0A0H2ZAG9	Citronelloyl-CoA dehydrogenase, GnyD	17.9946	15.8274	17.8523
A0A0H2ZAH1	Anthranilate dioxygenase small subunit	19.9555	18.7645	19.6809
A0A0H2ZAI3	Putative hydrolase	NaN	NaN	NaN
A0A0H2ZAI6	Putative sodium:alanine symporter	NaN	NaN	NaN
A0A0H2ZAI8	Putative allophanate hydrolase subunit 1	NaN	NaN	NaN
A0A0H2ZAJ0	Uncharacterized protein	NaN	NaN	NaN
A0A0H2ZAJ4	Translocation and assembly module subunit TamA (Autotransporter assembly factor TamA)	18.8984	14.3908	14.2567
A0A0H2ZAK2	Putative acyl-CoA thiolase	22.8757	23.9654	23.691
A0A0H2ZAK5	Copper resistance protein B	16.8354	14.8713	15.5125
A0A0H2ZAK8	Putative outer membrane porin	20.9143	19.3695	20.2241
A0A0H2ZAL0	Putative ompetence-damaged protein	16.1586	NaN	17.2127
A0A0H2ZAL2	Uncharacterized protein	NaN	NaN	NaN
A0A0H2ZAL6	Putative dehydrogenase	NaN	17.238	16.4852
A0A0H2ZAN5	Putative methylase	NaN	NaN	NaN
A0A0H2ZAP2	Putative outer membrane protein	NaN	NaN	NaN
A0A0H2ZAQ3	Putative major facilitator family transporter	NaN	NaN	NaN
A0A0H2ZAR0	Putative aminotransferase	17.5831	17.8966	18.9778
A0A0H2ZAR3	Putative glycosyl hydrolase	13.5148	11.4407	18.3512
A0A0H2ZAR6	Catalase (EC 1.11.1.6)	17.4435	18.1652	17.5564
A0A0H2ZAS8	Putative glycosyl hydrolase	16.2738	18.3198	18.8851
A0A0H2ZAT0	Putative two-component response regulator	18.6574	14.6558	15.7289
A0A0H2ZAT5	Putative transcriptional regulator, AsnC family	NaN	NaN	NaN
A0A0H2ZAT8	Maltokinase (EC 2.7.1.175) (EC 5.4.99.16) (Maltose alpha-D-glucosyltransferase) (Maltose-1-phosphate synthase)	16.3202	NaN	15.3784
A0A0H2ZAT9	Histidine kinase (EC 2.7.13.3)	NaN	NaN	NaN
A0A0H2ZAU0	2-oxoisovalerate dehydrogenase subunit alpha (EC 1.2.4.4) (Branched-chain alpha-keto acid dehydrogenase E1 component alpha chain)	18.0837	19.4539	18.6845
A0A0H2ZAU7	Histidine kinase (EC 2.7.13.3)	14.9981	16.2483	15.1931
A0A0H2ZAU8	4-alpha-glucanotransferase (EC 2.4.1.25) (Amylomaltase) (Disproportionating enzyme)	13.2859	17.4833	17.5983
A0A0H2ZAW0	Putative transcriptional regulator, LysR family	NaN	NaN	NaN
A0A0H2ZAW2	Thymidine phosphorylase (EC 2.4.2.4)	21.6383	22.2452	21.6611
A0A0H2ZAW4	Yip1 domain-containing protein	NaN	NaN	NaN
A0A0H2ZAW8	ATP-dependent clp protease, ATP-binding subunit ClpA	NaN	NaN	NaN
A0A0H2ZAX2	Probable aldehyde dehydrogenase	18.3644	18.0398	18.4336
A0A0H2ZAX3	Putative antibiotic biosynthesis monooxygenase	16.1335	16.9738	15.4112
A0A0H2ZAX4	Adenylosuccinate lyase (ASL) (EC 4.3.2.2) (Adenylosuccinase)	18.4185	14.6332	16.0022
A0A0H2ZAX7	Uncharacterized protein	NaN	NaN	NaN
A0A0H2ZAX9	Isocitrate lyase (EC 4.1.3.1) (Isocitrase) (Isocitratase)	17.3446	15.875	17.8931
A0A0H2ZAY1	N-acetyltransferase domain-containing protein	NaN	NaN	NaN
A0A0H2ZAY4	NADH-quinone oxidoreductase (EC 7.1.1.-)	20.7673	20.1497	21.1373
A0A0H2ZAZ1	Chitinase	26.149	26.3075	26.1723
A0A0H2ZAZ2	Possible glycosyltransferase	NaN	NaN	NaN
A0A0H2ZAZ5	Uncharacterized protein	NaN	NaN	NaN
A0A0H2ZAZ7	Putative non-ribosomal peptide synthetase	NaN	NaN	NaN
A0A0H2ZB02	2-oxoisovalerate dehydrogenase, beta subunit	18.217	19.0467	18.0486
A0A0H2ZB06	Uncharacterized protein	NaN	NaN	NaN
A0A0H2ZB11	Putative homospermidine synthase	18.3512	13.6533	NaN
A0A0H2ZB21	Dihydrolipoamide acetyltransferase component of pyruvate dehydrogenase complex (EC 2.3.1.-)	21.9172	18.5289	20.0325
A0A0H2ZB23	Putative acyl-CoA dehydrogenase	19.857	20.4496	19.1149
A0A0H2ZB24	CTP synthase (glutamine hydrolyzing) (EC 6.3.4.2)	14.9657	NaN	18.4298
A0A0H2ZB25	Histidine kinase (EC 2.7.13.3)	NaN	NaN	NaN
A0A0H2ZB32	Dihydrolipoyl dehydrogenase (EC 1.8.1.4)	23.0384	23.6215	23.3367
A0A0H2ZB36	Pyoverdine biosynthesis protein PvcB	NaN	13.7827	16.0328
A0A0H2ZB37	Uncharacterized protein	16.4445	16.1387	15.7488
A0A0H2ZB38	Putative ABC transporter, periplasmic binding protein	NaN	NaN	NaN
A0A0H2ZB44	Putative ATPase, AAA family	NaN	NaN	NaN
A0A0H2ZB46	Gluconate dehydrogenase	17.7317	18.524	18.0538
A0A0H2ZB50	Putative transcriptional regulator, TetR family	NaN	NaN	NaN
A0A0H2ZB52	Chloroperoxidase	22.1512	22.4711	22.297
A0A0H2ZB54	Uncharacterized protein	21.2231	18.9297	20.5769
A0A0H2ZB55	Putative Zn-dependent alcohol dehydrogenase	19.0672	21.2906	20.9177
A0A0H2ZB56	Putative tRNA synthase	NaN	NaN	NaN
A0A0H2ZB62	Putative TonB-dependent receptor	17.4304	14.8402	15.6284
A0A0H2ZB64	Putative chaperone	NaN	NaN	NaN
A0A0H2ZB67	Putative oxidoreductase	18.5494	18.1381	19.3814
A0A0H2ZB70	Glucose dehydrogenase	19.5786	16.0451	19.7602
A0A0H2ZB79	Putative transcriptional regulator	NaN	NaN	NaN
A0A0H2ZB86	Putative alkylhydroperoxidase	16.5803	20.2796	17.2944
A0A0H2ZB88	PvdJ	16.591	NaN	17.7259
A0A0H2ZB95	Putative enzyme of the cupin superfamily	19.7474	20.2851	21.1775
A0A0H2ZB97	Putative transmembrane protein	23.2765	18.609	18.5106
A0A0H2ZBA0	Putative glyceraldehyde-3-phosphate dehydrogenase	NaN	NaN	NaN
A0A0H2ZBA1	Cupin_3 domain-containing protein	18.1353	17.6991	18.2647
A0A0H2ZBA3	Periplasmic trehalase (EC 3.2.1.28) (Alpha,alpha-trehalase) (Alpha,alpha-trehalose glucohydrolase)	NaN	NaN	NaN
A0A0H2ZBA5	Putative sulfonate ABC transporter, periplasmic sulfonate-binding protein	21.3504	21.5706	21.8493
A0A0H2ZBB1	Putative phenazine biosynthesis protein, PhzF family	19.1372	20.8781	20.0053
A0A0H2ZBB7	Uncharacterized protein	22.0421	20.2294	21.7571
A0A0H2ZBD3	Glycine dehydrogenase (decarboxylating) (EC 1.4.4.2) (Glycine cleavage system P-protein) (Glycine decarboxylase) (Glycine dehydrogenase (aminomethyl-transferring))	20.2838	22.3125	21.6702
A0A0H2ZBD5	DotU domain-containing protein	NaN	NaN	NaN
A0A0H2ZBD6	Penicillin acylase-related protein	16.6776	NaN	16.3424
A0A0H2ZBE2	Putative outer membrane protein	18.8507	17.0421	NaN
A0A0H2ZBE4;A0A0H2ZE63	Uncharacterized protein	16.366	17.7843	16.7543
A0A0H2ZBF0	Uncharacterized protein	NaN	16.6737	14.4122
A0A0H2ZBF3	Probable non-ribosomal peptide synthetase	NaN	NaN	NaN
A0A0H2ZBF5	Probable transcriptional regulator	NaN	NaN	NaN
A0A0H2ZBF9	Putative adhesion protein	NaN	NaN	NaN
A0A0H2ZBG1	PvdP	NaN	NaN	NaN
A0A0H2ZBG2	Putative glutathione S-transferase	17.2025	17.5405	16.106
A0A0H2ZBG7	Glutathione peroxidase	NaN	NaN	NaN
A0A0H2ZBG8	Ferripyoverdine receptor	20.7421	19.9819	20.9167
A0A0H2ZBG9	Putative transcriptional regulator, LysR family	16.8298	NaN	16.0881
A0A0H2ZBH3	Uncharacterized protein	NaN	NaN	NaN
A0A0H2ZBH8	Putative permease of ABC transporter	NaN	NaN	NaN
A0A0H2ZBI1	L-2,4-diaminobutyrate:2-ketoglutarate 4-aminotransferase, PvdH	NaN	NaN	NaN
A0A0H2ZBI2	Uncharacterized protein	NaN	NaN	NaN
A0A0H2ZBI3	L-sorbosone dehydrogenase	20.9667	16.5077	19.4623
A0A0H2ZBI8	Putative hydrolase	23.9034	22.9409	23.6797
A0A0H2ZBI9	Uncharacterized protein	NaN	NaN	NaN
A0A0H2ZBJ3	Uncharacterized protein	NaN	NaN	NaN
A0A0H2ZBJ4	Bro-N domain-containing protein	NaN	NaN	NaN
A0A0H2ZBJ5	Muconate cycloisomerase I	20.427	19.4827	20.8984
A0A0H2ZBK0	Secretion protein MttC	NaN	NaN	NaN
A0A0H2ZBK4	Methyltransf_25 domain-containing protein	NaN	NaN	NaN
A0A0H2ZBK5	Putative acyl-CoA thioesterase	15.5403	20.0794	18.5233
A0A0H2ZBK9	Aminomethyltransferase (EC 2.1.2.10) (Glycine cleavage system T protein)	16.7285	22.4303	22.3655
A0A0H2ZBL0	Putative transcriptional regulator, LysR family	NaN	NaN	NaN
A0A0H2ZBL3	Amidohydro_3 domain-containing protein	17.8876	19.3607	19.0819
A0A0H2ZBL6	L-serine dehydratase (EC 4.3.1.17)	NaN	NaN	NaN
A0A0H2ZBL7	Putative protease	18.1466	18.7569	18.8944
A0A0H2ZBL8	N-acetyltransferase domain-containing protein	NaN	NaN	NaN
A0A0H2ZBM4	Putative short-chain dehydrogenase	18.395	NaN	14.5408
A0A0H2ZBM7	Probable TonB-dependent receptor	NaN	NaN	NaN
A0A0H2ZBM9	Putative transcriptional regulator, GntR family	17.9079	NaN	16.6723
A0A0H2ZBN1	Haemagg_act domain-containing protein	14.513	18.2146	17.165
A0A0H2ZBN2	Putative acetyltransferase	18.1056	14.1813	15.034
A0A0H2ZBN3	FAA_hydrolase domain-containing protein	NaN	17.1142	17.0519
A0A0H2ZBN4	PBPb domain-containing protein	15.4798	19.8266	19.6602
A0A0H2ZBN7	Thiol:disulfide interchange protein	NaN	17.9799	17.1912
A0A0H2ZBP2	Putative metallo-beta-lactamase family protein	18.2307	20.8636	20.8049
A0A0H2ZBP4	Putative short-chain dehydrogenase	17.6545	20.852	19.7531
A0A0H2ZBP7	Putative chemotaxis transducer	NaN	NaN	NaN
A0A0H2ZBQ1	Putative cytochrome c	NaN	NaN	NaN
A0A0H2ZBQ3	Putative Zn-dependent oxidoreductase	18.7182	18.1989	17.4633
A0A0H2ZBQ9	Putative DNA damage-inducible protein	18.1074	17.9322	16.1518
A0A0H2ZBR1	Transcriptional regulator MexT	17.3534	11.914	15.764
A0A0H2ZBR6	Putative magnesium chelatase	NaN	NaN	NaN
A0A0H2ZBS4	Putative transcriptional regulator	NaN	NaN	NaN
A0A0H2ZBS5	Electron transfer flavoprotein beta-subunit	19.4453	19.7854	21.1219
A0A0H2ZBS6	Putative outer membrane protein	NaN	NaN	NaN
A0A0H2ZBS8	Putative transcriptional regulator, TetR family	NaN	NaN	NaN
A0A0H2ZBT1	Putative protease	15.3169	17.8014	18.3986
A0A0H2ZBT2	Anthranilate dioxygenase large subunit	20.0922	19.2896	19.8828
A0A0H2ZBT3	Endolytic murein transglycosylase (EC 4.2.2.-) (Peptidoglycan polymerization terminase)	NaN	NaN	NaN
A0A0H2ZBT4	Putative cation efflux system protein	NaN	NaN	NaN
A0A0H2ZBT5	Putative oxidoreductase	16.8315	18.7364	18.8559
A0A0H2ZBT9	Malonyl CoA-acyl carrier protein transacylase (EC 2.3.1.39)	16.2541	22.3417	20.8602
A0A0H2ZBU4	Exodeoxyribonuclease III	NaN	NaN	NaN
A0A0H2ZBU5	Putative aminotransferase	15.0816	15.9577	16.4648
A0A0H2ZBU6	Putative RND efflux transporter	NaN	NaN	NaN
A0A0H2ZBU7	Putative tolQ-type transport protein	NaN	NaN	NaN
A0A0H2ZBU8	Putative acyl-CoA dehydrogenase	NaN	17.6591	18.3079
A0A0H2ZBU9	Thiol peroxidase (Tpx) (EC 1.11.1.24) (Peroxiredoxin tpx) (Prx) (Thioredoxin peroxidase) (Thioredoxin-dependent peroxiredoxin)	20.9521	24.4251	22.3612
A0A0H2ZBV1	PilZ domain-containing protein	19.7461	16.5206	18.8872
A0A0H2ZBV2	Putative acyltransferase	NaN	NaN	NaN
A0A0H2ZBV3	Putative acyl-coenzyme A synthetases/AMP-(Fatty) acid ligases	17.8691	17.9488	21.556
A0A0H2ZBV7	Uncharacterized protein	17.9714	15.0989	15.5946
A0A0H2ZBV8	Probable S-methyl-5'-thioinosine phosphorylase (EC 2.4.2.44) (5'-methylthioinosine phosphorylase) (MTI phosphorylase) (MTIP)	20.97	21.2086	20.4993
A0A0H2ZBV9	Putative ring-cleaving dioxygenase	16.0775	17.7469	18.0415
A0A0H2ZBW1	DNA topoisomerase 1 (EC 5.6.2.1) (DNA topoisomerase I)	18.8571	17.564	18.1177
A0A0H2ZBW4	Putative acyl-CoA dehydrogenase	NaN	21.3778	20.2135
A0A0H2ZBW5	Putative transcriptional regulator, LysR family	NaN	NaN	NaN
A0A0H2ZBW9	Putative acyl-CoA synthetases (AMP-forming)	17.2978	21.1157	21.1818
A0A0H2ZBX2	Putative glycerol kinase	NaN	NaN	NaN
A0A0H2ZBX7	Molybdenum cofactor biosynthesis protein B	22.2631	22.9347	22.88
A0A0H2ZBX9	Fimbrial domain-containing protein	NaN	16.2954	15.5445
A0A0H2ZBY3	PA-I galactophilic lectin	23.0651	26.1054	24.6859
A0A0H2ZBY5	Uncharacterized protein	16.8766	15.6201	NaN
A0A0H2ZBZ5	Putative hydrolase	21.9999	21.98	21.1884
A0A0H2ZBZ7	Putative sulfur reductase protein	18.1077	18.9842	19.4209
A0A0H2ZC02	Putative glutathione S-transferase	NaN	NaN	NaN
A0A0H2ZC05	Uncharacterized protein	19.1364	13.0605	14.9675
A0A0H2ZC06	Uncharacterized protein	NaN	NaN	NaN
A0A0H2ZC07	Cold shock-like protein CspD	NaN	NaN	NaN
A0A0H2ZC09	Uncharacterized protein	NaN	NaN	NaN
A0A0H2ZC11	Putative phosphatase	16.3069	NaN	16.4659
A0A0H2ZC12	Autotransporter domain-containing protein	19.3908	16.3242	18.0379
A0A0H2ZC15	Uncharacterized protein	19.3109	19.1266	19.0369
A0A0H2ZC17	Metallophos domain-containing protein	NaN	15.379	15.6676
A0A0H2ZC18	Histidine kinase (EC 2.7.13.3)	NaN	NaN	NaN
A0A0H2ZC21	Type II secretion system protein J	NaN	NaN	NaN
A0A0H2ZC25	Type II secretion system protein E (T2SS protein E) (Type II traffic warden ATPase)	NaN	NaN	NaN
A0A0H2ZC32	Putative NADPH specific quinone oxidoreductase	NaN	NaN	NaN
A0A0H2ZC34	Putative dienelactone hydrolase	21.844	23.8216	23.8489
A0A0H2ZC37	Putative activator of osmoprotectant transporter	NaN	NaN	NaN
A0A0H2ZC40	Putative transcriptional regulator, AraC family	NaN	NaN	NaN
A0A0H2ZC46	Putative hydrolase	20.4622	20.2636	20.7509
A0A0H2ZC47	Putative nitroreductase	13.9837	20.6058	17.4853
A0A0H2ZC52	Uncharacterized protein	NaN	NaN	NaN
A0A0H2ZC53	Thiosulfate sulfurtransferase	19.1494	17.8579	NaN
A0A0H2ZC54	Putative sulphur reductase protein	15.8463	17.9746	NaN
A0A0H2ZC55	Response regulator GacA	NaN	NaN	NaN
A0A0H2ZC59	Putative periplasmic spermidine/putrescine-binding protein	15.6128	19.6714	18.1539
A0A0H2ZC61	Thioredoxin reductase (EC 1.8.1.9)	22.3202	23.8862	24.5501
A0A0H2ZC62	Amidophosphoribosyltransferase (ATase) (EC 2.4.2.14) (Glutamine phosphoribosylpyrophosphate amidotransferase) (GPATase)	NaN	NaN	NaN
A0A0H2ZC63	Isocitrate dehydrogenase [NADP] (EC 1.1.1.42) (Oxalosuccinate decarboxylase)	NaN	NaN	NaN
A0A0H2ZC65	3-dmu-9_3-mt domain-containing protein	17.7085	20.1172	21.2987
A0A0H2ZC67	Putative acyltransferase	NaN	NaN	NaN
A0A0H2ZC68	Motility hub protein FimV	NaN	NaN	NaN
A0A0H2ZC69	Putative enzyme	14.2479	15.8638	15.3602
A0A0H2ZC72	Putative transcriptional regulator lysR family	13.9387	14.5035	19.1447
A0A0H2ZC74	Putative DsrH family protein	17.032	16.5573	17.3016
A0A0H2ZC75	Uncharacterized protein	NaN	NaN	NaN
A0A0H2ZC76	NADH-quinone oxidoreductase subunit F (EC 7.1.1.-)	21.0587	20.9076	21.6259
A0A0H2ZC77	Bleomycin resistance protein	19.4834	20.429	20.1071
A0A0H2ZC78	NADH dehydrogenase I chain L	NaN	NaN	NaN
A0A0H2ZC79	DNA translocase FtsK	NaN	NaN	NaN
A0A0H2ZC83	Phosphatase NudJ (EC 3.6.1.-)	NaN	17.1806	16.2292
A0A0H2ZC85	Phenylalanine--tRNA ligase beta subunit (EC 6.1.1.20) (Phenylalanyl-tRNA synthetase beta subunit) (PheRS)	15.4281	NaN	16.8036
A0A0H2ZC86	UvrABC system protein B (Protein UvrB) (Excinuclease ABC subunit B)	NaN	NaN	NaN
A0A0H2ZC92	Putative NAD dependent epimerase/dehydratase	18.2483	NaN	13.8334
A0A0H2ZC94	NADH-quinone oxidoreductase subunit E (NADH dehydrogenase I subunit E) (NDH-1 subunit E)	18.0235	18.4079	18.6219
A0A0H2ZCA1	Putative membrane protein	20.6785	15.6672	NaN
A0A0H2ZCA6	DNA gyrase subunit A (EC 5.6.2.2)	20.6793	16.8189	16.3048
A0A0H2ZCB3	Putative serine/threonine dehydratase	NaN	NaN	NaN
A0A0H2ZCB4	2-dehydro-3-deoxy-phosphogluconate aldolase (EC 4.1.2.14)	19.4016	20.5177	19.118
A0A0H2ZCC5	Putative hydrolase	21.3887	22.1668	22.3978
A0A0H2ZCD2	Putative cytoplasmic protein	16.4483	18.5362	17.9517
A0A0H2ZCD5	Putative outer membrane lipoprotein	NaN	NaN	NaN
A0A0H2ZCD7	Cysteine synthase (EC 2.5.1.47)	21.8515	22.6177	22.8146
A0A0H2ZCD8	Phage_base_V domain-containing protein	18.7314	17.4147	18.2364
A0A0H2ZCD9	Putative sialidase	20.0043	20.7131	21.1499
A0A0H2ZCE1	Putative ATP-binding component of ABC transporter	NaN	NaN	NaN
A0A0H2ZCE4	Uncharacterized protein	NaN	NaN	NaN
A0A0H2ZCE5	Putative lipoprotein	20.9307	17.1806	17.9014
A0A0H2ZCE6	CyaB	NaN	NaN	NaN
A0A0H2ZCE7	Putative protease	NaN	17.2568	17.3067
A0A0H2ZCF3	CENP-V/GFA domain-containing protein	NaN	18.0166	17.2268
A0A0H2ZCF7	Uncharacterized protein	14.3336	18.9498	19.279
A0A0H2ZCF9	CENP-V/GFA domain-containing protein	17.7858	18.2188	16.9399
A0A0H2ZCG4	Putative periplasmic spermidine/putrescine-binding protein	17.1786	19.2836	19.2325
A0A0H2ZCG6	Uncharacterized protein	NaN	NaN	NaN
A0A0H2ZCG8	Putative glycine betaine-binding protein	20.5052	21.8236	21.0727
A0A0H2ZCH1	Putative GAF domain-containing protein	NaN	NaN	NaN
A0A0H2ZCH4	Possible recombinase	NaN	NaN	NaN
A0A0H2ZCH6	Putative aminotransferase	20.9077	22.2755	21.0738
A0A0H2ZCI0	Cyclic nucleotide-binding domain-containing protein	17.1567	NaN	14.8702
A0A0H2ZCI6	ATP-dependent RNA helicase DeaD (EC 3.6.4.13) (Cold-shock DEAD box protein A)	NaN	NaN	NaN
A0A0H2ZCJ1	Ribosomal large subunit pseudouridine synthase A	NaN	16.6902	14.4288
A0A0H2ZCJ7	Organic hydroperoxide resistance protein	NaN	16.3695	13.2112
A0A0H2ZCJ8	Uncharacterized protein	NaN	NaN	NaN
A0A0H2ZCK1	Periplasmic tail-specific protease	17.0326	18.2662	19.5702
A0A0H2ZCK2	Putative outer membrane porin, OprD family	23.6842	21.6449	22.6496
A0A0H2ZCK3	Putative ABC transporter, ATP-binding protein	17.0004	NaN	16.901
A0A0H2ZCK6	AB hydrolase-1 domain-containing protein	17.483	22.7287	22.9706
A0A0H2ZCK8	Lactonizing lipase	17.6181	17.2738	15.3209
A0A0H2ZCL0	Putative acetyltransferase	NaN	NaN	NaN
A0A0H2ZCL5	Uncharacterized protein	NaN	NaN	NaN
A0A0H2ZCL9	Putative oxidoreductase	20.3285	17.5765	16.9542
A0A0H2ZCM5	Putative peroxidase	20.1755	20.6708	20.2637
A0A0H2ZCM8	Uncharacterized protein	14.4007	NaN	14.4593
A0A0H2ZCN1	Putative pyrophosphatase	NaN	NaN	NaN
A0A0H2ZCN2	Putative hydrolase	NaN	NaN	NaN
A0A0H2ZCN5	tRNA-dihydrouridine(20/20a) synthase (EC 1.3.1.91) (U20-specific dihydrouridine synthase) (U20-specific Dus) (tRNA-dihydrouridine synthase A)	16.2681	17.7547	17.1627
A0A0H2ZCN7	Putative very-long-chain acyl-CoA synthetase	NaN	NaN	NaN
A0A0H2ZCP1	Putative thioesterase	NaN	NaN	NaN
A0A0H2ZCP3	Long-chain-fatty-acid--CoA ligase	19.2235	18.5916	19.7401
A0A0H2ZCQ0	Carboxypeptidase G2	20.8307	21.7858	20.759
A0A0H2ZCQ1	Putative ABC transporter, ATP-binding protein	18.1201	14.2664	15.9792
A0A0H2ZCQ2	Putative TonB-dependent receptor	18.3406	17.5136	17.745
A0A0H2ZCQ4	RNA polymerase-associated protein RapA (EC 3.6.4.-) (ATP-dependent helicase HepA)	NaN	NaN	NaN
A0A0H2ZCR0	Putative two-component response regulator	17.291	15.1293	NaN
A0A0H2ZCR6	Putative ATPase	NaN	NaN	NaN
A0A0H2ZCR7	Histidine kinase (EC 2.7.13.3)	16.1683	16.24	17.0046
A0A0H2ZCS3	Acyl-coenzyme A dehydrogenase (EC 1.3.8.7) (EC 1.3.8.8)	23.9213	22.1381	23.4909
A0A0H2ZCS4	Putative short chain dehydrogenas	NaN	NaN	NaN
A0A0H2ZCT3	Uncharacterized protein	18.3529	17.1002	16.6799
A0A0H2ZCT9	Putative ErfK/YbiS/YcfS/YnhG family protein	NaN	NaN	NaN
A0A0H2ZCU3	Protein-arginine rhamnosyltransferase (EF-P arginine rhamnosyltransferase)	NaN	NaN	NaN
A0A0H2ZCU5	Electron transfer flavoprotein-ubiquinone oxidoreductase (ETF-QO) (EC 1.5.5.1)	22.4222	22.6792	22.5522
A0A0H2ZCU8	Putative ABC transporter, permease protein	NaN	NaN	NaN
A0A0H2ZCU9	Putative membrane protein	21.5142	17.6591	19.5837
A0A0H2ZCV2	Putative selenocysteine lyase	18.9288	20.0891	19.1893
A0A0H2ZCV4	Uncharacterized protein	NaN	NaN	NaN
A0A0H2ZCV7	Aliphatic amidase expression-regulating protein	20.289	20.4674	19.9863
A0A0H2ZCV8	Uncharacterized protein	20.5629	14.6729	17.7704
A0A0H2ZCV9	4-amino-4-deoxychorismate lyase	18.8104	19.3426	19.3208
A0A0H2ZCW3	Large ribosomal RNA subunit accumulation protein YceD (23S rRNA accumulation protein YceD)	19.419	21.0893	20.7435
A0A0H2ZCW7	Ribonuclease E (RNase E) (EC 3.1.26.12)	20.0933	16.3661	16.5806
A0A0H2ZCX1	Putative enoyl-CoA hydratase	NaN	19.5252	16.3224
A0A0H2ZCX7	Putative MoxR protein	NaN	NaN	NaN
A0A0H2ZCX8	Putative lipoprotein releasing system, permease protein	NaN	NaN	NaN
A0A0H2ZCY0	Putative outer membrane protein	NaN	NaN	NaN
A0A0H2ZCY1	Putative acyl-CoA dehydrogenase	19.5846	19.3004	22.27
A0A0H2ZCY7	Uncharacterized protein	18.0399	18.6188	18.2148
A0A0H2ZCY8	Transcriptional regulator PsrA	18.2195	14.7691	15.052
A0A0H2ZCZ0	Putative iron transport system substrate-binding protein	18.3825	19.6099	19.7858
A0A0H2ZCZ1	Putative biotin carboxylase/biotin carboxyl carrier protein	NaN	NaN	NaN
A0A0H2ZCZ2	Putative transcriptional regulator	18.892	15.572	18.9515
A0A0H2ZCZ4	Putative sigma-70 factor, ECF subfamily	NaN	NaN	NaN
A0A0H2ZCZ5	DUF1653 domain-containing protein	NaN	NaN	NaN
A0A0H2ZD01	Uncharacterized protein	23.3373	18.9511	21.806
A0A0H2ZD02	Precorrin-6y-dependent methyltransferase CobL	NaN	NaN	NaN
A0A0H2ZD05	Putative glycerol-3-phosphate dehydrogenase	NaN	NaN	NaN
A0A0H2ZD09	Putative lipoprotein	NaN	NaN	NaN
A0A0H2ZD16	Cobalamin biosynthetic protein CobN	20.1839	20.4103	19.5714
A0A0H2ZD18	Putative pyruvate dehydrogenase E1 component, beta subunit	18.4362	18.2012	19.4994
A0A0H2ZD19	Putative membrane protein	NaN	NaN	NaN
A0A0H2ZD21	Putative lipase	19.9008	14.8427	16.8645
A0A0H2ZD23	Uncharacterized protein	18.3784	18.9819	17.3327
A0A0H2ZD25	Morphinone reductase	NaN	18.1361	16.3267
A0A0H2ZD26	Putative lipoprotein	NaN	NaN	NaN
A0A0H2ZD27	Putative hydrolase	NaN	16.0603	16.6716
A0A0H2ZD28	Putative enoyl CoA-hydratase/isomerase family protein	NaN	18.1107	16.7189
A0A0H2ZD29	Putative carboxypeptidase	21.4594	22.1841	21.4314
A0A0H2ZD34	Acyl carrier protein (ACP)	20.1064	21.8302	22.6192
A0A0H2ZD35	Putative glycosyltransferase	NaN	NaN	NaN
A0A0H2ZD37	Putative cobalamin biosynthesis protein cobW	NaN	NaN	NaN
A0A0H2ZD38	Putative peptidase	21.3662	20.681	20.1941
A0A0H2ZD39	Oxidoreductase, short chain dehydrogenase/reductase	NaN	NaN	NaN
A0A0H2ZD40	Glyco_hydro_114 domain-containing protein	16.6911	17.5791	15.2568
A0A0H2ZD41	Precorrin-3 methylase	14.0013	16.5116	16.1689
A0A0H2ZD42	Electron transfer flavoprotein alpha-subunit	20.2252	21.5086	22.1408
A0A0H2ZD44	Putative molybdopterin-binding protein	19.734	20.2158	16.9514
A0A0H2ZD46	Putative oxidase	NaN	NaN	NaN
A0A0H2ZD47	Uncharacterized protein	NaN	NaN	NaN
A0A0H2ZD49	DNA polymerase III subunit delta' (EC 2.7.7.7)	18.9705	16.1643	NaN
A0A0H2ZD52	Putative deoxyribonuclease, TatD family	18.3685	20.1893	20.0622
A0A0H2ZD53	Putative phosphodiesterase	NaN	NaN	NaN
A0A0H2ZD54	3-oxoacyl-[acyl-carrier-protein] reductase (EC 1.1.1.100)	20.2667	20.8637	20.0654
A0A0H2ZD55	Glycine betaine transmethylase	17.5349	17.5355	18.1989
A0A0H2ZD56	Putative acyl-CoA thiolase	NaN	16.1941	16.1827
A0A0H2ZD57	3-oxoacyl-[acyl-carrier-protein] synthase 2 (EC 2.3.1.179)	19.875	20.0137	20.2251
A0A0H2ZD61	Putative acetyltransferase, GNAT family	NaN	16.0138	17.3269
A0A0H2ZD63	7-methyl-GTP pyrophosphatase (m(7)GTP pyrophosphatase) (EC 3.6.1.-)	17.6211	15.8881	15.8398
A0A0H2ZD66	Putative ATP-dependent RNA helicase	NaN	NaN	NaN
A0A0H2ZD68	Lipoprotein-releasing system ATP-binding protein LolD (EC 7.6.2.-)	17.6081	NaN	12.986
A0A0H2ZD70	Type II secretion system protein I (T2SS minor pseudopilin I)	NaN	NaN	NaN
A0A0H2ZD78	Uncharacterized protein	NaN	17.3128	17.6767
A0A0H2ZD79	Phospholipase D	NaN	NaN	NaN
A0A0H2ZD83	Putative outer membrane porin	20.0976	20.3339	20.1398
A0A0H2ZD84	Methyltranfer_dom domain-containing protein	NaN	17.783	16.1169
A0A0H2ZD86	Universal stress protein	NaN	NaN	NaN
A0A0H2ZD90	MOSC domain-containing protein	21.026	22.3897	22.4885
A0A0H2ZD92	Uncharacterized protein	16.096	NaN	13.6715
A0A0H2ZD93	Molybdopterin molybdenumtransferase (EC 2.10.1.1)	18.6711	18.7887	17.6683
A0A0H2ZD96	Glutaredoxin	19.0074	19.6804	18.9289
A0A0H2ZD98	Uncharacterized protein	17.3479	NaN	12.5927
A0A0H2ZD99	Putative ABC transporter, ATP-binding protein	NaN	NaN	NaN
A0A0H2ZDA0	Putative soluble lytic transglycosylase	NaN	NaN	NaN
A0A0H2ZDA2	Putative colicin V production protein	NaN	NaN	NaN
A0A0H2ZDA4	Putative oxidase	19.2662	16.7801	17.7163
A0A0H2ZDA8	Uncharacterized protein	14.7144	16.7586	NaN
A0A0H2ZDA9	Putative translation initiation inhibitor	23.3376	23.7634	23.6092
A0A0H2ZDB0	Cytochrome c Snr1	22.652	22.0546	22.4542
A0A0H2ZDB3	Putative short-chain dehydrogenase	NaN	NaN	NaN
A0A0H2ZDB4	Putative export protein	18.0169	NaN	15.9833
A0A0H2ZDB7	Putative deoxyribonuclease, TatD family	NaN	NaN	NaN
A0A0H2ZDC0	Putative lipoprotein	19.2644	16.8054	17.2732
A0A0H2ZDC1	Uncharacterized protein	NaN	NaN	NaN
A0A0H2ZDC2	3-hydroxyisobutyrate dehydrogenase (HIBADH) (EC 1.1.1.31)	16.1586	16.9657	NaN
A0A0H2ZDC3	Aminotransferase (EC 2.6.1.-)	22.1552	23.4696	23.2014
A0A0H2ZDC7	Putative group 1 glycosyl transferase	NaN	NaN	NaN
A0A0H2ZDC8	Putative transcriptional regulator, TetR family	16.9515	14.3535	NaN
A0A0H2ZDC9	Type II secretion system protein L (T2SS protein L)	16.5657	NaN	16.2078
A0A0H2ZDD0	Poly(ethylene terephthalate) hydrolase (EC 3.1.1.101) (EC 3.1.1.74)	NaN	14.7177	18.9287
A0A0H2ZDD3	Type II secretion system core protein G	17.2915	18.299	NaN
A0A0H2ZDD4	Putative phenazine biosynthesis protein, PhzF family	17.4665	18.6516	18.8735
A0A0H2ZDD5	30S ribosomal protein S1	NaN	NaN	NaN
A0A0H2ZDD8	Putative hydrolase	20.3854	21.4684	20.4838
A0A0H2ZDE6	Putative ATP-binding component of ABC transporter	NaN	NaN	NaN
A0A0H2ZDE7	Type II secretion system protein K	NaN	NaN	NaN
A0A0H2ZDF1	General secretion pathway protein F	20.2363	17.8769	19.3452
A0A0H2ZDF2	Putative transcriptional regulator	NaN	NaN	NaN
A0A0H2ZDF4	Putative carbon-nitrogen hydrolase family protein	NaN	NaN	NaN
A0A0H2ZDF7	Aminopeptidase N (EC 3.4.11.2)	20.0303	19.8469	21.7826
A0A0H2ZDF8	Putative NAD(P)H nitroreductase (EC 1.-.-.-)	16.0573	19.7857	17.4827
A0A0H2ZDG0	Dihydrofolate synthase/folylpolyglutamate synthase (EC 6.3.2.12) (Folylpoly-gamma-glutamate synthetase-dihydrofolate synthetase) (Folylpolyglutamate synthetase)	NaN	NaN	NaN
A0A0H2ZDG1	ABC-type transporter, periplasmic component	NaN	NaN	NaN
A0A0H2ZDG4	3-isopropylmalate dehydrogenase (EC 1.1.1.85) (3-IPM-DH) (Beta-IPM dehydrogenase) (IMDH)	21.5234	22.8184	22.478
A0A0H2ZDG7	Putative TolB-like translocation protein	14.9122	16.9827	17.2223
A0A0H2ZDH3	S-(hydroxymethyl)glutathione dehydrogenase (EC 1.1.1.284)	15.3858	21.0228	20.1112
A0A0H2ZDH5	Peptidyl-prolyl cis-trans isomerase (PPIase) (EC 5.2.1.8)	14.0172	19.6551	17.9329
A0A0H2ZDH6	General secretion pathway protein D	18.8854	15.8125	16.4955
A0A0H2ZDH7	Nucleotide sugar epimerase/dehydratase WbpM	18.3632	NaN	16.498
A0A0H2ZDH9	O-succinylhomoserine sulfhydrylase (OSH sulfhydrylase) (OSHS sulfhydrylase) (EC 2.5.1.-)	21.7889	21.8651	21.748
A0A0H2ZDI1	Putative zinc-binding dehydrogenase	18.665	13.2559	13.4861
A0A0H2ZDI2	tRNA pseudouridine synthase A (EC 5.4.99.12) (tRNA pseudouridine(38-40) synthase) (tRNA pseudouridylate synthase I) (tRNA-uridine isomerase I)	17.3772	16.5387	NaN
A0A0H2ZDI4	Zinc metalloprotease (EC 3.4.24.-)	17.208	NaN	14.5172
A0A0H2ZDI5	Putative UDP-N-acetylglucosamine 2-epimerase	16.8361	16.712	NaN
A0A0H2ZDI8	Histidinol-phosphate aminotransferase (EC 2.6.1.9) (Imidazole acetol-phosphate transaminase)	16.5463	21.024	18.2014
A0A0H2ZDJ2	Putative oxidoreductase, short-chain dehydrogenase/reductase family	19.6649	16.887	16.615
A0A0H2ZDJ4	2-dehydro-3-deoxy-phosphogluconate aldolase (EC 4.1.2.14)	17.859	17.7433	15.1571
A0A0H2ZDJ6	Pseudouridine synthase (EC 5.4.99.-)	20.7381	13.2928	13.5774
A0A0H2ZDK2	Putative ribosomal-protein-serine acetyltransferase	19.0045	17.0707	18.0608
A0A0H2ZDK5	Putative DedD protein	NaN	NaN	NaN
A0A0H2ZDK6	Putative glycosyl transferase	19.3595	15.0965	15.3428
A0A0H2ZDK8	Glyceraldehyde-3-phosphate dehydrogenase (EC 1.2.1.-)	19.3296	21.0864	19.8483
A0A0H2ZDK9	Aspartate-semialdehyde dehydrogenase (ASA dehydrogenase) (ASADH) (EC 1.2.1.11) (Aspartate-beta-semialdehyde dehydrogenase)	20.9357	22.0381	21.1988
A0A0H2ZDL1	O-antigen chain length regulator	NaN	NaN	NaN
A0A0H2ZDL2	Putative carboxyvinyl-carboxyphosphonate phosphorylmutase	15.5353	16.3323	17.8042
A0A0H2ZDL3	Putative SUA5/yciO/yrdC family:Sua5/YciO/YrdC/YwlC protein family	NaN	NaN	NaN
A0A0H2ZDL5	Peptidyl-prolyl cis-trans isomerase (EC 5.2.1.8)	21.2927	21.5955	23.1254
A0A0H2ZDL8	Putative periplasmic inhibitor/zinc-resistance associated protein	NaN	NaN	NaN
A0A0H2ZDL9	Putative TonB-dependent receptor	17.3504	14.7703	15.2958
A0A0H2ZDM1	Putative transcriptional activator	NaN	NaN	NaN
A0A0H2ZDM4	Putative 7,8-dihydro-8-oxoguanine-triphosphatase	NaN	NaN	NaN
A0A0H2ZDM8	Putative glucose-6-phosphate 1-epimerase (EC 5.1.3.15)	NaN	NaN	NaN
A0A0H2ZDM9	Putative heparinase	NaN	NaN	NaN
A0A0H2ZDN1	Putative binding protein component of ABC sugar transporter	22.6302	23.9049	23.5592
A0A0H2ZDN3	UDP-N-acetyl-D-mannosaminuronate dehydrogenase	17.3237	14.2915	NaN
A0A0H2ZDN4	Putative glutathione S-transferase	NaN	NaN	NaN
A0A0H2ZDN6	Uncharacterized protein	NaN	NaN	NaN
A0A0H2ZDN7	3-phosphoshikimate 1-carboxyvinyltransferase (EC 2.5.1.19) (5-enolpyruvylshikimate-3-phosphate synthase) (EPSP synthase) (EPSPS)	19.2489	22.0303	20.6311
A0A0H2ZDN8	Uncharacterized protein	16.9606	19.053	18.0065
A0A0H2ZDP0;A0A0H2ZKS4	Phage_base_V domain-containing protein	18.8336	18.6664	17.8249
A0A0H2ZDP3	Histidine kinase (EC 2.7.13.3)	NaN	NaN	NaN
A0A0H2ZDP4	Long-chain-fatty-acid--CoA ligase	19.9229	17.3893	18.9039
A0A0H2ZDP7	Intermembrane phospholipid transport system permease protein MlaE	NaN	NaN	NaN
A0A0H2ZDP9	Glucose-6-phosphate 1-dehydrogenase (G6PD) (EC 1.1.1.49)	17.2957	14.5536	14.5513
A0A0H2ZDQ1	Putative surface lipoprotein	19.8683	14.3519	15.0806
A0A0H2ZDQ2	Usp domain-containing protein	NaN	NaN	NaN
A0A0H2ZDQ9	Phosphogluconate dehydratase (EC 4.2.1.12)	17.5389	20.0881	20.0088
A0A0H2ZDR1	Putative lipoprotein	21.9403	22.0566	22.7576
A0A0H2ZDR5	Putative transcriptional regulator, LysR family	NaN	NaN	NaN
A0A0H2ZDR8	ATP-dependent Clp protease proteolytic subunit (EC 3.4.21.92) (Endopeptidase Clp)	20.1283	17.4638	18.5763
A0A0H2ZDS1	Lipid A biosynthesis lauroyltransferase (EC 2.3.1.241) (Kdo(2)-lipid IV(A) lauroyltransferase)	NaN	NaN	NaN
A0A0H2ZDS4	Cytochrome P450	17.1751	18.3013	18.6499
A0A0H2ZDS6	Putative ABC transporter, periplasmic substrate-binding protein	21.3292	22.7109	22.0266
A0A0H2ZDS8	Putative ABC-type uncharacterized transport system	NaN	NaN	NaN
A0A0H2ZDS9	Uncharacterized protein	NaN	NaN	NaN
A0A0H2ZDT3	Putative HAD-superfamily hydrolase	17.9546	18.4252	17.9077
A0A0H2ZDT5	Single-stranded-DNA-specific exonuclease RecJ	NaN	NaN	NaN
A0A0H2ZDT9	Putative chemotaxis signal transduction protein	NaN	NaN	NaN
A0A0H2ZDU5	Poly(ethylene terephthalate) hydrolase (EC 3.1.1.101) (EC 3.1.1.74)	23.4466	23.2127	21.8658
A0A0H2ZDU6	Putative ATP-binding/permease fusion ABC transporter	18.298	NaN	17.6804
A0A0H2ZDU8	Putative acetyltransferase	NaN	NaN	NaN
A0A0H2ZDV0	Putative sodium/hydrogen exchanger	NaN	NaN	NaN
A0A0H2ZDV1	Septum site-determining protein MinD (Cell division inhibitor MinD)	NaN	NaN	NaN
A0A0H2ZDV5	Putative hemolysin containing a CBS domain	19.0662	14.3813	14.4945
A0A0H2ZDV6	AB hydrolase-1 domain-containing protein	20.7042	11.2963	14.4079
A0A0H2ZDV7	Uncharacterized protein	18.0264	17.9697	17.5166
A0A0H2ZDV8	Putative membrane protein	NaN	NaN	NaN
A0A0H2ZDV9	Putative NUDIX hydrolase	NaN	NaN	NaN
A0A0H2ZDW2	Putative quinone oxidoreductase	18.2233	16.9911	16.7073
A0A0H2ZDW4	Putative 3-oxoacyl-(Acyl-carrier-protein) synthase III	16.8474	22.6521	22.4386
A0A0H2ZDW7	Putative periplasmic binding protein	NaN	18.3564	16.215
A0A0H2ZDW9	Phosphoribosylformylglycinamidine synthase (FGAM synthase) (FGAMS) (EC 6.3.5.3) (Formylglycinamide ribonucleotide amidotransferase) (FGAR amidotransferase) (FGAR-AT)	16.6579	16.8931	18.3649
A0A0H2ZDX1	Cold acclimation protein B	NaN	NaN	NaN
A0A0H2ZDX5	Binding protein component of ABC phosphonate transporter	17.6255	18.4726	19.9542
A0A0H2ZDX6	Histidine kinase (EC 2.7.13.3)	NaN	NaN	NaN
A0A0H2ZDX7	Putative patatin family protein	NaN	NaN	NaN
A0A0H2ZDX8	T5orf172 domain-containing protein	NaN	NaN	NaN
A0A0H2ZDX9	(R)-specific enoyl-CoA hydratase	19.4121	20.1258	20.4989
A0A0H2ZDY2	Probable transcriptional regulator	NaN	NaN	NaN
A0A0H2ZDZ0	Uncharacterized protein	17.8008	17.6055	16.8395
A0A0H2ZDZ1	Uncharacterized protein	19.2313	NaN	14.6261
A0A0H2ZDZ5	Uncharacterized protein	23.4545	24.1555	24.4214
A0A0H2ZE06	Putative FAD-dependent monooxygenase	NaN	NaN	NaN
A0A0H2ZE12	Pyruvate dehydrogenase E1 component subunit alpha (EC 1.2.4.1)	17.4403	17.1885	19.4469
A0A0H2ZE15	Putative Tfp pilus assembly protein FimV	NaN	NaN	NaN
A0A0H2ZE18	Putative iron-regulated membrane protein	NaN	NaN	NaN
A0A0H2ZE19	Phospholipase C (EC 3.1.4.3)	15.9832	16.7614	15.3555
A0A0H2ZE20	Putative histidine-containing phosphotransfer (HPt) domain	NaN	NaN	NaN
A0A0H2ZE22	Putative oxidoreductase, short-chain dehydrogenase/reductase family	NaN	NaN	NaN
A0A0H2ZE23	Uncharacterized protein	NaN	NaN	NaN
A0A0H2ZE26	Putative HIT family protein	NaN	19.1825	17.5332
A0A0H2ZE27	Ancillary SecYEG translocon subunit	18.1928	15.5948	17.6344
A0A0H2ZE28	Condensation domain-containing protein	13.704	18.9984	19.6398
A0A0H2ZE30	Putative glutamine synthetase	15.3539	19.9446	20.8331
A0A0H2ZE32	Iron-binding protein IscA (Iron-sulfur cluster assembly protein)	NaN	17.3151	16.6137
A0A0H2ZE35	GTP cyclohydrolase 1 (EC 3.5.4.16) (GTP cyclohydrolase I) (GTP-CH-I)	17.3443	NaN	15.0474
A0A0H2ZE36	Inositol-1-monophosphatase (EC 3.1.3.25)	19.9516	21.835	20.6857
A0A0H2ZE38	Putative transcriptional regulator, MarR family	NaN	NaN	NaN
A0A0H2ZE41	Uncharacterized protein	NaN	16.6784	15.5404
A0A0H2ZE45	Putative outer membrane lipoprotein	18.8499	18.2618	17.6547
A0A0H2ZE46	Putative permease	18.5973	15.0447	16.6084
A0A0H2ZE52	Uncharacterized protein	19.3594	15.1691	17.4857
A0A0H2ZE55	Putative ABC-type transport protein, periplasmic c	21.8416	23.7792	22.6164
A0A0H2ZE56	Putative non-ribosomal peptide synthetase	NaN	NaN	NaN
A0A0H2ZE57	Putative peptidase or cellulase	21.1133	19.0425	19.0828
A0A0H2ZE61	Putativ isomerase	22.5023	22.4249	22.3093
A0A0H2ZE65	Putative hydrolase, isochorismatase family	19.5687	18.9326	NaN
A0A0H2ZE66	Putative membrane protein	17.5564	14.9027	16.1115
A0A0H2ZE77	Tli4_C domain-containing protein	18.7647	NaN	15.9076
A0A0H2ZE79	Putative amino acid oxidase	NaN	NaN	NaN
A0A0H2ZE83	Uncharacterized protein	NaN	NaN	NaN
A0A0H2ZE85	Fucose-binding lectin PA-IIL	22.6282	20.5737	21.2272
A0A0H2ZE88	Nitrous-oxide reductase (EC 1.7.2.4) (N(2)OR) (N2O reductase)	16.5194	20.9726	17.6915
A0A0H2ZE93	Ferredoxin--NADP(+) reductase (EC 1.18.1.2)	21.4557	23.4288	22.9786
A0A0H2ZE94	Alkyl hydroperoxide reductase C (Peroxiredoxin) (Thioredoxin peroxidase)	18.2593	21.3475	21.4882
A0A0H2ZE96	Transglut_core2 domain-containing protein	NaN	NaN	NaN
A0A0H2ZE99	Putative oxidoreductase, molybdopterin-binding	20.3095	21.0843	20.3156
A0A0H2ZEA6	Na+/H+ antiporter NhaP	NaN	NaN	NaN
A0A0H2ZEA7	Putative hydrolase, alpha/beta fold family	NaN	NaN	NaN
A0A0H2ZEB3	Dihydrolipoamide acetyltransferase component of pyruvate dehydrogenase complex (EC 2.3.1.-)	NaN	NaN	NaN
A0A0H2ZEB7	DUF1244 domain-containing protein	NaN	16.7044	15.0806
A0A0H2ZEB9	Uncharacterized protein	NaN	18.5252	16.2128
A0A0H2ZEC2	Putative ABC-type transporter periplasmic sulfonate-binding protein	17.5416	18.0946	18.286
A0A0H2ZEC3	Cupin_3 domain-containing protein	19.1371	20.0228	20.6771
A0A0H2ZEC4	Imm52 domain-containing protein	18.7854	20.2939	19.9799
A0A0H2ZEC6	Methylmalonate-semialdehyde dehydrogenase	22.7351	23.1344	23.5328
A0A0H2ZEC8	Putative class II aldolase/adducin domain protein	17.98	20.1658	18.4505
A0A0H2ZED2	Putative transcriptional regulator	NaN	NaN	NaN
A0A0H2ZED6	Uncharacterized protein	NaN	NaN	NaN
A0A0H2ZED7	Glycerol kinase (EC 2.7.1.30) (ATP:glycerol 3-phosphotransferase) (Glycerokinase) (GK)	18.434	15.6362	14.6799
A0A0H2ZEE0	Uncharacterized protein	19.5173	19.5813	19.1964
A0A0H2ZEE1	Putative dihydrofolate reductase	18.3036	19.4046	19.0287
A0A0H2ZEE2	Glycerol-3-phosphate dehydrogenase (EC 1.1.5.3)	16.2095	18.546	15.863
A0A0H2ZEE5	Leucine dehydrogenase	20.9781	20.5469	21.8608
A0A0H2ZEE7	Probable malate:quinone oxidoreductase (EC 1.1.5.4) (MQO) (Malate dehydrogenase [quinone])	20.2824	18.2258	18.9775
A0A0H2ZEE8	Uncharacterized protein	21.8428	22.491	22.2425
A0A0H2ZEF7	Putative transmembrane protein	NaN	NaN	NaN
A0A0H2ZEF8	TesB, acyl-CoA thioesterase II	17.2288	18.1754	15.4674
A0A0H2ZEG5	D-erythro-7,8-dihydroneopterin triphosphate epimerase	21.4179	20.9251	20.8489
A0A0H2ZEG8	Acylhomoserine lactone dependent transcriptional regulator	NaN	NaN	NaN
A0A0H2ZEH0	XFP_N domain-containing protein	16.3008	14.8806	15.0565
A0A0H2ZEH1	Possible short-chain dehydrogenase	17.9282	15.1899	13.7435
A0A0H2ZEH2	Bacterioferritin (EC 1.16.3.1)	22.9945	22.5046	22.517
A0A0H2ZEH4	Ferredoxin	18.6649	NaN	18.1542
A0A0H2ZEH5	Alkyl hydroperoxide reductase C (Peroxiredoxin) (Thioredoxin peroxidase)	NaN	NaN	NaN
A0A0H2ZEI1	Uncharacterized protein	19.6883	19.3447	17.654
A0A0H2ZEI5	DNA polymerase III subunit alpha (EC 2.7.7.7)	18.6442	14.8103	NaN
A0A0H2ZEI6	Lactoylglutathione lyase (EC 4.4.1.5) (Glyoxalase I)	NaN	19.7399	17.5214
A0A0H2ZEI7	Possible acyl-CoA dehydrogenase	15.8552	18.039	18.637
A0A0H2ZEI9	Putative mechanosensitive ion channel family protein	17.1398	14.6408	15.0836
A0A0H2ZEJ4	Cyclohexadienyl dehydratase	16.3052	18.6129	16.8862
A0A0H2ZEJ6	Ornithine carbamoyltransferase (EC 2.1.3.3)	19.1293	20.629	18.0067
A0A0H2ZEJ8	Zinc-type alcohol dehydrogenase-like protein	15.4854	18.7641	22.0149
A0A0H2ZEJ9	Uncharacterized protein	18.4302	13.2312	14.4039
A0A0H2ZEK0	2,3,4,5-tetrahydropyridine-2,6-dicarboxylate N-succinyltransferase (EC 2.3.1.117) (Tetrahydrodipicolinate N-succinyltransferase) (THDP succinyltransferase) (THP succinyltransferase) (Tetrahydropicolinate succinylase)	19.9199	16.9386	15.9932
A0A0H2ZEK4	Ion-translocating oxidoreductase complex subunit C (EC 7.-.-.-) (Rnf electron transport complex subunit C)	NaN	16.7794	15.8344
A0A0H2ZEL0	Transcriptional repressor of fru operon	15.9453	16.7941	16.5166
A0A0H2ZEL3	Glycerol uptake facilitator protein	NaN	NaN	NaN
A0A0H2ZEL8	Ethanolamine ammonia-lyase large subunit (EAL large subunit) (EC 4.3.1.7)	16.0195	16.6439	16.2071
A0A0H2ZEM3	Putative serine protease	20.1868	20.0222	20.0198
A0A0H2ZEM6	FecR domain-containing protein	19.4767	19.0784	19.4582
A0A0H2ZEM7	Glycerol kinase (EC 2.7.1.30) (ATP:glycerol 3-phosphotransferase) (Glycerokinase) (GK)	20.9545	20.4952	19.7635
A0A0H2ZEN1	HTH-type transcriptional regulator MetR	18.3243	NaN	13.6998
A0A0H2ZEN3	Putative DNA-binding response regulator, LuxR family	NaN	NaN	NaN
A0A0H2ZEN7	3,4-dihydroxy-2-butanone 4-phosphate synthase (DHBP synthase) (EC 4.1.99.12)	19.3986	19.587	19.9442
A0A0H2ZEN8	Polyamine ABC transporter protein	14.487	15.991	16.5941
A0A0H2ZEP0	Putative Antibiotic biosynthesis monooxygenase	20.1629	19.6217	20.4307
A0A0H2ZEP2	AMP nucleosidase (EC 3.2.2.4) (AMP nucleosidase)	16.168	15.4921	16.6802
A0A0H2ZEP3	Putative thioredoxin	19.0837	18.6201	15.0726
A0A0H2ZEP5	Putative lipoprotein	18.3342	NaN	13.9915
A0A0H2ZEP6	Putative lipoprotein NlpD	NaN	NaN	NaN
A0A0H2ZEP9	Putative secreted protein	NaN	NaN	NaN
A0A0H2ZEQ4	Putative competence-damaged protein	18.3312	20.4955	20.7513
A0A0H2ZEQ6	Putative outer membrane protein OmpH	16.3762	17.8543	18.2366
A0A0H2ZEQ9	Putative glucose-methanol-choline oxidoreductase	17.6446	16.6837	17.1037
A0A0H2ZER0	S-formylglutathione hydrolase (EC 3.1.2.12)	21.1659	22.9341	22.2249
A0A0H2ZER2	Uncharacterized protein	NaN	NaN	NaN
A0A0H2ZER3	Methionine aminopeptidase (MAP) (MetAP) (EC 3.4.11.18) (Peptidase M)	16.488	21.6226	19.8106
A0A0H2ZER6	Uncharacterized protein	NaN	NaN	NaN
A0A0H2ZES0	Outer membrane protein assembly factor BamA	20.7321	18.2935	18.291
A0A0H2ZES1	Uncharacterized protein	19.0466	19.6641	19.3228
A0A0H2ZES4	4-hydroxyphenylacetate 3-monooxygenase large chain	17.1242	17.0954	16.935
A0A0H2ZES5	Succinyldiaminopimelate transaminase	18.3482	18.7638	18.8405
A0A0H2ZES6	Putative phage shock protein	18.2158	NaN	17.9151
A0A0H2ZES7	Putative glutamate synthase, large subunit	20.857	15.4961	18.1902
A0A0H2ZES8	Putative lipoprotein	19.0676	19.5149	18.902
A0A0H2ZET1	Threonine synthase (EC 4.2.3.1)	15.4657	15.8822	16.4188
A0A0H2ZET8	Putative metallo-beta-lactamase superfamily protein	16.2931	16.2255	NaN
A0A0H2ZET9	Putative HDIG domain protein	16.2862	16.1878	NaN
A0A0H2ZEU1	RNA polymerase sigma factor RpoS (Sigma S) (Sigma-38)	15.808	NaN	18.0495
A0A0H2ZEU2	MutT/nudix family protein	19.7664	19.8804	20.0315
A0A0H2ZEU3	Spermidine acetyltransferase	NaN	NaN	NaN
A0A0H2ZEU8	Putative Na+/alanine symporter	18.3581	15.5855	17.4027
A0A0H2ZEV0	Homoprotocatechuate 2,3-dioxygenase	16.3682	18.056	17.663
A0A0H2ZEV3	Uncharacterized protein	NaN	NaN	NaN
A0A0H2ZEV4	Uncharacterized protein	NaN	NaN	NaN
A0A0H2ZEV8	Cysteine desulfurase (EC 2.8.1.7)	19.0826	19.8081	19.266
A0A0H2ZEW0	tRNA threonylcarbamoyladenosine biosynthesis protein TsaB (t(6)A37 threonylcarbamoyladenosine biosynthesis protein TsaB)	NaN	NaN	NaN
A0A0H2ZEW4	Putative lipoprotein	NaN	NaN	NaN
A0A0H2ZEW5	Putative toxin transporter	18.7774	NaN	17.4102
A0A0H2ZEW7	Phosphoenolpyruvate carboxylase (PEPC) (PEPCase) (EC 4.1.1.31)	19.7563	17.1535	18.6176
A0A0H2ZEW8	Inosine-5'-monophosphate dehydrogenase (IMP dehydrogenase) (IMPD) (IMPDH) (EC 1.1.1.205)	23.4416	21.1338	22.3923
A0A0H2ZEW9	Uncharacterized protein	19.2822	15.116	17.5699
A0A0H2ZEX2	Putative outer membrane protein, OmpA	19.5301	16.408	17.5854
A0A0H2ZEX5	Uncharacterized protein	NaN	NaN	NaN
A0A0H2ZEY0	Putative membrane or periplasmic protein	NaN	18.4071	17.7147
A0A0H2ZEY1	Putative membrane protein	21.6151	18.2512	19.4298
A0A0H2ZEY3	Putative methyl-accepting chemotaxis transducer	18.9094	14.982	15.091
A0A0H2ZEY4	Outer membrane copper receptor OprC	21.6838	21.0419	21.3861
A0A0H2ZEY6	Putative oxidase	17.9841	19.3141	17.4251
A0A0H2ZEY8	Putative oxidoreductase	NaN	20.3341	19.3545
A0A0H2ZEZ2	HTH cro/C1-type domain-containing protein	17.1724	18.7052	13.9099
A0A0H2ZEZ3	Uncharacterized protein	NaN	NaN	NaN
A0A0H2ZEZ4	Putative oxidoreductase, FAD/FMN-binding	17.4416	21.4003	20.0564
A0A0H2ZEZ9	Thiol:disulfide interchange protein	NaN	NaN	NaN
A0A0H2ZF00	Putative outer membrane protein	18.0431	NaN	16.5268
A0A0H2ZF01	Putative exonuclease III	14.4174	14.8084	17.1935
A0A0H2ZF09	Lipopolysaccharide export system permease protein LptF	NaN	NaN	NaN
A0A0H2ZF10	Putative hydrolase, alpha/beta family	16.7966	16.0252	16.7487
A0A0H2ZF12	Uncharacterized protein	18.5942	19.7779	19.0207
A0A0H2ZF14	Valine--tRNA ligase (EC 6.1.1.9) (Valyl-tRNA synthetase) (ValRS)	22.1152	19.7628	20.1582
A0A0H2ZF16	Putative acetyltransferase	19.4116	19.3726	21.5851
A0A0H2ZF18	Putative dihydrodipicolinate synthase	19.0467	19.6976	19.1079
A0A0H2ZF20	Putative N-acetylglucosamine-6-phosphate deacetylase	15.9412	18.1546	19.3521
A0A0H2ZF22	tRNA-specific adenosine deaminase (EC 3.5.4.33)	NaN	NaN	NaN
A0A0H2ZF28	Uncharacterized protein	14.3307	14.8624	18.1155
A0A0H2ZF29	Putative multicopper oxidase	17.0165	17.0454	16.9825
A0A0H2ZF34	AAA_13 domain-containing protein	17.2412	14.35	NaN
A0A0H2ZF37	Mercuric reductase (EC 1.16.1.1) (Hg(II) reductase)	18.9791	20.0979	19.5507
A0A0H2ZF38	Putative amino-acid ABC transporter binding protei	22.5836	21.3137	22.773
A0A0H2ZF40	Uncharacterized protein	20.9986	20.776	21.3385
A0A0H2ZF44	Homoserine dehydrogenase (EC 1.1.1.3)	NaN	NaN	NaN
A0A0H2ZF48	Uncharacterized protein	NaN	NaN	NaN
A0A0H2ZF54	Respiratory nitrate reductase beta subuni	NaN	NaN	NaN
A0A0H2ZF55	YkuD domain-containing protein	NaN	NaN	NaN
A0A0H2ZF56	Putative TRAP-type C4-dicarboxylate transport	18.8678	19.2435	20.0261
A0A0H2ZF57	Putative AMP-binding enzyme	16.8195	NaN	16.8485
A0A0H2ZF60	Putative Phosphotransferase system, N-acetylglucosamine-specific enzyme IIABC	NaN	NaN	NaN
A0A0H2ZF62	Isochorismatase domain-containing protein	16.5689	18.6493	19.0826
A0A0H2ZF63	2-isopropylmalate synthase (EC 2.3.3.13) (Alpha-IPM synthase) (Alpha-isopropylmalate synthase)	17.9843	20.3143	20.112
A0A0H2ZF64	Outer membrane protein	21.2596	16.4185	17.5185
A0A0H2ZF68	Putative aminotransferase	19.2803	20.2503	20.2059
A0A0H2ZKU3;A0A0H2ZF69	Phenazine biosynthesis protein PhzD	18.9576	23.8856	24.6427
A0A0H2ZF72	Uncharacterized protein	NaN	NaN	NaN
A0A0H2ZF74	Putative transporter	21.0323	17.0463	18.2038
A0A0H2ZF76	Possible Type II restriction enzyme, methylase subunit	NaN	NaN	NaN
A0A0H2ZF77	Outer membrane protein assembly factor BamB	18.4169	20.8855	21.269
A0A0H2ZF78	Putative ATP-binding component of ABC transporter	20.2919	17.4906	15.5205
A0A0H2ZF79	Serine O-acetyltransferase (EC 2.3.1.30)	21.9715	19.5457	20.5603
A0A0H2ZF82	2Fe-2S ferredoxin	NaN	NaN	NaN
A0A0H2ZF83	Pyochelin synthase PchD (EC 6.2.1.61) (Nonribosomal peptide synthase PchD) (Salicylate--[aryl-carrier protein] ligase)	NaN	NaN	NaN
A0A0H2ZF84	Protein translocase subunit SecD	NaN	NaN	NaN
A0A0H2ZF86	Uncharacterized protein	NaN	NaN	NaN
A0A0H2ZF87	tRNA (cytidine/uridine/adenosine-2'-O-)-methyltransferase TrmJ (EC 2.1.1.-) (EC 2.1.1.200) (tRNA (cytidine(32)/uridine(32)/adenosine(32)-2'-O)-methyltransferase) (tRNA Cm32/Um32/Am32 methyltransferase)	NaN	NaN	NaN
A0A0H2ZF88	UvrABC system protein A (UvrA protein) (Excinuclease ABC subunit A)	17.5876	17.1141	17.5227
A0A0H2ZF90	Cyclic-guanylate-specific phosphodiesterase (EC 3.1.4.52)	18.5903	NaN	15.8748
A0A0H2ZF92	Sec translocon accessory complex subunit YajC	19.053	NaN	16.0766
A0A0H2ZF93	Transcription termination/antitermination protein NusG	20.3416	15.9753	17.6089
A0A0H2ZFA6	Uncharacterized protein	25.0995	25.0827	24.5595
A0A0H2ZFA8	GST N-terminal domain-containing protein	18.1476	20.5769	20.4492
A0A0H2ZFB8	Uncharacterized protein	20.4811	18.5364	19.6345
A0A0H2ZFB9	Putative amidohydrolase	18.4438	20.338	20.3381
A0A0H2ZFC1	Probable ABC-type taurine transporter, periplasmic component	19.7476	20.0284	20.4228
A0A0H2ZFC2	AAA domain-containing protein	16.7062	15.9168	NaN
A0A0H2ZFC5	Type 4 fimbrial biogenesis protein PilF	NaN	NaN	NaN
A0A0H2ZFC7	Nitroreductase domain-containing protein	18.2308	19.1114	18.3149
A0A0H2ZFD0	SnoaL-like domain-containing protein	19.209	14.3293	17.867
A0A0H2ZFD4	Protein-export membrane protein SecF	NaN	18.062	16.4538
A0A0H2ZFD8	Possible isochorismatase family protein	18.3067	17.7869	17.2929
A0A0H2ZFE1	Putative universal stress protein	NaN	NaN	NaN
A0A0H2ZFE4	Putative hydrolase	14.4527	15.9082	17.3389
A0A0H2ZFE6	Fumarate hydratase class I (EC 4.2.1.2)	17.6864	19.776	19.7594
A0A0H2ZFF2	Putative sugar phosphatase	NaN	NaN	NaN
A0A0H2ZFF4	Putative ABC-transporter ATP-binding component	NaN	NaN	NaN
A0A0H2ZFF7	Putative permease of ABC-type transporter	NaN	NaN	NaN
A0A0H2ZFG1	Putative flavoprotein	15.5541	18.4446	17.2115
A0A0H2ZFG2	Putative transcriptional regulator, LysR family	17.8133	NaN	17.6158
A0A0H2ZFG4	Putative periplasmic transport protein	21.557	18.3152	19.6583
A0A0H2ZFG8	Putative acetyltransferase	18.747	16.0167	16.8812
A0A0H2ZFH3	Serine-type D-Ala-D-Ala carboxypeptidase (EC 3.4.16.4)	20.9616	14.7135	15.4552
A0A0H2ZFH4	Putative D-isomer specific 2-hydroxyacid dehydroge	NaN	NaN	NaN
A0A0H2ZFH8	Putative amino acid ABC transporter	20.6972	20.4665	21.1995
A0A0H2ZFI0	Putative lemA-like protein	15.9418	14.4303	14.9011
A0A0H2ZFI2	Molybdopterin synthase catalytic subunit (EC 2.8.1.12) (MPT synthase subunit 2) (Molybdenum cofactor biosynthesis protein E) (Molybdopterin-converting factor large subunit) (Molybdopterin-converting factor subunit 2)	18.6577	18.167	18.2279
A0A0H2ZFI3	Tox-REase-5 domain-containing protein	17.7119	19.7943	19.2912
A0A0H2ZFI6	Uncharacterized protein	NaN	NaN	NaN
A0A0H2ZFI7	PINc domain-containing protein	NaN	NaN	NaN
A0A0H2ZFJ1	Flavin prenyltransferase UbiX (EC 2.5.1.129)	20.1381	19.973	19.4269
A0A0H2ZFJ2	Probable medium-chain acyl-CoA ligase	18.4219	15.6734	15.7176
A0A0H2ZFJ3	Nitrate reductase (quinone) (EC 1.7.5.1)	NaN	19.1096	14.3927
A0A0H2ZFJ4	Uncharacterized protein	17.6349	20.456	21.1565
A0A0H2ZFJ5	Molybdopterin converting factor, small subunit	16.4538	15.9308	16.9196
A0A0H2ZFJ6	Probable acetyltransferase	17.4533	13.4482	13.3585
A0A0H2ZFJ8	Putative methyltransferase	NaN	NaN	NaN
A0A0H2ZFK1	Inorganic pyrophosphatase (EC 3.6.1.1) (Pyrophosphate phospho-hydrolase) (PPase)	19.7233	19.5917	17.4534
A0A0H2ZFK3	Possible membrane protein	NaN	NaN	NaN
A0A0H2ZFK4	Probable 3-ketoacyl-CoA thiolase	19.2373	20.2236	19.7198
A0A0H2ZFK5	2-dehydropantoate 2-reductase (EC 1.1.1.169) (Ketopantoate reductase)	NaN	NaN	NaN
A0A0H2ZFK6	Putative binding protein component of ABC transpor	14.2966	18.4191	16.1019
A0A0H2ZFK7	Histone-like protein HU form N	16.4067	20.3613	NaN
A0A0H2ZFK8	Histidine kinase (EC 2.7.13.3)	NaN	NaN	NaN
A0A0H2ZFK9	CioA, cyanide insensitive terminal oxidase	19.5892	15.4453	19.9958
A0A0H2ZFL0	Arginine biosynthesis bifunctional protein ArgJ [Cleaved into: Arginine biosynthesis bifunctional protein ArgJ alpha chain; Arginine biosynthesis bifunctional protein ArgJ beta chain] [Includes: Glutamate N-acetyltransferase (EC 2.3.1.35) (Ornithine acetyltransferase) (OATase) (Ornithine transacetylase); Amino-acid acetyltransferase (EC 2.3.1.1) (N-acetylglutamate synthase) (AGSase)]	18.5017	22.7768	21.4357
A0A0H2ZFL3	D-alanine--D-alanine ligase (EC 6.3.2.4) (D-Ala-D-Ala ligase) (D-alanylalanine synthetase)	NaN	NaN	NaN
A0A0H2ZFL8	PBPb domain-containing protein	19.9107	18.9691	17.6733
A0A0H2ZFM2	DUF4123 domain-containing protein	NaN	NaN	NaN
A0A0H2ZFM3	Riboflavin synthase alpha chain	21.6332	21.3999	22.2957
A0A0H2ZFM4	Histidine kinase (EC 2.7.13.3)	NaN	NaN	NaN
A0A0H2ZFM5	Stringent starvation protein A	NaN	21.154	21.1163
A0A0H2ZFN1	Molybdenum cofactor biosynthesis protein B	20.8363	16.7526	NaN
A0A0H2ZFN2	Probable AsnC-family transcriptional regulator	20.8298	18.0211	19.9095
A0A0H2ZFN3	Outer membrane protein OprG	20.1033	19.6933	20.1576
A0A0H2ZFN4	Possible glyoxalase	NaN	16.7416	18.4099
A0A0H2ZFN5	Uncharacterized protein	NaN	NaN	NaN
A0A0H2ZFN6	AMP nucleosidase (EC 3.2.2.4)	19.0789	16.7846	16.7219
A0A0H2ZFP0	Histidinol-phosphate aminotransferase (EC 2.6.1.9) (Imidazole acetol-phosphate transaminase)	17.2452	17.5949	17.8826
A0A0H2ZFP2;A0A0H2ZE17	Uncharacterized protein	22.7553	21.8053	22.0217
A0A0H2ZFP5	MlaD domain-containing protein	19.9973	20.1756	19.6241
A0A0H2ZFQ0	Lipopolysaccharide export system protein LptC	NaN	NaN	NaN
A0A0H2ZFQ1	Uncharacterized protein	NaN	NaN	NaN
A0A0H2ZFQ5	Nitrogen regulatory IIA protein	NaN	18.5101	18.2446
A0A0H2ZFQ6	Soluble lytic transglycosylase B	16.9549	15.4795	15.2408
A0A0H2ZFQ7	LPS-assembly lipoprotein LptE	20.6301	17.3827	17.8318
A0A0H2ZFR0	acidPPc domain-containing protein	NaN	NaN	NaN
A0A0H2ZFR2	Fumarate hydratase class II (Fumarase C) (EC 4.2.1.2) (Aerobic fumarase) (Iron-independent fumarase)	NaN	NaN	NaN
A0A0H2ZFR3	Probable epoxide hydrolase	NaN	NaN	NaN
A0A0H2ZFR5	Uncharacterized protein	NaN	NaN	NaN
A0A0H2ZFR8	Putative carbon-nitrogen hydrolase	17.2058	19.015	19.2085
A0A0H2ZFS1;A0A0H2Z939	Putative aldehyde dehydrogenase	20.4772	18.4592	18.6159
A0A0H2ZFS5	Uncharacterized protein	15.553	17.7492	15.3598
A0A0H2ZFT2	AMP nucleosidase (EC 3.2.2.4) (AMP nucleosidase)	13.4736	NaN	16.66
A0A0H2ZFT3	Lactamase_B domain-containing protein	17.3872	15.1343	15.8103
A0A0H2ZFT6	Putative DNA-binding response regulator	15.1655	NaN	16.024
A0A0H2ZFT8	Phosphomethylpyrimidine kinase	21.2214	21.8442	19.5579
A0A0H2ZFU1	5-carboxymethyl-2-hydroxymuconate isomerase	16.5309	17.5042	15.623
A0A0H2ZFU3	DUF218 domain-containing protein	NaN	NaN	NaN
A0A0H2ZFU5	Putative transcriptional regulator	NaN	NaN	NaN
A0A0H2ZFU6	Putative sulfite or nitrite reductas	19.4738	22.6007	21.8501
A0A0H2ZFU7	Putative lipoprotein	NaN	NaN	NaN
A0A0H2ZFU8	Putative murein transglycosylase	18.2041	15.8153	NaN
A0A0H2ZFV0	Di/tripeptide transport system permease protein DppC	17.2298	17.4632	15.6908
A0A0H2ZFV4	Putative allophanate hydrolase subunit 1	18.0618	18.3841	18.0016
A0A0H2ZFV6	dTDP-4-dehydrorhamnose reductase (EC 1.1.1.133)	17.315	18.5515	18.9135
A0A0H2ZFV7	Uncharacterized protein	19.6966	19.3111	18.6401
A0A0H2ZFW1	MaoC-like domain-containing protein	22.7867	24.0676	24.1921
A0A0H2ZFW3	Protein CyaE	19.7334	16.1812	15.9933
A0A0H2ZFW4	Transmembrane protein	17.3314	NaN	16.8635
A0A0H2ZFW5	Putative permease	NaN	NaN	NaN
A0A0H2ZFW6	Putative short chain dehydrogenase	19.7044	19.569	19.0357
A0A0H2ZFW8	Pilin	20.43	24.307	24.0641
A0A0H2ZFX1	PBPb domain-containing protein	18.2808	17.1517	14.2951
A0A0H2ZFZ3	Putative dehydrogenase	NaN	NaN	NaN
A0A0H2ZFZ4	Phosphatidylglycerophosphatase A (EC 3.1.3.27) (Phosphatidylglycerolphosphate phosphatase A)	NaN	NaN	NaN
A0A0H2ZFZ5	Type I ferripyoverdine receptor, FpvB	NaN	NaN	NaN
A0A0H2ZG02	Putative bacteriophytochrome	18.1116	19.4472	18.8082
A0A0H2ZG04	Uncharacterized protein	18.3173	20.1203	19.7843
A0A0H2ZG06	Histidine kinase (EC 2.7.13.3)	NaN	NaN	NaN
A0A0H2ZG08	Putative NAD-dependent epimerase	15.9793	17.3032	16.0855
A0A0H2ZG12	2-oxo-hept-3-ene-1,7-dioate hydratase	NaN	NaN	NaN
A0A0H2ZG16	Putative aldehyde dehydrogenase	NaN	NaN	NaN
A0A0H2ZG17	Putative transcriptional regulator, GntR family	19.4671	12.598	NaN
A0A0H2ZG18	Putative nonribosomal peptide synthetase	17.4149	11.5414	NaN
A0A0H2ZG20	Putative 2,4-dihydroxyhept-2-ene-1,7-dioic acid aldolase	17.321	16.5525	14.8361
A0A0H2ZG25;A0A0H2ZA12	Cytochrome-c oxidase (EC 7.1.1.9)	NaN	NaN	NaN
A0A0H2ZG31	Acetoin catabolism protein AcoB	NaN	15.9128	16.2506
A0A0H2ZG38	Putative transposase	NaN	NaN	NaN
A0A0H2ZG42	Putative acyl-CoA dehydrogenase	22.5422	23.2613	23.1771
A0A0H2ZG43	Uncharacterized protein	15.4233	17.9397	17.2788
A0A0H2ZG45	SnoaL-like domain-containing protein	15.4734	17.2358	16.3047
A0A0H2ZG46	Beta-lactamase (EC 3.5.2.6)	NaN	NaN	NaN
A0A0H2ZG47	Putative 3-carboxymuconate cyclase	NaN	18.3602	17.9884
A0A0H2ZG52	Putative heme oxygenase	NaN	NaN	NaN
A0A0H2ZG54	Putative oxidoreductase	15.9242	15.9458	16.72
A0A0H2ZG57	Putative 4-hydroxyphenylacetate degradation bifunctional isomerase	NaN	NaN	NaN
A0A0H2ZG60	Peptidyl-prolyl cis-trans isomerase C2	18.6695	22.8796	19.5315
A0A0H2ZG63	Pyochelin biosynthetic protein PchG	NaN	NaN	NaN
A0A0H2ZG64	Putative protease	NaN	17.061	19.0601
A0A0H2ZG72	Bacterioferritin (EC 1.16.3.1)	21.2642	20.8975	20.3233
A0A0H2ZG74	Putative transcriptional regulator	17.0072	18.7906	17.7578
A0A0H2ZG76	Putative cholesterol oxidase	23.2478	24.1608	23.6948
A0A0H2ZG79	RecBCD enzyme subunit RecB (EC 3.1.11.5) (Exonuclease V subunit RecB) (ExoV subunit RecB) (Helicase/nuclease RecBCD subunit RecB)	NaN	NaN	NaN
A0A0H2ZG88	dUTPase domain-containing protein	18.6241	NaN	17.0614
A0A0H2ZG91	Purine nucleoside phosphorylase	17.3841	19.4331	18.9096
A0A0H2ZG92	Chemotactic transducer PctA	NaN	NaN	NaN
A0A0H2ZG94	Two-component response regulator PilR	NaN	NaN	NaN
A0A0H2ZG95	Formyltetrahydrofolate deformylase (EC 3.5.1.10) (Formyl-FH(4) hydrolase)	21.0509	20.998	21.2435
A0A0H2ZG97	D-alanine--D-alanine ligase (EC 6.3.2.4) (D-Ala-D-Ala ligase) (D-alanylalanine synthetase)	NaN	19.2844	19.8185
A0A0H2ZG98	Putative membrane protein	NaN	NaN	NaN
A0A0H2ZGA2	RND efflux membrane fusion protein	NaN	NaN	NaN
A0A0H2ZGA4	Octylprenyl diphosphate synthase	17.8944	13.9208	14.6167
A0A0H2ZGA7	Pyruvate kinase (EC 2.7.1.40)	17.1946	16.7543	16.7492
A0A0H2ZGA8	NMO domain-containing protein	15.0355	20.2893	20.9551
A0A0H2ZGB3	Probable RND efflux transporter	20.7152	15.9644	18.1134
A0A0H2ZGB4	Putative acetolactate synthase large subunit	20.3646	20.0296	21.2075
A0A0H2ZGB5	Fe(III)-pyochelin outer membrane receptor	22.5352	21.2762	22.2319
A0A0H2ZGB7	Putative phospholipase	NaN	NaN	NaN
A0A0H2ZL76;A0A0H2ZGB8	Phospho-2-dehydro-3-deoxyheptonate aldolase (EC 2.5.1.54)	NaN	NaN	NaN
A0A0H2ZGB9	Pyochelin synthase PchE (EC 6.2.1.69) (L-cysteine--[L-cysteinyl-carrier protein] ligase) (Nonribosomal peptide synthase PchE)	21.2413	18.5855	18.0114
A0A0H2ZGC1	Flavin-containing monooxygenase	NaN	19.862	19.8198
A0A0H2ZGC4	Isochorismate synthase (EC 5.4.4.2)	NaN	NaN	NaN
A0A0H2ZGC5	Uncharacterized protein	17.001	15.0096	NaN
A0A0H2ZGC6	Putative ATP-binding component of ABC transporter	21.6397	17.8036	17.9473
A0A0H2ZGC8	Protein translocase subunit SecY	NaN	NaN	NaN
A0A0H2ZGD4	Single-stranded DNA-binding protein (SSB)	20.6959	20.0443	21.274
A0A0H2ZGD8	Elongation factor G (EF-G)	23.6906	24.8289	24.2862
A0A0H2ZGD9	Insulin-cleaving metalloproteinase outer membrane	18.0823	16.7771	19.3022
A0A0H2ZGE4	Putative RND efflux transporter	NaN	NaN	NaN
A0A0H2ZGE5	Carbon starvation protein	21.1261	16.242	14.8905
A0A0H2ZGE8	Histidine kinase (EC 2.7.13.3)	NaN	NaN	NaN
A0A0H2ZGE9	Phosphate transporter	NaN	NaN	NaN
A0A0H2ZGF2	Putative membrane protein	NaN	NaN	NaN
A0A0H2ZGF3	Putative glycosyl transferase	NaN	NaN	NaN
A0A0H2ZGF6	Uncharacterized protein	17.833	17.3735	17.5526
A0A0H2ZGF7	Exodeoxyribonuclease I (EC 3.1.11.1)	NaN	NaN	NaN
A0A0H2ZGF9	Histidine kinase (EC 2.7.13.3)	NaN	NaN	NaN
A0A0H2ZGG6	Putative deacetylase	NaN	NaN	NaN
A0A0H2ZGH0	Putative ferredoxin reductase	NaN	NaN	NaN
A0A0H2ZGH2	Putative membrane protein	20.2071	17.213	20.5307
A0A0H2ZGH4	Putative methanol dehydrogenase regulatory protein	NaN	NaN	NaN
A0A0H2ZGH5	Putative amidase/protease	20.365	20.4036	20.5641
A0A0H2ZGH6	Putative acetyltransferase	18.7398	NaN	18.2363
A0A0H2ZGH7	Putative cytochrome c1	20.1965	17.2832	18.4027
A0A0H2ZGI3	3-dmu-9_3-mt domain-containing protein	20.5524	21.1745	20.5258
A0A0H2ZGI4	Uncharacterized protein	19.8078	17.2967	18.3356
A0A0H2ZGI5	Probable phenazine biosynthesis protein	19.31	16.4395	18.9644
A0A0H2ZGI7	Multifunctional fusion protein [Includes: Sulfate adenylyltransferase subunit 1 (EC 2.7.7.4) (ATP-sulfurylase large subunit) (Sulfate adenylate transferase) (SAT); Adenylyl-sulfate kinase (EC 2.7.1.25) (APS kinase) (ATP adenosine-5'-phosphosulfate 3'-phosphotransferase) (Adenosine-5'-phosphosulfate kinase)]	NaN	NaN	NaN
A0A0H2ZGJ0	Uncharacterized protein	17.3619	NaN	16.7748
A0A0H2ZGJ2	Histidinol dehydrogenase (HDH) (EC 1.1.1.23)	16.9725	18.3489	18.3518
A0A0H2ZGJ3	Probable xenobiotic reductase B	NaN	19.6329	18.2547
A0A0H2ZGJ4	Pyochelin synthase PchF (EC 6.2.1.69) (L-cysteine--[L-cysteinyl-carrier protein] ligase) (Nonribosomal peptide synthase PchF)	19.0804	16.9532	17.9835
A0A0H2ZGJ6	Putative beta-lactamase	18.4035	15.5739	16.9288
A0A0H2ZGJ7	Intermembrane phospholipid transport system permease protein MlaE	19.831	14.8506	18.8588
A0A0H2ZGJ8	Probable dehydrogenase	NaN	NaN	NaN
A0A0H2ZGK0	Putative universal stress protein	NaN	NaN	NaN
A0A0H2ZGK2	Lipopolysaccharide export system protein LptA	NaN	16.8522	20.4291
A0A0H2ZGK3	Putative GGDEF domain/EAL domain protein	NaN	NaN	NaN
A0A0H2ZGK4	Catalase (EC 1.11.1.6)	22.2275	21.7745	21.5359
A0A0H2ZGK7	Putative phosphoryl carrier protein	NaN	NaN	NaN
A0A0H2ZGK8	Putative lipoprotein	18.9623	17.3325	16.7079
A0A0H2ZGK9	Sacchrp_dh_NADP domain-containing protein	18.1021	14.5643	NaN
A0A0H2ZGL0	Bifunctional ligase/repressor BirA (Biotin operon repressor) (Biotin--[acetyl-CoA-carboxylase] ligase) (EC 6.3.4.15) (Biotin--protein ligase) (Biotin-[acetyl-CoA carboxylase] synthetase)	NaN	NaN	NaN
A0A0H2ZGL4	RecBCD enzyme subunit RecC (EC 3.1.11.5) (Exonuclease V subunit RecC) (ExoV subunit RecC) (Helicase/nuclease RecBCD subunit RecC)	NaN	NaN	NaN
A0A0H2ZGL5	Uncharacterized protein	NaN	NaN	NaN
A0A0H2ZGL7	Uncharacterized protein	15.2216	16.4714	17.8879
A0A0H2ZGL8	Cell shape-determining protein MreB	NaN	NaN	NaN
A0A0H2ZGM0	Putative short chain dehydrogenase	17.5161	15.0951	NaN
A0A0H2ZGM3	Small-conductance mechanosensitive channel	NaN	NaN	NaN
A0A0H2ZGM4	Putative membrane protein	20.3236	19.3695	19.9046
A0A0H2ZGN1	Cell division protein FtsA	NaN	NaN	NaN
A0A0H2ZGN2	Di/tripeptide-binding protein 3	23.0786	23.0026	23.5284
A0A0H2ZGN3	Chemotactic transducer PctB	NaN	NaN	NaN
A0A0H2ZGN5	UDP-N-acetylmuramoyl-tripeptide--D-alanyl-D-alanine ligase (EC 6.3.2.10) (D-alanyl-D-alanine-adding enzyme)	17.0607	21.5559	21.1043
A0A0H2ZGN6	Di/tripeptide transport ATP-binding protein DppD (EC 7.4.2.9)	NaN	NaN	NaN
A0A0H2ZGN8	Putative glutathione S-transferase	NaN	NaN	NaN
A0A0H2ZGN9	Putative secreted lipoprotein	16.1203	17.3529	16.5113
A0A0H2ZGP0	Putative TonB-dependent receptor	17.6991	18.2034	17.3364
A0A0H2ZGP4	Ubiquinol-cytochrome c reductase iron-sulfur subunit (EC 7.1.1.8)	20.0595	21.5669	21.8556
A0A0H2ZGQ0	Tryptophan--tRNA ligase (EC 6.1.1.2) (Tryptophanyl-tRNA synthetase) (TrpRS)	17.2306	12.7413	NaN
A0A0H2ZGQ1	Putative enoyl-CoA hydratase/isomerase	17.4012	15.9321	NaN
A0A0H2ZGQ5	Uncharacterized protein	19.0516	20.0118	19.6477
A0A0H2ZGQ7	Acetolactate synthase (EC 2.2.1.6)	17.8567	16.9636	15.6554
A0A0H2ZGQ8	Putative oxidoreductase, aldo/keto reductase famil	14.7364	21.2619	20.9986
A0A0H2ZGR0	STAS domain-containing protein	NaN	NaN	NaN
A0A0H2ZGR2	APH domain-containing protein	NaN	NaN	NaN
A0A0H2ZGR3	Putative hydrolase	NaN	NaN	NaN
A0A0H2ZGR5	Arabinose 5-phosphate isomerase (API) (EC 5.3.1.13)	17.6148	NaN	14.6411
A0A0H2ZGR9	RNA polymerase sigma-54 factor	17.5856	17.6798	18.01
A0A0H2ZGS0	Probable periplasmic serine endoprotease DegP-like (Protease Do)	NaN	NaN	NaN
A0A0H2ZGS4	Putative toluene tolerance protein	20.0767	19.2291	18.3702
A0A0H2ZGS6	Superoxide dismutase (EC 1.15.1.1)	22.3028	22.3209	22.2973
A0A0H2ZGT0	3-deoxy-D-manno-octulosonate 8-phosphate phosphatase KdsC (EC 3.1.3.45) (KDO 8-P phosphatase)	19.1655	21.1489	20.3461
A0A0H2ZGT3	Acetyl-coenzyme A synthetase (AcCoA synthetase) (Acs) (EC 6.2.1.1) (Acetate--CoA ligase) (Acyl-activating enzyme)	16.9423	19.6897	20.3232
A0A0H2ZGT4	Superoxide dismutase (EC 1.15.1.1)	25.2274	25.7284	25.5635
A0A0H2ZGT5	Putative ribosomal subunit interface protein	18.6374	19.217	16.873
A0A0H2ZGT7	CsbD domain-containing protein	NaN	18.7331	17.8182
A0A0H2ZGU1	Putative carboxymuconolactone decarboxylase	NaN	NaN	NaN
A0A0H2ZGU2	ATP-dependent zinc metalloprotease FtsH (EC 3.4.24.-)	NaN	NaN	NaN
A0A0H2ZGU3	Nicotinate phosphoribosyltransferase (NAPRTase) (EC 6.3.4.21)	19.7666	19.4411	19.9763
A0A0H2ZGU5	Putative tldD protein	21.2091	20.2456	20.1377
A0A0H2ZGU6	Uncharacterized protein	18.163	NaN	16.8103
A0A0H2ZGV2	Di/tripeptide-binding protein 1	24.4192	24.9998	24.7228
A0A0H2ZGV3	DNA topoisomerase 1 (EC 5.6.2.1) (DNA topoisomerase I)	NaN	NaN	NaN
A0A0H2ZGV4	DUF2135 domain-containing protein	18.23	NaN	17.7023
A0A0H2ZGV5	DUF2470 domain-containing protein	19.7017	20.6042	19.3216
A0A0H2ZGV7	Di/tripeptide-binding protein 4	23.2925	23.8455	23.9926
A0A0H2ZGV8	DUF2135 domain-containing protein	20.3905	NaN	18.5362
A0A0H2ZGW0	Putative permease	16.1532	NaN	15.0929
A0A0H2ZGW2	Di/tripeptide-binding protein 2	22.0504	22.948	22.3352
A0A0H2ZGW5	Corrinoid adenosyltransferase (EC 2.5.1.17) (Cob(II)alamin adenosyltransferase) (Cob(II)yrinic acid a,c-diamide adenosyltransferase) (Cobinamide/cobalamin adenosyltransferase)	20.9099	18.8014	18.6724
A0A0H2ZGW6	Putative acyl-CoA thiolase	19.1076	18.7062	19.1755
A0A0H2ZGW7	Di/tripeptide transport system permease protein DppB	20.9165	16.3673	16.616
A0A0H2ZGX0	Uncharacterized protein	NaN	NaN	NaN
A0A0H2ZGX3	Putative ornithine decarboxylase	22.6151	23.0227	22.7551
A0A0H2ZGX5	Putative peroxiredoxin	21.0721	NaN	18.8495
A0A0H2ZGX6	UDP-N-acetylmuramoylalanine--D-glutamate ligase (EC 6.3.2.9) (D-glutamic acid-adding enzyme) (UDP-N-acetylmuramoyl-L-alanyl-D-glutamate synthetase)	NaN	NaN	NaN
A0A0H2ZGX7	Putative outer membrane ferric siderophore receptor	17.6834	16.9501	17.0363
A0A0H2ZGX8	Nicotinate-nucleotide diphosphorylase (carboxylating) (EC 2.4.2.19) (Quinolinate phosphoribosyltransferase [decarboxylating])	20.7499	21.8135	21.929
A0A0H2ZGY2	Putative lipoprotein	18.4506	15.9731	17.51
A0A0H2ZGY7	Cytochrome b	19.8789	16.5416	16.2973
A0A0H2ZGY9	DUF4440 domain-containing protein	NaN	NaN	NaN
A0A0H2ZGZ0	Uncharacterized protein	NaN	NaN	NaN
A0A0H2ZGZ5	Putative acetyltransferase	NaN	NaN	NaN
A0A0H2ZGZ6	NADH dehydrogenase	NaN	NaN	NaN
A0A0H2ZGZ7	Soluble and membrane-bound lytic transglycosylase	NaN	NaN	NaN
A0A0H2ZH02	Uncharacterized protein	NaN	NaN	NaN
A0A0H2ZH03	Magnesium-transporting ATPase, P-type 1 (EC 7.2.2.14) (Mg(2+) transport ATPase, P-type 1)	20.893	17.2529	18.6689
A0A0H2ZH07	Putative toluene tolerance ABC efflux transporter	20.0324	11.1338	NaN
A0A0H2ZH13	Lipopolysaccharide export system ATP-binding protein LptB	NaN	NaN	NaN
A0A0H2ZH20	Thiol:disulfide interchange protein DsbD (EC 1.8.1.8) (Protein-disulfide reductase) (Disulfide reductase)	17.3465	16.9441	17.2084
A0A0H2ZH21	Single-stranded DNA-binding protein	18.7915	15.7073	15.9543
A0A0H2ZH23	PmbA protein	22.449	21.6844	21.9177
A0A0H2ZH24	Znf/thioredoxin_put domain-containing protein	NaN	NaN	NaN
A0A0H2ZH28	Cytoplasmic axial filament protein	NaN	NaN	NaN
A0A0H2ZH36	AAA_15 domain-containing protein	16.8611	NaN	17.0636
A0A0H2ZH41	Putative deoxycytidine deaminase	19.9632	19.6527	19.4348
A0A0H2ZH42	Uncharacterized protein	22.8279	21.9472	21.538
A0A0H2ZH44	Putative phosphate starvation-inducible protein	NaN	16.0063	15.6057
A0A0H2ZH46	Pseudouridine synthase (EC 5.4.99.-)	NaN	NaN	NaN
A0A0H2ZH48	Putative outer membrane porin	23.0094	22.8447	22.9951
A0A0H2ZH51	Putative Glycine/D-amino acid oxidases	NaN	NaN	NaN
A0A0H2ZH52	Di/tripeptide transport ATP-binding protein DppF (EC 7.4.2.9)	NaN	NaN	NaN
A0A0H2ZH63	VOC domain-containing protein	17.2687	17.9246	18.1808
A0A0H2ZH65	Putative LysR-type transcriptional regulator	NaN	NaN	NaN
A0A0H2ZH66	Uncharacterized protein	15.8751	18.5916	17.9041
A0A0H2ZH67	Endopeptidase La (EC 3.4.21.53)	NaN	NaN	NaN
A0A0H2ZH69	Putative oxidoreductase	20.9533	21.6748	21.563
A0A0H2ZH73	Type 4 fimbrial biogenesis protein PilB	NaN	NaN	NaN
A0A0H2ZH77	Cytochrome c551 peroxidase	NaN	18.9772	12.7796
A0A0H2ZH83	Putative outer membrane protein	NaN	NaN	NaN
A0A0H2ZH87	Outer membrane protein OprJ	NaN	NaN	NaN
A0A0H2ZH89	Uncharacterized protein	23.9183	25.0687	24.0534
A0A0H2ZH91	23S rRNA (guanosine-2'-O-)-methyltransferase RlmB (EC 2.1.1.185) (23S rRNA (guanosine2251 2'-O)-methyltransferase) (23S rRNA Gm2251 2'-O-methyltransferase)	NaN	16.0273	16.5128
A0A0H2ZH93	Serine hydroxymethyltransferase (SHMT) (Serine methylase) (EC 2.1.2.1)	21.1892	24.4326	23.2209
A0A0H2ZH96	GTPase HflX (GTP-binding protein HflX)	NaN	NaN	NaN
A0A0H2ZHA5	Putative plasmid stablization protein	16.933	16.1519	17.5864
A0A0H2ZHA6	Uncharacterized protein	17.449	17.916	17.803
A0A0H2ZHA8	Deoxycytidine triphosphate deaminase	16.2663	NaN	17.4786
A0A0H2ZHA9	Putative xanthine dehydrogenase accessory factor X	13.0336	15.6491	NaN
A0A0H2ZHB2	Uncharacterized protein	18.587	20.3404	18.4753
A0A0H2ZHB4	Chaperone protein ClpB	NaN	NaN	NaN
A0A0H2ZHC0	Aminotransferase (EC 2.6.1.-)	17.6138	19.5314	20.1812
A0A0H2ZHC7	Putative NADH:flavin oxidoreductase	NaN	16.184	16.8742
A0A0H2ZHD0	Uncharacterized protein	NaN	NaN	NaN
A0A0H2ZHD1	Type 4 fimbrial biogenesis protein PilW	17.5446	15.8515	15.5877
A0A0H2ZHD2	Putative oxidoreductase	16.6921	17.3984	15.5941
A0A0H2ZHD8	SCPU domain-containing protein	15.8176	19.0354	18.9881
A0A0H2ZHE0	DUF4105 domain-containing protein	18.7865	15.7724	16.8188
A0A0H2ZHE1	Peptidyl-prolyl cis-trans isomerase (EC 5.2.1.8)	NaN	NaN	NaN
A0A0H2ZHE2	N-acetylglucosaminylphosphatidylinositol deacetylase (EC 3.5.1.89)	NaN	NaN	NaN
A0A0H2ZHE3	Uncharacterized protein	18.2071	19.4993	18.9738
A0A0H2ZHE9	Heptosyltransferase II	NaN	17.3685	16.6895
A0A0H2ZHF0	Putative transcriptional regulator, MerR family	NaN	NaN	NaN
A0A0H2ZHF1	Putative activator of alkane oxidation	23.0228	22.4386	22.4619
A0A0H2ZHF4	Energy-dependent translational throttle protein EttA (EC 3.6.1.-) (Translational regulatory factor EttA)	NaN	NaN	NaN
A0A0H2ZHF6	Uncharacterized protein	NaN	18.5043	17.878
A0A0H2ZHF7	Homocysteine synthase	22.0135	21.6987	21.556
A0A0H2ZHF8	Putative outer membrane protein	20.2923	19.447	20.6093
A0A0H2ZHF9	Transcriptional regulatory protein NfxB	NaN	NaN	NaN
A0A0H2ZHG4	Glutamate synthase large chain	16.6637	13.5723	18.7797
A0A0H2ZHG9	Putative C4-dicarboxylate-binding protein	14.6197	15.203	NaN
A0A0H2ZHH1	Putative nuclease	NaN	NaN	NaN
A0A0H2ZHH2	Putative oxidoreductase	17.3987	17.8249	16.624
A0A0H2ZHH5	Poly(3-hydroxyalkanoic acid) depolymerase	NaN	NaN	NaN
A0A0H2ZHH6	Glycerate dehydrogenase	NaN	16.3146	17.035
A0A0H2ZHH7	DNA repair protein RadA	18.9918	18.0816	16.5686
A0A0H2ZHH9	Ubiquinone biosynthesis accessory factor UbiJ	NaN	NaN	NaN
A0A0H2ZHI0	Putative lipoprotein	16.4551	NaN	15.5635
A0A0H2ZHI1	Ferredoxin--NADP(+) reductase (EC 1.18.1.2)	14.0661	18.5	18.4893
A0A0H2ZHI6	Putative binding protein component of ABC transporter	17.0495	19.1201	19.5891
A0A0H2ZHI7	Uncharacterized protein	NaN	NaN	NaN
A0A0H2ZHI8	Probable malate:quinone oxidoreductase (EC 1.1.5.4) (MQO) (Malate dehydrogenase [quinone])	19.8478	16.1693	19.3289
A0A0H2ZHI9	Carbonic anhydrase (EC 4.2.1.1) (Carbonate dehydratase)	22.0253	23.5275	22.7055
A0A0H2ZHJ1	Haemagg_act domain-containing protein	22.6611	25.3537	24.7212
A0A0H2ZHJ4	Putative hypoxanthine phosphoribosyltransferase	20.3143	22.6984	21.889
A0A0H2ZHJ5	N-formylglutamate amidohydrolase	18.2736	19.055	19.1229
A0A0H2ZHJ6	Putative epimerase	NaN	NaN	NaN
A0A0H2ZHJ7	Uncharacterized protein	NaN	NaN	NaN
A0A0H2ZHJ9	Putative pili assembly chaperone	15.9613	14.7393	NaN
A0A0H2ZHK3	Renalase (EC 1.6.3.5)	21.663	22.2737	22.1403
A0A0H2ZHK4	Uncharacterized protein	NaN	19.4761	19.4666
A0A0H2ZHK5	Outer membrane protein assembly factor BamD	17.7373	16.2166	15.2752
A0A0H2ZHK6	Putative lipoprotein	16.8892	13.5665	15.3319
A0A0H2ZHK9	Molybdopterin biosynthesis MoeB protein	14.7217	17.3284	16.4711
A0A0H2ZHL1	Methyltransf_25 domain-containing protein	NaN	NaN	NaN
A0A0H2ZHL2	Uncharacterized protein	22.7135	20.3671	21.2377
A0A0H2ZHL3	Uncharacterized protein	17.2666	18.6401	18.2915
A0A0H2ZHL5	Putative small-conductance mechanosensitive channel	NaN	NaN	NaN
A0A0H2ZHL6	Putative periplasmic binding protein	18.4897	20.5877	18.2861
A0A0H2ZHL7	SCPU domain-containing protein	NaN	18.9241	17.8798
A0A0H2ZHM1	Putative sugar nucleotide epimerase	NaN	NaN	NaN
A0A0H2ZHM5	Histidine kinase (EC 2.7.13.3)	NaN	NaN	NaN
A0A0H2ZHM7	Putative ABC-type amino acid transport protein, periplasmic component	NaN	18.0077	15.7601
A0A0H2ZHM8	Lipid A deacylase (EC 3.1.1.77) (LPS 3-O-deacylase) (Outer membrane enzyme)	22.8812	21.3558	22.3416
A0A0H2ZHN3	BON domain-containing protein	15.7513	22.448	21.4076
A0A0H2ZHN5	Putative amino acid ABC transporter, ATP-binding protein	NaN	NaN	NaN
A0A0H2ZHP1	Paraquat-inducible protein B-like protein	NaN	NaN	NaN
A0A0H2ZHP2	Carbamoyl-phosphate synthase small chain (EC 6.3.5.5) (Carbamoyl-phosphate synthetase glutamine chain)	15.0275	19.2392	20.1043
A0A0H2ZHP4	dTDP-4-dehydrorhamnose reductase (EC 1.1.1.133)	NaN	NaN	NaN
A0A0H2ZHP5	Acetolactate synthase small subunit (AHAS) (ALS) (EC 2.2.1.6) (Acetohydroxy-acid synthase small subunit)	18.3887	19.7885	19.9195
A0A0H2ZHP7	Cyclic diguanosine monophosphate-binding protein (c-di-GMP-binding protein) (Pilz domain-containing protein)	NaN	17.8838	15.0007
A0A0H2ZHP8	Probable c4-dicarboxylate-binding protein	21.9939	21.4433	18.72
A0A0H2ZHQ1	Catalase (EC 1.11.1.6)	14.3889	17.7229	16.6226
A0A0H2ZHQ2	Ornithine carbamoyltransferase (EC 2.1.3.3)	23.4756	24.2016	23.1638
A0A0H2ZHQ4	Putative two-component response regulator	17.2718	15.3878	NaN
A0A0H2ZHQ7	Ribosome-binding ATPase YchF	NaN	NaN	NaN
A0A0H2ZHQ9	Putative short-chain dehydrogenase	18.2802	11.8885	13.3733
A0A0H2ZHR0	Putative hemolysin activation/secretion protein	24.1831	23.1367	22.9154
A0A0H2ZHR1	Uncharacterized protein	NaN	NaN	NaN
A0A0H2ZHR3	Uncharacterized protein	20.8835	21.3623	21.7028
A0A0H2ZHR4	DUF4136 domain-containing protein	NaN	NaN	NaN
A0A0H2ZHR8	Putative alcohol dehydrogenase, iron-containing	16.817	19.135	17.9095
A0A0H2ZHR9	Putative glycine cleavage system H protein	NaN	18.5819	20.2599
A0A0H2ZHS0	Putative iron ABC transporter, permease protein	NaN	NaN	NaN
A0A0H2ZHS2	Protein MgtC	17.9045	13.9643	13.0395
A0A0H2ZHS9	Histidine kinase (EC 2.7.13.3)	16.4216	13.3011	NaN
A0A0H2ZHT1	Dihydropteroate synthase (DHPS) (EC 2.5.1.15) (Dihydropteroate pyrophosphorylase)	18.3394	17.4333	18.0845
A0A0H2ZHT2	Formate dehydrogenase iron-sulfur subunit	19.5334	17.7674	18.9339
A0A0H2ZHT3	Uncharacterized protein	19.6634	14.7438	17.0519
A0A0H2ZHT4	Acetylornithine deacetylase	19.3601	20.0682	19.5473
A0A0H2ZHT6	Carbamoyl-phosphate synthase large chain (EC 6.3.5.5) (Carbamoyl-phosphate synthetase ammonia chain)	13.0367	18.8241	20.8192
A0A0H2ZHU0	Putative haem/haemoglobin uptake outer membrane receptor PhuR	19.7079	18.4942	18.6292
A0A0H2ZHU3	Outer membrane protein assembly factor BamE	NaN	NaN	NaN
A0A0H2ZHU5	Putative aminotransferase	18.9716	14.7954	14.8407
A0A0H2ZHU7	Polyamine aminopropyltransferase (Putrescine aminopropyltransferase) (PAPT) (Spermidine synthase) (SPDS) (SPDSY) (EC 2.5.1.16)	19.4085	21.8183	20.7179
A0A0H2ZHV0	Aminotransferase (EC 2.6.1.-)	19.5024	20.1327	19.6727
A0A0H2ZHV4	Ribose-phosphate pyrophosphokinase (RPPK) (EC 2.7.6.1) (5-phospho-D-ribosyl alpha-1-diphosphate) (Phosphoribosyl diphosphate synthase) (Phosphoribosyl pyrophosphate synthase) (P-Rib-PP synthase) (PRPP synthase) (PRPPase)	20.1371	16.6959	18.029
A0A0H2ZHV5	Poly(A) polymerase I (PAP I) (EC 2.7.7.19)	NaN	NaN	NaN
A0A0H2ZHV9	Uncharacterized protein	17.3006	17.585	16.2367
A0A0H2ZHW1	3-dehydroquinate dehydratase (3-dehydroquinase) (EC 4.2.1.10) (Type II DHQase)	17.2176	16.4284	16.8368
A0A0H2ZHW4	Putative acetyltransferase, GNAT family	16.2911	14.1315	NaN
A0A0H2ZHW8	Transcription termination factor Rho (EC 3.6.4.-) (ATP-dependent helicase Rho)	15.6038	17.4534	18.8219
A0A0H2ZHX0	Ferric uptake regulation protein	19.2246	18.7454	18.824
A0A0H2ZHX3	Putative membrane-associated protein	NaN	NaN	NaN
A0A0H2ZHX4	Protein FdhE homolog	14.6678	16.4695	14.6888
A0A0H2ZHX5	Putative ferredoxin	18.3235	14.4604	15.2884
A0A0H2ZHX9	Putative transcriptional regulator	18.8078	16.9769	15.9102
A0A0H2ZHY0	Dipeptidase (EC 3.4.-.-)	NaN	NaN	NaN
A0A0H2ZHY3	MOSC domain-containing protein	NaN	NaN	NaN
A0A0H2ZHY6	Uncharacterized protein	24.0768	21.7115	23.0458
A0A0H2ZHY7	Bacterioferritin	14.9901	14.344	16.5526
A0A0H2ZHY8	Putative (R)-specific enoyl-CoA hydratase	NaN	NaN	NaN
A0A0H2ZHY9	Ferric iron-binding periplasmic protein HitA	16.5263	16.1876	19.3227
A0A0H2ZHZ0	Dihydrolipoyl dehydrogenase (EC 1.8.1.4)	19.8833	19.7136	19.5258
A0A0H2ZHZ2	Putative lipoprotein	21.5834	17.6396	19.5728
A0A0H2ZHZ3	Protein-methionine-sulfoxide reductase catalytic subunit MsrP (EC 1.8.5.-)	NaN	18.134	16.5874
A0A0H2ZHZ5	Putative transcriptional regulator, TetR family	NaN	NaN	NaN
A0A0H2ZHZ8	Biosynthetic arginine decarboxylase (ADC) (EC 4.1.1.19)	18.3979	18.2711	19.6732
A0A0H2ZI00	TfoX_C domain-containing protein	NaN	NaN	NaN
A0A0H2ZI01	Uncharacterized protein	NaN	NaN	NaN
A0A0H2ZI03	Putative hemin degrading factor	15.5803	16.1108	18.1003
A0A0H2ZI10	Histidine kinase (EC 2.7.13.3)	16.9813	NaN	16.2428
A0A0H2ZI14	Putative binding protein component of ABC transporter	21.6491	22.1704	22.0896
A0A0H2ZI15	Two-component response regulator CbrB	NaN	NaN	NaN
A0A0H2ZI16	Uncharacterized protein	NaN	NaN	NaN
A0A0H2ZI17	Urease subunit alpha (EC 3.5.1.5) (Urea amidohydrolase subunit alpha)	15.6084	18.2333	17.0763
A0A0H2ZI19	Uncharacterized protein	18.787	13.9723	NaN
A0A0H2ZI20	Alginate biosynthesis regulatory protein AlgR	NaN	NaN	NaN
A0A0H2ZI22	Putative membrane protein	18.4808	14.9083	16.9153
A0A0H2ZI23	Transcription termination/antitermination protein NusA	16.857	18.4385	NaN
A0A0H2ZI24	Putative metalloendopeptidase-related membrane protein	NaN	NaN	NaN
A0A0H2ZI28	Putative transcriptional regulator	19.1407	20.7273	21.038
A0A0H2ZI34	Ribonuclease R (RNase R) (EC 3.1.13.1)	18.9945	17.2877	16.7911
A0A0H2ZI43	Biotin carboxylase (EC 6.3.4.14) (Acetyl-coenzyme A carboxylase biotin carboxylase subunit A)	18.4454	20.1107	17.8642
A0A0H2ZI45	Benzoylformate decarboxylase	15.8482	16.1107	14.6183
A0A0H2ZI46	Chemotaxis protein MotA	19.9116	NaN	17.4675
A0A0H2ZI47	Ubiquinone biosynthesis accessory factor UbiK	NaN	NaN	NaN
A0A0H2ZI48	Phosphoribosylamine--glycine ligase (EC 6.3.4.13) (GARS) (Glycinamide ribonucleotide synthetase) (Phosphoribosylglycinamide synthetase)	17.8717	22.057	21.3006
A0A0H2ZI49	Putative transcriptional regulator	NaN	15.3561	14.2738
A0A0H2ZI51	Phosphoserine phosphatase (EC 3.1.3.3) (O-phosphoserine phosphohydrolase)	NaN	NaN	NaN
A0A0H2ZI53	Putative glycerolphosphodiesterase	16.3349	NaN	15.1131
A0A0H2ZI57	Phytase-like domain-containing protein	18.1679	19.2777	18.7058
A0A0H2ZI59	Putative phosphinothricin N-acetyltransferase	16.4284	13.1822	NaN
A0A0H2ZI60	Putative ADP-ribose pyrophosphatase	NaN	NaN	NaN
A0A0H2ZI61	ADP-ribose pyrophosphatase (EC 3.6.1.13) (ADP-ribose diphosphatase) (ADP-ribose phosphohydrolase) (Adenosine diphosphoribose pyrophosphatase)	NaN	NaN	NaN
A0A0H2ZI65	Azurin	23.0518	25.379	24.391
A0A0H2ZI72	Probable di/tripeptide-binding protein 5	22.581	22.0257	22.7304
A0A0H2ZI77	Putative amino acid aldolase	NaN	NaN	NaN
A0A0H2ZI80	Protein HflK	22.6485	16.7285	20.2513
A0A0H2ZI82	Catabolite repression control protein	18.4775	17.2919	18.0459
A0A0H2ZI83	Putative N-hydroxyarylamine O-acetyltransferase	17.4986	19.5997	18.7789
A0A0H2ZI86	Putative oxidoreductase	13.7478	17.8695	13.8568
A0A0H2ZI87	Putative endoribonuclease L-PSP	21.2987	23.3911	21.8357
A0A0H2ZI89	Uncharacterized protein	NaN	NaN	NaN
A0A0H2ZI92	Putative transcriptional regulator, LysR family	NaN	NaN	NaN
A0A0H2ZI93	Metal-pseudopaline receptor CntO	NaN	NaN	NaN
A0A0H2ZI95	Vanillate O-demethylase oxidoreductase	NaN	NaN	NaN
A0A0H2ZI96	Uncharacterized protein	18.3124	NaN	18.0644
A0A0H2ZI98	Uncharacterized protein	20.9715	15.1273	17.6911
A0A0H2ZI99	Putative phosphohydrolases	16.1494	18.1701	18.5635
A0A0H2ZIA1	Biotin carboxyl carrier protein of acetyl-CoA carboxylase	21.8211	22.6958	22.4698
A0A0H2ZIA2	Glycolate oxidase subunit GlcE	NaN	NaN	NaN
A0A0H2ZIA4	Putative lipopolysaccharide core biosynthesis protein	NaN	NaN	NaN
A0A0H2ZIA7	Putative methyl-accepting chemotaxis protein	19.8284	16.6517	18.0573
A0A0H2ZIA8	Phosphate regulon sensor protein PhoR (EC 2.7.13.3)	NaN	NaN	NaN
A0A0H2ZIA9	Branched-chain-amino-acid aminotransferase (BCAT) (EC 2.6.1.42)	23.2644	24.1993	23.8902
A0A0H2ZIB3	Phosphate ABC transporter, ATP-binding protein	18.1102	NaN	15.7971
A0A0H2ZIC6	Osmotically inducible lipoprotein OsmE	20.7116	21.3076	21.508
A0A0H2ZIC7	Protein HflC	22.0048	14.5756	16.9659
A0A0H2ZIC8	Putative thioesterase	NaN	NaN	NaN
A0A0H2ZIC9	Uncharacterized protein	18.2241	NaN	16.7456
A0A0H2ZID1	Putative Type II secretory pathway protein	19.5006	13.3869	13.2597
A0A0H2ZID2	Bifunctional NAD(P)H-hydrate repair enzyme (Nicotinamide nucleotide repair protein) [Includes: ADP-dependent (S)-NAD(P)H-hydrate dehydratase (EC 4.2.1.136) (ADP-dependent NAD(P)HX dehydratase); NAD(P)H-hydrate epimerase (EC 5.1.99.6)]	19.6197	19.1548	19.8396
A0A0H2ZID3	Lipopolysaccharide heptosyltransferase I	19.1505	14.9176	15.6608
A0A0H2ZID4	Putative peptidic bond hydrolase	15.8032	15.4045	15.7348
A0A0H2ZID6	Type 4 fimbrial biogenesis protein PilM	NaN	NaN	NaN
A0A0H2ZID8	Acetyltransferase component of pyruvate dehydrogenase complex (EC 2.3.1.12)	23.8918	20.9576	21.6493
A0A0H2ZIE0	Putative dipeptidase	18.4462	18.1519	18.8713
A0A0H2ZIE2	Putative aldehyde dehydrogenase	20.9567	21.2195	22.0274
A0A0H2ZIE8	Poly(3-hydroxyalkanoic acid) synthase 2	19.9159	14.4628	14.5401
A0A0H2ZIF1	Glutamate synthase small chain	16.4654	NaN	17.9025
A0A0H2ZIF3	Putative ring hydroxylating dioxygenase, alpha-subunit	NaN	NaN	NaN
A0A0H2ZIF6	Type 4 fimbrial biogenesis protein PilO	NaN	NaN	NaN
A0A0H2ZIF7	Putative outer membrane efflux protein	22.5023	17.7175	19.667
A0A0H2ZIF8	Serine hydroxymethyltransferase (SHMT) (Serine methylase) (EC 2.1.2.1)	NaN	NaN	NaN
A0A0H2ZIG0	Nicotinate phosphoribosyltransferase (NAPRTase) (EC 6.3.4.21)	NaN	NaN	NaN
A0A0H2ZIG1	Putative protease	15.9433	15.9686	NaN
A0A0H2ZIG3	Formyltetrahydrofolate deformylase (EC 3.5.1.10) (Formyl-FH(4) hydrolase)	18.1138	18.2251	17.9294
A0A0H2ZIG4	Small-conductance mechanosensitive channel	16.6338	NaN	15.48
A0A0H2ZIG5	Poly(3-hydroxyalkanoic acid) synthase 1	NaN	NaN	NaN
A0A0H2ZIG6	Putative translation initiation inhibitor	17.8504	18.5642	18.7081
A0A0H2ZIG8	Alanine racemase (EC 5.1.1.1)	18.5304	19.7248	19.6505
A0A0H2ZIH0	N5-carboxyaminoimidazole ribonucleotide synthase (N5-CAIR synthase) (EC 6.3.4.18) (5-(carboxyamino)imidazole ribonucleotide synthetase)	21.5913	22.7397	21.6126
A0A0H2ZIH1	Uncharacterized protein	NaN	NaN	NaN
A0A0H2ZIH7	Probable histidine/phenylalanine ammonia-lyase	NaN	NaN	NaN
A0A0H2ZII0	Biotin carboxylase (EC 6.3.4.14) (Acetyl-coenzyme A carboxylase biotin carboxylase subunit A)	20.1029	18.5148	18.869
A0A0H2ZII1	Uncharacterized protein	NaN	NaN	NaN
A0A0H2ZII2	HDOD domain-containing protein	19.4539	13.6564	NaN
A0A0H2ZII3	Putative permease for cytosine/purines, uracil, thiamine, allantoin	NaN	NaN	NaN
A0A0H2ZII4	Putative glycosyl transferase	NaN	NaN	NaN
A0A0H2ZII5	Phage_base_V domain-containing protein	NaN	NaN	NaN
A0A0H2ZII6	Uncharacterized protein	19.0758	15.6102	15.418
A0A0H2ZII8	Histidine utilization genes repressor protein	17.9707	18.9499	15.2492
A0A0H2ZII9	Putative binding protein component of ABC transporter	19.3553	21.5138	21.7982
A0A0H2ZIJ0	Putative carbamoyltransferase	19.0683	18.0578	18.4325
A0A0H2ZIJ3	Lactoylglutathione lyase (EC 4.4.1.5) (Glyoxalase I)	15.7164	20.1417	19.2002
A0A0H2ZIJ4	Putative ABC transporter, periplasmic substrate-binding protein	NaN	18.9466	18.188
A0A0H2ZIJ5	Putative lipoprotein	16.5946	18.2141	18.584
A0A0H2ZIJ7	Glycosyltransferase WbpX	16.7608	13.6281	NaN
A0A0H2ZIJ8	Lipopolysaccharide core biosynthesis protein WaaG	NaN	NaN	NaN
A0A0H2ZIJ9	Putative lipoprotein	15.8766	13.7669	NaN
A0A0H2ZIK1	DUF4124 domain-containing protein	NaN	18.6221	17.3937
A0A0H2ZIK7	Putative carboxyl-terminal protease	16.6758	15.5326	NaN
A0A0H2ZIL0	Putative ABC-type amino acid transporter	NaN	17.7892	16.4737
A0A0H2ZIL3	Putative dehydrogenase	17.0233	18.5616	18.17
A0A0H2ZIL4	Pyruvate dehydrogenase E1 component (EC 1.2.4.1)	20.518	17.3811	20.7764
A0A0H2ZIL6	Putative glycosyl transferase	NaN	NaN	NaN
A0A0H2ZIL7	Putative ABC-type amino acid transporter	18.9687	19.6116	19.6421
A0A0H2ZIL8	Putative ABC transporter, periplasmic amino acid-binding protein	22.9616	24.331	24.289
A0A0H2ZIL9	Methyltransf_11 domain-containing protein	NaN	NaN	NaN
A0A0H2ZIM0	Putative small-conductance mechanosensitive channel protein	18.7635	16.0357	16.5206
A0A0H2ZIM6	Putative ATPase nvolved in chromosome partitioning	NaN	NaN	NaN
A0A0H2ZIM7	Glucose-1-phosphate thymidylyltransferase (EC 2.7.7.24)	18.484	21.3569	21.1241
A0A0H2ZIM8	Bifunctional glutamine synthetase adenylyltransferase/adenylyl-removing enzyme (ATP:glutamine synthetase adenylyltransferase) (ATase) [Includes: Glutamine synthetase adenylyl-L-tyrosine phosphorylase (EC 2.7.7.89) (Adenylyl removase) (AR) (AT-N); Glutamine synthetase adenylyl transferase (EC 2.7.7.42) (Adenylyl transferase) (AT) (AT-C)]	17.2166	15.6947	NaN
A0A0H2ZIN3	Putative acyl-CoA dehydrogenase	15.5065	18.0127	17.9116
A0A0H2ZIN4	dTDP-glucose 4,6-dehydratase (EC 4.2.1.46)	16.8958	20.7979	20.4894
A0A0H2ZIN6	Putative universal stress protein	NaN	NaN	NaN
A0A0H2ZIN7	Carbamate kinase	NaN	NaN	NaN
A0A0H2ZIN9;A0A0H2Z951	Probable two-component response regulator	NaN	NaN	NaN
A0A0H2ZIP1	Putative LysM domain protein	24.1694	NaN	19.9649
A0A0H2ZIP3	Arginine deiminase (ADI) (EC 3.5.3.6) (Arginine dihydrolase) (AD)	22.5942	23.8939	23.9455
A0A0H2ZIP4	Malic enzyme	23.9001	24.7328	23.8186
A0A0H2ZIP5	Type 4 fimbrial biogenesis outer membrane protein PilQ	18.3819	NaN	16.2952
A0A0H2ZIP7	Putative N-acetylmuramoyl-L-alanine amidase family protein	17.0169	14.8178	14.3474
A0A0H2ZIP8	Putative DP compound hydrolase	NaN	16.4157	16.5472
A0A0H2ZIP9	Penicillin-binding protein 1A (EC 2.4.1.129) (EC 3.4.16.4)	NaN	NaN	NaN
A0A0H2ZIQ1	Putative acyl-CoA dehydrogenase	15.3262	16.7758	15.841
A0A0H2ZIQ2	Putative cytochrome c-type protein	17.9766	18.3566	17.8781
A0A0H2ZIQ3	Putative oxidoreductase, molybdopterin-binding	20.8384	19.8271	20.0605
A0A0H2ZIQ5	Putative poly(Hydroxyalcanoate) granule associated protein	NaN	NaN	NaN
A0A0H2ZIQ6	acidPPc domain-containing protein	NaN	NaN	NaN
A0A0H2ZIQ7	Putative thioesterase	17.7051	17.9252	17.0916
A0A0H2ZIQ8	Putative transcriptional regulator, TetR family	17.8366	16.037	16.6018
A0A0H2ZIR0	Two-component response regulator OmpR	20.2446	18.3439	NaN
A0A0H2ZIR2	Putative nitroreductase	18.5183	21.4102	20.5369
A0A0H2ZIR3	Ribosomal RNA small subunit methyltransferase E (EC 2.1.1.193)	NaN	NaN	NaN
A0A0H2ZIR4	Putative ABC transporter, periplasmic binding protein	23.2807	24.3983	23.9486
A0A0H2ZIR6	Proline iminopeptidase (PIP) (EC 3.4.11.5) (Prolyl aminopeptidase)	20.3192	21.3562	21.6147
A0A0H2ZIR7	Putative carboxypeptidase	19.8365	20.9683	18.6719
A0A0H2ZIR8	Putative amino acid ABC transporter, periplasmic amino acid-binding protein	22.2033	23.0532	21.221
A0A0H2ZIS4	Putative iron ABC transporter, periplasmic iron-binding protein	16.4582	19.2995	16.9045
A0A0H2ZIS6	Uncharacterized protein	NaN	NaN	NaN
A0A0H2ZIS8	Putative general secretory pathway related protein	19.2705	14.5059	15.3242
A0A0H2ZIT2	Putative amino acid transporter permease protein	NaN	NaN	NaN
A0A0H2ZIT3	Aminomethyltransferase (EC 2.1.2.10) (Glycine cleavage system T protein)	NaN	NaN	NaN
A0A0H2ZIT4	EVE domain-containing protein	NaN	16.7633	14.8157
A0A0H2ZIT6	Putative ABC-type phosphate/phosphonate transport system, periplasmic component	NaN	NaN	NaN
A0A0H2ZIT7	Uncharacterized protein	NaN	NaN	NaN
A0A0H2ZIT8	Putative oxidoreductase, zinc-binding	18.3347	15.4028	15.5814
A0A0H2ZIU2	Putative chlorohydrolase	22.4298	22.7533	22.9166
A0A0H2ZIU3	Thioredoxin	23.038	22.3101	22.4044
A0A0H2ZIU4	Outer membrane lipoprotein Blc	NaN	NaN	NaN
A0A0H2ZIU6	Putative membrane fusion protein	17.6644	NaN	16.5161
A0A0H2ZIU7	Esterase EstA	21.8702	21.9162	21.5564
A0A0H2ZIU8	Glyoxalase	20.4231	21.924	21.7741
A0A0H2ZIU9	Uncharacterized protein	16.8177	15.7003	15.6235
A0A0H2ZIV2	50S ribosomal subunit assembly factor BipA (EC 3.6.5.-) (GTP-binding protein BipA)	NaN	NaN	NaN
A0A0H2ZIV4	Glutamine synthetase (EC 6.3.1.2)	21.1353	20.1056	19.4533
A0A0H2ZIV5	Small-conductance mechanosensitive channel	NaN	NaN	NaN
A0A0H2ZIV6	DUF4124 domain-containing protein	NaN	NaN	NaN
A0A0H2ZIV8	Alginate regulatory protein AlgQ	NaN	NaN	NaN
A0A0H2ZIV9	Delta-aminolevulinic acid dehydratase (EC 4.2.1.24)	23.1315	22.4087	22.4421
A0A0H2ZIW0	Histidine kinase (EC 2.7.13.3)	NaN	NaN	NaN
A0A0H2ZIW1	Beta sliding clamp	23.036	22.4796	23.5366
A0A0H2ZIW2	Glutaredoxin	16.292	16.6104	NaN
A0A0H2ZIW4	Putative rhodanese-like domain protein	NaN	NaN	NaN
A0A0H2ZIW5	DNA-3-methyladenine glycosidase I	NaN	NaN	NaN
A0A0H2ZIW7	Alginate regulatory protein AlgP	22.9924	19.3302	23.4666
A0A0H2ZIX2	Imidazole glycerol phosphate synthase subunit HisH (EC 4.3.2.10) (IGP synthase glutaminase subunit) (EC 3.5.1.2) (IGP synthase subunit HisH) (ImGP synthase subunit HisH) (IGPS subunit HisH)	19.4579	21.2731	20.7919
A0A0H2ZIX5	Putative short-chain alcohol dehydrogenase	17.7621	17.9559	17.5959
A0A0H2ZIX7	Putative amino acid ABC transporter, permease protein	20.504	NaN	18.2039
A0A0H2ZIX8	Putative amino acid ABC transporter, permease protein	NaN	NaN	NaN
A0A0H2ZIY0	Uncharacterized protein	19.874	18.8659	20.8622
A0A0H2ZIY2	dTDP-4-dehydrorhamnose 3,5-epimerase (EC 5.1.3.13) (Thymidine diphospho-4-keto-rhamnose 3,5-epimerase)	21.6946	23.2601	22.6701
A0A0H2ZIY4	Histidine kinase (EC 2.7.13.3)	NaN	NaN	NaN
A0A0H2ZIY9	Arginine/ornithine antiporter	17.0724	NaN	15.9076
A0A0H2ZIZ0	Putative beta-ketoacyl synthase	19.2036	18.9557	19.8468
A0A0H2ZIZ5	Uncharacterized protein	NaN	17.4246	18.2877
A0A0H2ZIZ8	Uncharacterized protein	NaN	NaN	NaN
A0A0H2ZJ00	Osmotically inducible protein OsmC	18.6504	20.5055	17.2958
A0A0H2ZJ02	Diaminopimelate decarboxylase (DAP decarboxylase) (DAPDC) (EC 4.1.1.20)	19.668	20.2652	20.31
A0A0H2ZJ03	Putative 3-hydroxyacyl-CoA dehydrogenase, NAD binding domain	NaN	NaN	NaN
A0A0H2ZJ04	Chorismate mutase (EC 5.4.99.5)	17.9468	17.9693	16.1849
A0A0H2ZJ10	Nitrogen regulatory protein PII	20.7552	17.7837	17.3078
A0A0H2ZJ16	Putative transcriptional accessory protein	NaN	NaN	NaN
A0A0H2ZJ18	Cytochrome c5	19.3608	17.3516	18.4725
A0A0H2ZJ20	4HBT domain-containing protein	15.1843	17.8084	15.1899
A0A0H2ZJ22	Uncharacterized protein	NaN	18.2062	16.257
A0A0H2ZJ23	Alanine racemase (EC 5.1.1.1)	19.0614	23.0369	22.646
A0A0H2ZJ24	Uncharacterized protein	NaN	NaN	NaN
A0A0H2ZJ25	Putative adenylate cyclase	19.0985	18.0343	18.1254
A0A0H2ZJ26	Putative cardiolipin synthase	NaN	NaN	NaN
A0A0H2ZJ28	Putative ClpA/B-type chaperone	18.5959	14.5468	15.0372
A0A0H2ZJ29	Glycine dehydrogenase (decarboxylating) (EC 1.4.4.2) (Glycine cleavage system P-protein) (Glycine decarboxylase) (Glycine dehydrogenase (aminomethyl-transferring))	17.7441	18.0492	20.0347
A0A0H2ZJ30	Glycine cleavage system H protein	20.3457	22.1548	23.0388
A0A0H2ZJ31	50S ribosomal protein L33	NaN	NaN	NaN
A0A0H2ZJ32	Putative aldehyde dehydrogenase	20.5842	20.0819	22.5079
A0A0H2ZJ38	Aminopeptidase P	20.7951	20.1277	21.5706
A0A0H2ZJ39	Uncharacterized protein	NaN	NaN	NaN
A0A0H2ZJ42	Guanosine-3',5'-bis(diphosphate) 3'-diphosphatase (EC 3.1.7.2)	17.1838	14.4459	NaN
A0A0H2ZJ45	Putative ATP-binding/permease fusion ABC transporter	NaN	NaN	NaN
A0A0H2ZJ47	Putative epimerase	15.8372	16.3573	16.6908
A0A0H2ZJ48	Putative aromatic hydrocarbon reductase	NaN	19.0255	19.2449
A0A0H2ZJ50	Uncharacterized protein	NaN	NaN	NaN
A0A0H2ZJ52	Putative DNA-binding protein HU family	19.7673	16.8152	NaN
A0A0H2ZJ53	Polyphosphate kinase (EC 2.7.4.1) (ATP-polyphosphate phosphotransferase) (Polyphosphoric acid kinase)	17.9417	NaN	18.4665
A0A0H2ZJ54	Exopolyphosphatase (EC 3.6.1.11)	NaN	NaN	NaN
A0A0H2ZJ55	Putative lipoprotein	NaN	13.9445	16.6662
A0A0H2ZJ57	Putative acyltransferase	NaN	NaN	NaN
A0A0H2ZJ60	ATP-dependent DNA helicase RecG (EC 3.6.4.12)	NaN	NaN	NaN
A0A0H2ZJ61	Phosphate regulon transcriptional regulatory protein PhoB	NaN	NaN	NaN
A0A0H2ZJ65	Phosphate-specific transport system accessory protein PhoU	21.7215	18.299	19.0775
A0A0H2ZJ67	Putative long-chain acyl-CoA thioester hydrolase	17.7104	16.6239	17.9588
A0A0H2ZJ68	Putative enzyme of heme biosynthesis	17.3962	14.5346	NaN
A0A0H2ZJ76	Phosphate transport system permease protein PstA	NaN	NaN	NaN
A0A0H2ZJ78	Uncharacterized protein	19.188	19.638	19.2425
A0A0H2ZJ79	Nonspecific ribonucleoside hydrolase	23.0895	24.1888	22.599
A0A0H2ZJ87	Protocatechuate 3,4-dioxygenase, beta subunit	18.8748	17.4761	18.021
A0A0H2ZJ93	Putative RND efflux transporter	19.7912	15.4045	19.3708
A0A0H2ZJ94	V4R domain-containing protein	NaN	NaN	NaN
A0A0H2ZJ97	Nucleoside diphosphate kinase regulator	NaN	20.9291	17.8184
A0A0H2ZJ98	Aspartate ammonia-lyase (Aspartase) (EC 4.3.1.1)	NaN	NaN	NaN
A0A0H2ZJA2	Putative transcarboxylase subunit	18.7157	16.2501	16.4433
A0A0H2ZJA6	Uncharacterized protein	17.278	18.0148	16.5189
A0A0H2ZJA7	Glucose-6-phosphate 1-dehydrogenase (G6PD) (EC 1.1.1.49)	NaN	NaN	NaN
A0A0H2ZJA8	Magnesium/cobalt transport protein	17.7592	NaN	17.2314
A0A0H2ZJA9	Phosphorylcholine phosphatase	18.4743	18.227	18.58
A0A0H2ZJB0	DNA helicase (EC 3.6.4.12)	NaN	NaN	NaN
A0A0H2ZJB4	Putative acetyl-CoA hydrolase/transferase	NaN	NaN	NaN
A0A0H2ZJB6	Uncharacterized protein	NaN	NaN	NaN
A0A0H2ZJB7	Sarcosine oxidase, beta subunit	NaN	17.2357	17.982
A0A0H2ZJB9	D-amino acid dehydrogenase (EC 1.4.99.-)	18.8836	18.1613	19.6885
A0A0H2ZJC0	GDP-mannose 4,6-dehydratase (EC 4.2.1.47) (GDP-D-mannose dehydratase)	20.2746	21.3092	20.867
A0A0H2ZJC2	Glutathione-independent formaldehyde dehydrogenase	19.8586	19.0589	20.1078
A0A0H2ZJC3	Putative Glycine/D-amino acid oxidase	19.8242	18.3398	19.1672
A0A0H2ZJC7	Cupin_3 domain-containing protein	21.129	21.9838	21.8342
A0A0H2ZJC8	N5-carboxyaminoimidazole ribonucleotide mutase (N5-CAIR mutase) (EC 5.4.99.18) (5-(carboxyamino)imidazole ribonucleotide mutase)	23.7453	23.5968	23.5691
A0A0H2ZJD4	Putative transcriptional regulator, GntR family	NaN	NaN	NaN
A0A0H2ZJD6	NAD(P) transhydrogenase subunit beta (EC 7.1.1.1) (Nicotinamide nucleotide transhydrogenase subunit beta)	NaN	NaN	NaN
A0A0H2ZJD7	Putative thioesterase	18.7134	18.7907	18.6626
A0A0H2ZJD8	Leucine responsive regulatory protein	15.9625	14.2669	NaN
A0A0H2ZJE1	Guanylate kinase (EC 2.7.4.8) (GMP kinase)	NaN	NaN	NaN
A0A0H2ZJE2	Putative pyridoxal-dependent aminotransferase	20.0571	20.3668	19.0762
A0A0H2ZJE4	Putative spore maturation protein	NaN	NaN	NaN
A0A0H2ZJE6	Coenzyme A biosynthesis bifunctional protein CoaBC (DNA/pantothenate metabolism flavoprotein) (Phosphopantothenoylcysteine synthetase/decarboxylase) (PPCS-PPCDC) [Includes: Phosphopantothenoylcysteine decarboxylase (PPC decarboxylase) (PPC-DC) (EC 4.1.1.36) (CoaC); Phosphopantothenate--cysteine ligase (EC 6.3.2.5) (CoaB) (Phosphopantothenoylcysteine synthetase) (PPC synthetase) (PPC-S)]	18.027	18.3292	19.2518
A0A0H2ZJE7	Uncharacterized protein	NaN	NaN	NaN
A0A0H2ZJE8	Histidine kinase (EC 2.7.13.3)	NaN	NaN	NaN
A0A0H2ZJF2	Cytochrome c4	22.4237	22.7563	22.4451
A0A0H2ZJF5	Putative alpha helix protein	NaN	20.1995	18.7075
A0A0H2ZJF7	Vitamin B12-dependent ribonucleotide reductase (EC 1.17.4.1)	NaN	NaN	NaN
A0A0H2ZJF8	Putative exported protein	NaN	22.1059	19.7362
A0A0H2ZJG0	ABC subunit of A-band LPS efflux transporter	16.2275	NaN	15.5394
A0A0H2ZJG2	Putative two-component response regulator	18.9675	18.6048	18.7211
A0A0H2ZJG3	Putative signal transduction protein	NaN	NaN	NaN
A0A0H2ZJG6	Putative glycosyltransferase	NaN	NaN	NaN
A0A0H2ZJG9	Putative beta-lactamase	NaN	NaN	NaN
A0A0H2ZJH0	Putative glycine betaine/L-proline ABC transporter, periplasmic component	21.0649	21.4513	22.0364
A0A0H2ZJH8	Putative glycine betaine/L-proline ABC transporter, periplasmic substrate-binding protein	NaN	NaN	NaN
A0A0H2ZJH9	Phosphate ABC transporter, permease protein	NaN	NaN	NaN
A0A0H2ZJI1	CENP-V/GFA domain-containing protein	17.3409	17.6528	18.0711
A0A0H2ZJJ5	Putative periplasmic transport protein	21.5647	22.0462	21.8668
A0A0H2ZJJ6	Putative membrane protein	NaN	NaN	NaN
A0A0H2ZJJ9	Putative translation initiation inhibitor, yjgF family	NaN	NaN	NaN
A0A0H2ZJK0	L-threonine aldolase (EC 4.1.2.48)	22.0985	22.309	22.6201
A0A0H2ZJK4	Sarcosine oxidase alpha subunit	NaN	17.1053	17.6318
A0A0H2ZJK7	DNA polymerase I (EC 2.7.7.7)	16.4532	16.7047	NaN
A0A0H2ZJK8	Uncharacterized protein	23.7257	23.9066	23.928
A0A0H2ZJL6	Putative lysin domain	NaN	NaN	NaN
A0A0H2ZJL8	Putative acetyltransferase, GNAT family	16.6444	15.3374	NaN
A0A0H2ZJL9	Putative glucose-6-phosphate 1-epimerase (EC 5.1.3.15)	16.0181	17.6844	17.7157
A0A0H2ZJM2	Alcohol dehydrogenase, zinc-containing	22.9972	23.7482	22.984
A0A0H2ZJM4	Putative transcriptional regulator, RpiR family	NaN	NaN	NaN
A0A0H2ZJN2	Putative short chain dehydrogenase	NaN	NaN	NaN
A0A0H2ZJN6	Potential phenazine-modifying enzyme	22.3079	23.5615	23.2603
A0A0H2ZJP2	Uncharacterized protein	NaN	NaN	NaN
A0A0H2ZJP3	Protein TonB	NaN	NaN	NaN
A0A0H2ZJQ2	Putative permease	NaN	NaN	NaN
A0A0H2ZJQ5	Putative beta-lactamase	16.4505	18.775	19.3918
A0A0H2ZJR3	Succinate-semialdehyde dehydrogenase, NADP-dependent activity	15.1082	20.4865	21.2254
A0A0H2ZJR5	Uncharacterized protein	17.4379	19.648	17.8244
A0A0H2ZJR7	Uncharacterized protein	NaN	NaN	NaN
A0A0H2ZJR8	Cupin_2 domain-containing protein	NaN	NaN	NaN
A0A0H2ZJR9	Two-component response regulator AlgB	NaN	NaN	NaN
A0A0H2ZJS1	DNA gyrase subunit B (EC 5.6.2.2)	21.3101	17.4526	17.8265
A0A0H2ZJS2	Diguanylate cyclase DgcP (EC 2.7.7.65)	16.5536	18.9638	NaN
A0A0H2ZJS3	Putative putative transcriptional regulator	18.2713	15.1501	14.476
A0A0H2ZJS6	Putative hydrolase	NaN	NaN	NaN
A0A0H2ZJS7	Putative 2-OH-lauroyltransferase	NaN	NaN	NaN
A0A0H2ZJS9	Sulfate transport protein CysA	18.3793	NaN	17.6623
A0A0H2ZJT2	Uncharacterized protein	19.8865	17.5635	17.6779
A0A0H2ZJT4	Putative amidase	18.3523	20.3333	20.6184
A0A0H2ZJT8	Putative lipoprotein	13.9913	16.4015	13.6729
A0A0H2ZJU0	Putative Sco1/SenC family protein	18.6466	16.03	14.6071
A0A0H2ZJU1	Quinone oxidoreductase	19.5313	20.8683	17.1626
A0A0H2ZJU4	Glutamine amidotransferase	17.5422	19.2755	18.9786
A0A0H2ZJV0	SMI1_KNR4 domain-containing protein	NaN	NaN	NaN
A0A0H2ZJV2	Putative aldehyde dehydrogenase	18.741	19.4106	19.7787
A0A0H2ZJV5	Putative lysophospholipase	NaN	NaN	NaN
A0A0H2ZJV9	Uncharacterized protein	16.6975	16.1202	19.3232
A0A0H2ZJW1	Putative hydrolase	20.6572	21.0922	21.1385
A0A0H2ZJW3	Putative glutamate-1-semialdehyde aminotransferase	18.7947	20.0903	19.086
A0A0H2ZJW4	Putative membrane protein	NaN	NaN	NaN
A0A0H2ZJW5	Putative oxidoreductase, FAD-binding	17.0784	18.9016	18.4829
A0A0H2ZJW8	Tim44 domain-containing protein	NaN	17.8995	17.4922
A0A0H2ZJW9	Probable chromosome-partitioning protein ParB	NaN	NaN	NaN
A0A0H2ZJX2	Transcriptional regulator PcaQ	18.175	17.6614	NaN
A0A0H2ZJX7	Uncharacterized protein	19.4931	17.309	18.0579
A0A0H2ZJY6	Shikimate dehydrogenase (NADP(+)) (SDH) (EC 1.1.1.25)	16.4537	17.2773	NaN
A0A0H2ZJZ1	Histidine kinase (EC 2.7.13.3)	NaN	NaN	NaN
A0A0H2ZJZ3	Glutamine--fructose-6-phosphate aminotransferase [isomerizing] (EC 2.6.1.16) (D-fructose-6-phosphate amidotransferase) (GFAT) (Glucosamine-6-phosphate synthase) (Hexosephosphate aminotransferase) (L-glutamine--D-fructose-6-phosphate amidotransferase)	20.4268	22.1069	22.0508
A0A0H2ZJZ5	Gly-zipper_Omp domain-containing protein	20.173	18.0283	20.0347
A0A0H2ZJZ6	Arylsulfatase	NaN	NaN	NaN
A0A0H2ZJZ9	Chromosome partitioning protein	18.0364	16.6857	16.8168
A0A0H2ZK01	Uncharacterized protein	15.7055	17.7267	17.048
A0A0H2ZK05	D,D-heptose 1,7-bisphosphate phosphatase (EC 3.1.3.-)	16.5242	17.6068	18.0783
A0A0H2ZK06	Uncharacterized protein	22.3239	23.8584	22.6132
A0A0H2ZK10	Glutathione hydrolase proenzyme (EC 2.3.2.2) (EC 3.4.19.13) [Cleaved into: Glutathione hydrolase large chain; Glutathione hydrolase small chain]	15.865	18.8189	16.2764
A0A0H2ZK15	Putative carbonic anhydrases	23.2631	23.8545	23.7393
A0A0H2ZK18	Peptide deformylase (PDF) (EC 3.5.1.88) (Polypeptide deformylase)	NaN	18.5061	18.0674
A0A0H2ZK20	Putative dihydrodipicolinate synthetase	NaN	NaN	NaN
A0A0H2ZK21	Phage_base_V domain-containing protein	NaN	NaN	NaN
A0A0H2ZK22	Putative peptidase	19.2783	20.948	21.6049
A0A0H2ZK23	Phospholipase C, PlcB	16.9588	18.8387	17.5296
A0A0H2ZK25	3-oxoadipyl-CoA thiolase (EC 2.3.1.174)	20.6139	20.3814	21.2698
A0A0H2ZK27	Phage_base_V domain-containing protein	NaN	NaN	NaN
A0A0H2ZK33	Uncharacterized protein	16.8294	18.668	17.7822
A0A0H2ZK36	Tryptophan synthase beta chain (EC 4.2.1.20)	18.8316	19.8058	18.862
A0A0H2ZK38	DUF4426 domain-containing protein	NaN	18.9271	18.1448
A0A0H2ZK39	Cytochrome c oxidase subunit 2 (EC 7.1.1.9)	NaN	NaN	NaN
A0A0H2ZK45	SURF1-like protein	NaN	NaN	NaN
A0A0H2ZK46	Cytochrome c oxidase subunit 1 (EC 7.1.1.9)	NaN	NaN	NaN
A0A0H2ZK48	Uncharacterized protein	NaN	NaN	NaN
A0A0H2ZK52	Glutathione synthetase (EC 6.3.2.3) (GSH synthetase) (GSH-S) (GSHase) (Glutathione synthase)	21.7489	21.969	21.6273
A0A0H2ZK53	Putative transcriptional regulator	NaN	NaN	NaN
A0A0H2ZK55	Putative hemolysin	22.3363	23.5655	22.835
A0A0H2ZK59	Putative metallo-beta-lactamase	20.2873	22.3235	22.0385
A0A0H2ZK60	Putative lipoprotein	NaN	NaN	NaN
A0A0H2ZK64	Alkyl hydroperoxide reductase subunit F	19.4291	19.7989	18.9122
A0A0H2ZK66	Beta-alanine--pyruvate transaminase	17.9082	20.5092	18.421
A0A0H2ZK69	Putative nucleoside 2-deoxyribosyltransferase	21.0965	21.6298	22.1571
A0A0H2ZK71	Oligopeptidase A (EC 3.4.24.70)	20.2454	22.2636	21.2566
A0A0H2ZK72	Putative outer membrane ferric siderophore receptor	NaN	NaN	NaN
A0A0H2ZK79	Ubiq_cyt_C_chap domain-containing protein	NaN	NaN	NaN
A0A0H2ZK81	Putative acyl-CoA transferase	21.2827	22.656	21.8214
A0A0H2ZK86	Putative decarboxylase	24.192	22.6802	23.6313
A0A0H2ZK87	Putative membrane-bound protease	17.9118	NaN	14.6376
A0A0H2ZK90	Protocatechuate 3,4-dioxygenase, alpha subunit	18.2205	16.8145	17.3172
A0A0H2ZK92	Putative major cold shock protein	22.668	23.0112	20.3691
A0A0H2ZK93	Uncharacterized protein	NaN	NaN	NaN
A0A0H2ZK95	Putative transcriptional regulator, LysR family	NaN	14.9239	16.7749
A0A0H2ZK97	Zn_protease domain-containing protein	NaN	16.9131	19.7806
A0A0H2ZKA9	Putative binding protein component of ABC transporter	16.952	16.801	16.6381
A0A0H2ZKB1	Spermidine/putrescine import ATP-binding protein PotA (EC 7.6.2.11)	NaN	NaN	NaN
A0A0H2ZKB2	Carbonic anhydrase (EC 4.2.1.1) (Carbonate dehydratase)	17.5902	20.0121	17.5152
A0A0H2ZKB4	Uncharacterized protein	18.9438	22.4713	19.6522
A0A0H2ZKB6	Putative chemotaxis transducer	NaN	NaN	NaN
A0A0H2ZKC2	Putative molybdenum transport regulator	NaN	NaN	NaN
A0A0H2ZKC4	D-3-phosphoglycerate dehydrogenase (EC 1.1.1.399) (EC 1.1.1.95) (2-oxoglutarate reductase)	18.0709	16.5848	15.4485
A0A0H2ZKC5	5-oxoprolinase subunit A (5-OPase subunit A) (EC 3.5.2.9) (5-oxoprolinase (ATP-hydrolyzing) subunit A)	NaN	NaN	NaN
A0A0H2ZKD0	Putative biotin biosynthesis protein bioH	NaN	16.8965	15.4934
A0A0H2ZKD5	Putative acyl-CoA dehydrogenase	18.391	19.6264	19.1504
A0A0H2ZKD9	Malonate decarboxylase alpha subunit	17.9282	16.94	16.1404
A0A0H2ZKE1	Phosphoenolpyruvate--protein phosphotransferase (EC 2.7.3.9)	NaN	NaN	NaN
A0A0H2ZKE2	3-oxoadipate CoA-transferase (EC 2.8.3.6)	21.1148	21.1154	21.1677
A0A0H2ZKE3	Cytochrome c-551 (Cytochrome c551)	NaN	NaN	NaN
A0A0H2ZKE4	Guanine deaminase (Guanase) (EC 3.5.4.3) (Guanine aminohydrolase)	15.8149	16.4079	16.0573
A0A0H2ZKE7	Beta-ketoadipate enol-lactone hydrolase	19.0043	20.94	20.1871
A0A0H2ZKE8	Nitric-oxide reductase subunit C	NaN	NaN	NaN
A0A0H2ZKF0	Putative transcriptional regulator, IclR family	NaN	NaN	NaN
A0A0H2ZKF3	Protease PfpI	NaN	17.3835	18.7074
A0A0H2ZKG0	Aldehyde dehydrogenase	19.4154	19.2048	20.6014
A0A0H2ZKG2	Putative exported protein	22.5356	18.8208	21.3346
A0A0H2ZKG5	3-carboxy-cis,cis-muconate cycloisomerase	18.929	10.7468	NaN
A0A0H2ZKG8	Cell division protein FtsX	NaN	NaN	NaN
A0A0H2ZKH1	Putative RND efflux membrane fusion protein	NaN	NaN	NaN
A0A0H2ZKH3	Fructose-1,6-bisphosphate aldolase (FBP aldolase) (EC 4.1.2.13)	16.2408	16.4031	16.7381
A0A0H2ZKH5	Putative YGGT family protein	NaN	NaN	NaN
A0A0H2ZKH9	Putative cation efflux system protein	NaN	NaN	NaN
A0A0H2ZKI3	DUF4375 domain-containing protein	NaN	NaN	NaN
A0A0H2ZKI6	Putative CBS domain	17.1633	20.8355	20.5607
A0A0H2ZKI7	Type IV pili methyl-accepting chemotaxis transducer PilJ	19.5739	16.9835	16.6234
A0A0H2ZKJ0	Uncharacterized protein	NaN	NaN	NaN
A0A0H2ZKJ2	7,8-dihydroneopterin aldolase (EC 4.1.2.25)	NaN	18.5935	16.9368
A0A0H2ZKJ3	Uncharacterized protein	18.7352	18.3129	16.5691
A0A0H2ZKJ4	Putative monoamine oxidase	NaN	NaN	NaN
A0A0H2ZKJ8	Major intrinsic multiple antibiotic resistance efflux outer membrane protein OprM	22.6853	17.9729	19.5376
A0A0H2ZKJ9	Putative DnaJ-like protein DjlA	NaN	NaN	NaN
A0A0H2ZKK4	Spermidine/putrescine import ATP-binding protein PotA (EC 7.6.2.11)	14.8716	NaN	15.7473
A0A0H2ZKK6	Putative response regulator	NaN	NaN	NaN
A0A0H2ZKK8	Putative NAD(P) transhydrogenase, subunit alpha part 1	17.241	19.5046	17.351
A0A0H2ZKK9	N-carbamoyl-beta-alanine amidohydrolase	NaN	17.8215	18.2613
A0A0H2ZKL5	Putative phage baseplate assembly protein	14.2843	17.4765	17.1631
A0A0H2ZKL6	RNA helicase DbpA	NaN	NaN	NaN
A0A0H2ZKL7	Sulfate transport system permease protein CysT	NaN	NaN	NaN
A0A0H2ZKM4	Putative malonate utilization transcriptional regulator	NaN	NaN	NaN
A0A0H2ZKM5	N-carbamoylputrescine amidohydrolase	NaN	17.9616	15.9277
A0A0H2ZKM6	Putative major tail protein V	15.3491	16.3371	16.3402
A0A0H2ZKM8	Putative hydroxamate-type ferrisiderophore receptor	NaN	NaN	NaN
A0A0H2ZKM9	Putrescine aminotransferase	23.1244	23.0356	22.7636
A0A0H2ZKN4	Putative penicillin amidase	20.3647	18.9336	18.8398
A0A0H2ZKN6	3-oxoadipate CoA-transferase (EC 2.8.3.6)	20.2669	20.212	20.5609
A0A0H2ZKP0	Putative HIT family protein	21.2319	21.243	20.9655
A0A0H2ZKP1	Stress response kinase A (EC 2.7.11.1) (Serine/threonine-protein kinase SrkA)	18.4568	14.4013	15.1302
A0A0H2ZKP2	Gamma-carboxymuconolactone decarboxylase	NaN	NaN	NaN
A0A0H2ZKP3	Putative binding protein component of ABC transporter	21.6684	20.7531	20.0152
A0A0H2ZKP4	Histidinol-phosphatase (HolPase) (EC 3.1.3.15)	15.7422	18.0502	17.2759
A0A0H2ZKP5	Protoporphyrinogen IX oxidase (PPO) (EC 1.3.99.-)	14.0514	NaN	14.7314
A0A0H2ZKP6	Putative transcriptional regulator, LysR family	NaN	NaN	NaN
A0A0H2ZKQ0	Putative hydrolase	NaN	15.3461	16.8118
A0A0H2ZKQ1	Tyrosine--tRNA ligase (EC 6.1.1.1) (Tyrosyl-tRNA synthetase) (TyrRS)	20.0931	19.5402	17.3261
A0A0H2ZKQ4	4-aminobutyrate aminotransferase	23.3361	24.0308	23.8689
A0A0H2ZKQ5	Uncharacterized protein	18.2267	21.5739	22.6633
A0A0H2ZKQ6	Putative acyl-CoA dehydrogenase	19.5525	20.7802	20.4379
A0A0H2ZKR6	Glycerophosphoryl diester phosphodiesterase, periplasmic	17.0579	15.7857	15.8772
A0A0H2ZKS0	Ammonium transporter	NaN	NaN	NaN
A0A0H2ZKS1	Sulfate transport protein CysW	NaN	NaN	NaN
A0A0H2ZKS2	Transcriptional regulator Dnr	NaN	NaN	NaN
A0A0H2ZKS3	Uncharacterized protein	NaN	NaN	NaN
A0A0H2ZKS8	Anaerobically-induced outer membrane porin OprE	21.0298	19.9913	19.721
A0A0H2ZKS9	DUF3327 domain-containing protein	NaN	18.4089	17.0789
A0A0H2ZKT0	Putative dehydrogenase	17.999	16.6304	18.0741
A0A0H2ZKT2	Glutamine synthetase	NaN	NaN	NaN
A0A0H2ZKT5	Signal recognition particle receptor FtsY (SRP receptor)	NaN	NaN	NaN
A0A0H2ZKT7	Probable glutathione S-transferase	NaN	NaN	NaN
A0A0H2ZKT8	Transketolase (EC 2.2.1.1)	18.735	20.7842	20.8364
A0A0H2ZKU0	DUF6436 domain-containing protein	18.9082	NaN	16.4669
A0A0H2ZKU2	MliC domain-containing protein	NaN	NaN	NaN
A0A0H2ZKU8	Putative periplasmic protein	16.8582	NaN	15.8871
A0A0H2ZKV0	Putative fumarylacetoacetate hydrolase family protein	18.7078	20.306	19.4279
A0A0H2ZKV2;A0A0H2Z963	Uncharacterized protein	17.1835	16.9163	17.7668
A0A0H2ZKV3	Putative transcriptional regulator	NaN	NaN	NaN
A0A0H2ZKV4	Polyhydroxyalkanoate synthesis protein PhaF	NaN	16.886	19.964
A0A0H2ZKV5	Putative binding protein component of ABC transporter	18.6498	18.4012	17.5991
A0A0H2ZKV7	Probable cystathionine gamma-lyase	23.2932	23.3218	23.4063
A0A0H2ZKV8	Putative outer membrane biogenesis protein	18.6546	NaN	14.8541
A0A0H2ZKW1	Putative integral membrane protein	17.4941	17.2199	17.5353
A0A0H2ZKW4	N-acetyltransferase domain-containing protein	NaN	NaN	NaN
A0A0H2ZKX3	AAA_PrkA domain-containing protein	22.1911	20.6234	19.7362
A0A0H2ZKX6	RND multidrug efflux membrane fusion protein MexA	17.6086	11.4786	NaN
A0A0H2ZKY2	Methylenetetrahydrofolate reductase (EC 1.5.1.20)	15.3937	20.9753	21.2179
A0A0H2ZKY3	Putative binding protein component of ABC transporter	15.6724	16.38	18.0081
A0A0H2ZKY4	Sulfate-binding protein	21.1722	21.4177	21.1971
A0A0H2ZKY8	Ribulose-phosphate 3-epimerase (EC 5.1.3.1)	20.8986	22.8304	22.2996
A0A0H2ZKY9	Dihydropyrimidinase	17.5803	17.1504	17.9149
A0A0H2ZKZ0	Agmatinase	19.6257	19.0894	18.8719
A0A0H2ZL00	Polyamine transport protein	21.7756	22.2398	22.5501
A0A0H2ZL01	Putative zinc protease	18.4612	15.7244	16.2542
A0A0H2ZL03	Putative drug resistance transporter, EmrB/QacA family	NaN	NaN	NaN
A0A0H2ZL04	Putative phage tail tube protein	17.7122	19.1237	18.3044
A0A0H2ZL08	Two-component response regulator CreB	NaN	NaN	NaN
A0A0H2ZL11	Uncharacterized protein	19.3939	17.9894	17.3079
A0A0H2ZL12	Virginiamycin B lyase (EC 4.2.99.-) (Streptogramin B lyase)	20.3572	21.6762	21.3201
A0A0H2ZL15	DUF4399 domain-containing protein	18.6261	22.9332	21.7676
A0A0H2ZL16	Putative methionine biosynthesis protein	17.9459	17.6124	17.0638
A0A0H2ZL17	Putative glutathione S-transferase	18.4614	14.2053	NaN
A0A0H2ZL18	Putative phage minor tail protein	NaN	NaN	NaN
A0A0H2ZL20	Pyridoxal phosphate homeostasis protein (PLP homeostasis protein)	20.2923	20.5051	20.1487
A0A0H2ZL21	Uncharacterized protein	NaN	NaN	NaN
A0A0H2ZL23	Putative acetyltransferase, GNAT family	NaN	NaN	NaN
A0A0H2ZL24	Cystathionine beta-synthase	19.5139	19.4907	20.7911
A0A0H2ZL25	Putative redox protein	19.4618	19.8214	18.9977
A0A0H2ZL26;A0A0H2Z8R2	L-threonine dehydratase (EC 4.3.1.19) (Threonine deaminase)	20.0463	19.5926	19.0646
A0A0H2ZL27	Glycine cleavage system transcriptional repressor	18.7674	20.8259	19.863
A0A0H2ZL29	Putative hydrolase	NaN	NaN	NaN
A0A0H2ZL32	Histidine kinase (EC 2.7.13.3)	NaN	NaN	NaN
A0A0H2ZL36	Uncharacterized protein	NaN	NaN	NaN
A0A0H2ZL43	Putative SAM-dependent methyltransferase	16.6039	NaN	12.408
A0A0H2ZL45	Uncharacterized protein	NaN	NaN	NaN
A0A0H2ZL50	Formate dehydrogenase-O, major subunit	21.2449	21.1438	20.7651
A0A0H2ZL54	Uncharacterized protein	NaN	NaN	NaN
A0A0H2ZL55	DNA topoisomerase 4 subunit A (EC 5.6.2.2) (Topoisomerase IV subunit A)	18.4589	17.6076	18.7989
A0A0H2ZL63	Glutaryl-CoA dehydrogenase	20.399	19.5399	20.4448
A0A0H2ZL65	Putative oxidoreductase	18.5592	16.1021	18.613
A0A0H2ZL67	Cell division ATP-binding protein FtsE	17.3725	13.3252	13.767
A0A0H2ZL69	Putative stomatin-like transmembrane protein	20.4613	12.7449	18.5814
A0A0H2ZL79	D-erythrose 4-phosphate dehydrogenase	16.8375	18.9599	17.163
A0A0H2ZL81	Iron-sulfur cluster carrier protein	16.8277	12.9992	NaN
A0A0H2ZL85	Putative glutathione S-transferase	18.8608	18.6612	17.4853
A0A0H2ZL86	Probable acetolactate synthase large subunit	16.4908	17.1474	16.9131
A0A0H2ZL88	Twitching motility protein PilU	NaN	NaN	NaN
A0A0H2ZL93	Noncatalytic dihydroorotase-like protein noncataly	20.9565	20.2824	20.0203
A0A0H2ZL96	Protein kinase domain-containing protein	NaN	NaN	NaN
A0A0H2ZLA2	Putative acetyltransferase, GNAT family	14.0663	19.3037	19.9428
A0A0H2ZLA3	Putative chemotaxis protein methyltransferase CheR	NaN	NaN	NaN
A0A0H2ZLA4	RNA polymerase sigma factor RpoD (Sigma-70)	19.4862	16.2107	16.4172
A0A0H2ZLA8	Adenosylmethionine-8-amino-7-oxononanoate aminotransferase (EC 2.6.1.62) (7,8-diamino-pelargonic acid aminotransferase) (DAPA AT) (DAPA aminotransferase) (7,8-diaminononanoate synthase) (DANS) (Diaminopelargonic acid synthase)	20.1618	20.1158	20.3312
A0A0H2ZLB3	Chaperone SurA (Peptidyl-prolyl cis-trans isomerase SurA) (PPIase SurA) (EC 5.2.1.8) (Rotamase SurA)	NaN	NaN	NaN
A0A0H2ZLB4	Efflux pump membrane transporter	20.5084	14.3889	19.6224
A0A0H2ZLB8	Oxygen sensor histidine kinase NreB (EC 2.7.13.3) (Nitrogen regulation protein B)	NaN	NaN	NaN
A0A0H2ZLB9	Uncharacterized protein	16.7348	18.5936	16.5719
A0A0H2ZLC4	Cytosine deaminase	19.309	19.0722	18.7881
A0A0H2ZLD2	Uncharacterized protein	NaN	NaN	NaN
A0A0H2ZLD3	Putative long-chain acyl-CoA thioester hydrolase family protein	20.7435	21.2142	21.0893
A0A0H2ZLD6	Nitrite reductase	12.9998	19.2327	12.5827
A0A0H2ZLD7	Putative tail fiber protein	14.0155	17.3879	15.016
A0A0H2ZLE1	Putative tail length determinator protein	NaN	NaN	NaN
A0A0H2ZLE4	Putative ClpA/B protease ATP binding subunit	18.2977	15.8479	14.7706
A0A0H2ZLF8	Anthranilate synthase component II	NaN	NaN	NaN
A0A0H2ZLG2	Metallophos domain-containing protein	NaN	NaN	NaN
A0A0H2ZLG7	Putative hydroxypyruvate isomerase	19.1281	21.0192	20.3924
A0A0H2ZLH8	CMD domain-containing protein	21.3812	20.6733	21.6923
A0A0H2ZLI0	Putative hydrolase	16.346	17.8417	17.8781
A0A0H2ZLI5	Putative acyl-CoA dehydrogenase	22.6442	22.8113	22.6908
A0A0H2ZLI8	Peptidoglycan D,D-transpeptidase FtsI (EC 3.4.16.4) (Penicillin-binding protein 3) (PBP-3)	NaN	NaN	NaN
A0A0H2ZLJ2	Peptidase M60 domain-containing protein	15.1957	20.5917	21.2824
A0A0H2ZLJ7	Uncharacterized protein	NaN	NaN	NaN
A0A0H2ZLJ8	DUF4065 domain-containing protein	16.0651	13.0911	NaN
A0A0H2ZLK4	Putative allophanate hydrolase subunit 2	16.624	16.5514	16.4741
A0A0H2ZLK7	Glycine cleavage system H protein	18.0555	20.713	21.9755
A0A0H2ZLL0	4-hydroxythreonine-4-phosphate dehydrogenase (EC 1.1.1.262) (4-(phosphohydroxy)-L-threonine dehydrogenase)	20.4348	21.1168	20.7027
A0A0H2ZLL2	Probable carbamoyl transferase	17.4283	13.697	15.7912
A0A0H2ZLM1	Putative binding protein component of ABC transporter	21.0917	22.5958	22.4243
[truncated: 420 more rows]
