# Supplementary material for: Exploring roles of the chitinase ChiC in modulating Pseudomonas aeruginosa virulence phenotypes
Source: Microbiol Spectr. 2024 May 31;12(7):e00546-24. doi: 10.1128/spectrum.00546-24 (PMC11218509; doi:10.1128/spectrum.00546-24)
Supplement: Table S5 — chiCISphoAhah-mutant vs WT, all proteins detected. [file spectrum.00546-24-s0006.xlsx]

## Sheet: Table S5 All the proteins detec
Supplementary material Table S5. All the proteins detected from the proteomic analysis comparing the chiCISphoAhah-mutant vs PA WT (PAO1). The proteins detected are represented by their UniProt Ids, protein names and their LFQ intensities.
Protein IDs	Protein names	LFQ intensity WT 1	LFQ intensity WT 2	LFQ intensity WT 3	LFQ intensity chiC::ISphoA/hah 1	LFQ intensity chiC::ISphoA/hah 2	LFQ intensity chiC::ISphoA/hah 3
E1JGJ7;E1JGJ6	Cytochrome c oxidase, cbb3-type, CcoQ subunit	15.1484	15.3314	NaN	NaN	NaN	NaN
E1JGJ8	Peptide chain release factor 2 (RF-2)	19.6302	18.1453	17.5345	17.8594	19.3179	19.4883
G3XCT4	Cys-tRNA(Pro)/Cys-tRNA(Cys) deacylase (EC 4.2.-.-)	NaN	NaN	15.5128	14.8173	NaN	NaN
G3XCT6	histidine kinase (EC 2.7.13.3)	15.1313	15.7254	16.4919	17.0581	16.1825	16.1274
G3XCU2	HTH-type transcriptional regulator ArgR	19.0048	18.8033	18.051	17.959	19.1445	18.8037
G3XCU3	Glycosyltransferase WbpX	NaN	NaN	NaN	NaN	NaN	NaN
G3XCU6	Transcriptional regulator CysB	20.3351	20.8674	20.7614	21.379	20.7025	20.5816
G3XCU7	Probable lipase	NaN	NaN	NaN	NaN	NaN	15.5486
G3XCU9	Probable transcriptional regulator	16.5023	NaN	15.1722	14.6148	15.6217	15.6823
G3XCV0	Transcriptional regulator FleQ	18.3098	15.6653	15.0111	16.4001	16.3573	16.1148
G3XCV2	Pyochelin synthase PchE (EC 6.2.1.69) (L-cysteine--[L-cysteinyl-carrier protein] ligase) (Nonribosomal peptide synthase PchE)	20.693	18.791	18.4195	19.0921	19.025	18.6032
G3XCV3	Pseudaminidase	16.62	17.1922	17.8835	17.8525	17.0293	16.8148
G3XCV4;Q820A5	Probable pyridoxamine 5'-phosphate oxidase	NaN	NaN	NaN	NaN	NaN	NaN
G3XCV5	Poly(3-hydroxyalkanoic acid) synthase 1	NaN	NaN	NaN	NaN	NaN	NaN
G3XCV6	Small-conductance mechanosensitive channel	16.0969	16.3857	NaN	17.8408	17.1206	17.3736
G3XCV7	Peptidoglycan D,D-transpeptidase MrdA (EC 3.4.16.4) (Penicillin-binding protein 2) (PBP-2)	NaN	NaN	NaN	NaN	14.3558	14.3282
G3XCV8	Secreted protein	17.3753	17.1067	NaN	NaN	NaN	15.0346
G3XCV9	Probable beta-lactamase	NaN	NaN	NaN	NaN	NaN	NaN
G3XCW2	Efflux pump membrane transporter	NaN	NaN	NaN	15.6245	15.7231	NaN
G3XCW5	Lipoprotein	19.0822	19.6771	21.6099	20.1914	19.7749	19.8625
G3XCW6	Transcriptional regulator Dnr	NaN	15.0479	NaN	14.9459	NaN	NaN
G3XCW7	Probable plasmid partitioning protein	NaN	NaN	NaN	NaN	NaN	NaN
G3XCW8	Cyanide insensitive terminal oxidase	NaN	NaN	NaN	NaN	NaN	NaN
G3XCW9	Beta-lactamase expression regulator AmpD	15.3723	NaN	NaN	NaN	15.156	15.0152
G3XCX0	PepSY domain-containing protein	NaN	NaN	NaN	NaN	NaN	NaN
G3XCX1	nitrate reductase (quinone) (EC 1.7.5.1)	18.769	19.9029	19.9904	18.7386	19.4308	18.9879
G3XCX2	Phage tail assembly protein	NaN	NaN	NaN	NaN	NaN	NaN
G3XCX3	Type IV pilus ATPase PilU	NaN	NaN	NaN	NaN	NaN	NaN
G3XCX7	Type IV pilus inner membrane component PilP	NaN	16.7624	NaN	17.834	17.5086	17.7526
G3XCX8	Topoisomerase II	19.2464	19.0336	19.4262	20.0966	19.5282	19.0889
G3XCY2	O-antigen chain length regulator	16.7471	17.4481	15.8329	18.0653	17.972	18.2717
G3XCY4	Transcription factor AmrZ (Alginate and motility regulator Z)	NaN	NaN	NaN	NaN	14.6168	NaN
G3XCY5	PvdN	18.4923	19.6301	20.8452	20.5494	19.4221	18.9239
G3XCY8	Probable outer membrane receptor for iron transport	16.8386	17.5352	19.3281	18.972	17.779	18.1894
G3XCY9	Respiratory nitrate reductase delta chain	15.618	NaN	NaN	NaN	NaN	NaN
G3XCZ0	Type II secretion system protein H (General secretion pathway protein H)	NaN	NaN	NaN	15.2474	NaN	14.957
G3XCZ3	Type 4 fimbrial biogenesis protein PilZ	17.4726	17.8062	17.537	17.6128	17.0942	17.0065
G3XCZ4	Peptidase M14	19.4576	18.9776	19.4018	18.9559	19.5874	19.4627
G3XCZ5	Arginine/ornithine transport protein AotM	NaN	14.7473	NaN	15.9835	15.2338	15.4441
G3XCZ6	Malonyl CoA-acyl carrier protein transacylase (EC 2.3.1.39)	22.0047	22.0713	21.912	20.8383	21.7598	21.7033
G3XCZ8	Heme oxygenase PigA (EC 1.14.99.58)	19.6795	18.5321	19.4992	18.068	19.5234	19.1469
G3XD01	UDP-2-acetamido-3-amino-2,3-dideoxy-D-glucuronate N-acetyltransferase (UDP-D-GlcNAc3NA N-acetyltransferase) (EC 2.3.1.201) (UDP-2-acetamido-3-amino-2,3-dideoxy-alpha-D-glucuronic acid 3-N-acetyltransferase)	18.6247	18.5651	18.724	18.1765	17.9948	18.0059
G3XD02	Membrane protein component of ABC phosphate transporter	NaN	NaN	NaN	NaN	NaN	15.1605
G3XD04	DNA helicase (EC 3.6.4.12)	19.4991	NaN	NaN	NaN	15.7725	NaN
G3XD09	Glutamate synthase small chain	16.989	16.199	NaN	16.3982	16.2292	16.2757
G3XD10	Heme d1 biosynthesis protein NirJ	15.2051	NaN	NaN	NaN	NaN	14.8561
G3XD11	PhoP/Q and low Mg2+ inducible outer membrane protein H1	19.2557	20.1713	20.3976	20.6306	19.9955	19.9192
G3XD12	Hydrogen cyanide synthase subunit HcnC (HcnC) (EC 1.4.99.5) (Glycine dehydrogenase (cyanide-forming))	NaN	NaN	NaN	15.3663	15.4084	15.1526
G3XD13	Beta_elim_lyase domain-containing protein	18.8338	19.4859	19.1554	18.7585	18.8015	18.7016
G3XD14	RNA polymerase-binding transcription factor DksA	19.959	20.1311	20.9381	19.7374	20.1365	20.0735
G3XD15	Type 4 fimbrial biogenesis protein PilW	17.6077	17.5594	NaN	18.0894	18.0174	18.2317
G3XD17	Thiol:disulfide interchange protein	19.5565	20.0443	19.8709	19.1909	19.408	19.4159
G3XD18	Respiratory nitrate reductase gamma chain	16.3859	NaN	NaN	16.4605	17.6789	17.1866
G3XD19	O-antigen translocase	NaN	NaN	NaN	NaN	NaN	NaN
G3XD20	Periplasmic serine endoprotease DegP-like (EC 3.4.21.107)	19.4841	19.4205	20.2075	19.4624	19.114	19.0324
G3XD21	Resistance-Nodulation-Cell Division (RND) multidrug efflux membrane fusion protein	NaN	NaN	NaN	NaN	NaN	NaN
G3XD23	UDP-N-acetyl-2-amino-2-deoxy-D-glucuronate oxidase (EC 1.1.1.335) (UDP-2-acetamido-2-deoxy-alpha-D-glucuronic acid 3-dehydrogenase) (UDP-N-acetyl-D-glucosaminuronic acid 3-oxidase) (UDP-D-GlcNAcA 3-oxidase)	19.1403	18.0141	18.0703	18.0968	17.7152	18.1341
G3XD24	Methyl-accepting chemotaxis protein PctA	17.9084	18.746	18.1088	19.4906	18.8963	18.9393
G3XD26	Sel1 repeat family protein	NaN	NaN	NaN	NaN	NaN	NaN
G3XD27	GBBH-like_N domain-containing protein	17.2919	17.3531	18.131	16.1728	16.7394	16.3348
G3XD28	Type IV pilus inner membrane component PilM	16.7404	17.8449	NaN	17.8913	17.5265	18.1008
G3XD29	Na(+)/H(+) antiporter NhaP (Sodium/proton antiporter NhaP)	NaN	NaN	NaN	16.4264	15.5442	15.8868
G3XD30	Type IV pilus inner membrane component PilN	15.7758	16.6369	NaN	17.7196	17.3883	17.2286
G3XD31	Penicillin-binding protein 1B (PBP-1b) (PBP1b) (Murein polymerase)	15.2063	16.4025	NaN	17.2086	16.5241	16.6933
G3XD35	Heptosyltransferase II	18.2937	18.7315	18.6333	18.1914	18.5417	18.3952
G3XD36	phosphoenolpyruvate--protein phosphotransferase (EC 2.7.3.9)	18.9067	17.3372	16.3422	NaN	16.8813	NaN
G3XD38	Phage tail protein	NaN	NaN	NaN	NaN	NaN	NaN
G3XD39	Probable bacteriophage protein	17.6548	NaN	17.6794	17.8531	17.7517	17.6474
G3XD40	Probable acyl-CoA thiolase	19.6315	20.2038	21.4307	20.152	19.4068	19.2655
G3XD43	Type IV pilus non-core minor pilin PilE	17.0484	17.2681	16.9582	18.0148	17.8412	17.8456
G3XD46	Peptidoglycan D,D-transpeptidase FtsI (EC 3.4.16.4) (Penicillin-binding protein 3) (PBP-3)	15.8487	16.0279	NaN	17.2381	16.8532	16.9505
G3XD47	L-arginine-binding protein	22.8543	23.303	23.384	23.06	22.5109	22.6307
G3XD48	Heptose kinase	15.9772	16.0715	16.6436	16.4659	16.2012	16.469
G3XD50	Glycosyltransferase WbpL	NaN	NaN	NaN	NaN	NaN	NaN
G3XD51	Type IV pilus inner membrane component PilO	17.1122	16.9977	16.7505	18.267	17.7332	17.7436
G3XD52	MaoC-like domain-containing protein	19.062	19.1185	19.4397	19.0049	18.9686	18.8635
G3XD53	Gluconokinase (EC 2.7.1.12)	NaN	16.1367	NaN	15.812	NaN	15.7609
G3XD54	DNA polymerase III subunit epsilon (EC 2.7.7.7)	15.3067	NaN	NaN	14.9124	14.7923	14.3567
G3XD55	Type 4 fimbrial biogenesis protein PilY2	16.7751	NaN	NaN	15.5583	NaN	16.1164
G3XD58	ABC subunit of A-band LPS efflux transporter	NaN	NaN	NaN	NaN	NaN	NaN
G3XD59	Periplasmic protein-like protein	NaN	NaN	NaN	NaN	NaN	NaN
G3XD60	Nitrite extrusion protein 1	16.4829	NaN	NaN	16.568	NaN	NaN
G3XD61	UDP-2,3-diacetamido-2,3-dideoxy-D-glucuronate 2-epimerase (UDP-alpha-D-GlcNAc3NAcA 2-epimerase) (EC 5.1.3.23) (UDP-2,3-diacetamido-2,3-dideoxy-alpha-D-glucuronic acid 2-epimerase)	19.5449	18.544	17.5114	18.4503	18.4221	17.7233
G3XD64	Antiactivator FleN	16.8406	16.0063	15.265	NaN	14.8436	14.8461
G3XD66	Sensor protein (EC 2.7.13.3)	NaN	NaN	NaN	15.7769	15.9226	NaN
G3XD67	Hydrogen cyanide synthase subunit HcnA (HcnA) (EC 1.4.99.5) (Glycine dehydrogenase (cyanide-forming))	NaN	NaN	NaN	NaN	NaN	NaN
G3XD70	DUF484 family protein	NaN	NaN	NaN	NaN	NaN	NaN
G3XD72	Probable purine-binding chemotaxis protein	19.414	19.8093	18.9669	19.6146	19.2138	19.0112
G3XD73	MotC	NaN	NaN	NaN	16.2572	15.9439	NaN
G3XD74	serine-type D-Ala-D-Ala carboxypeptidase (EC 3.4.16.4)	18.742	18.8357	17.5064	19.5299	19.3287	19.7855
G3XD75	Glycoside hydrolase family 19 protein	NaN	NaN	NaN	NaN	NaN	NaN
G3XD76	2,3,4,5-tetrahydropyridine-2,6-dicarboxylate N-succinyltransferase (EC 2.3.1.117) (Tetrahydrodipicolinate N-succinyltransferase) (THDP succinyltransferase) (THP succinyltransferase) (Tetrahydropicolinate succinylase)	21.3028	21.7589	21.7534	20.9019	21.3941	21.3155
G3XD78	Regulatory protein RsaL	NaN	NaN	NaN	NaN	NaN	NaN
G3XD79	DNA_binding_1 domain-containing protein	NaN	NaN	NaN	NaN	NaN	NaN
G3XD80	uroporphyrinogen-III C-methyltransferase (EC 2.1.1.107)	18.3907	18.1649	NaN	16.5721	18.7866	18.6251
G3XD83	Phage tail tape measure protein	NaN	15.7697	NaN	NaN	NaN	NaN
G3XD84	Type 4 fimbrial biogenesis protein PilV	15.9743	16.2902	NaN	16.5203	16.2556	16.7273
G3XD85	Probable glycosyltransferase WbpH	NaN	NaN	NaN	15.3686	NaN	16.3239
G3XD87	Respiratory nitrate reductase beta chain	18.2492	19.3801	19.392	18.3395	18.8574	18.3691
G3XD88	Peptidoglycan glycosyltransferase MrdB (PGT) (EC 2.4.1.129) (Cell elongation protein RodA) (Cell wall polymerase) (Peptidoglycan polymerase) (PG polymerase)	NaN	NaN	NaN	NaN	NaN	NaN
G3XD89	Copper transport outer membrane porin OprC	18.0407	18.7465	18.486	18.5517	18.8906	18.7651
G3XD90	MotD	NaN	NaN	NaN	NaN	19.6552	20.1603
G3XD93	Probable chaperone	NaN	NaN	NaN	NaN	NaN	NaN
G3XD94	UDP-N-acetyl-D-glucosamine 6-dehydrogenase (UDP-D-GlcNAc 6-dehydrogenase) (EC 1.1.1.136) (UDP-N-acetylglucosamine 6-dehydrogenase)	22.0126	22.6221	22.3403	22.183	22.1152	22.0391
G3XD95	Probable chemotaxis protein	NaN	NaN	NaN	NaN	NaN	NaN
G3XD97	HTH-type transcriptional regulator PtxS	17.6849	16.308	16.1801	15.5119	17.1422	16.9092
G3XD98	histidine kinase (EC 2.7.13.3)	NaN	NaN	NaN	15.1861	NaN	15.1503
G3XD99	FagA protein	NaN	NaN	NaN	NaN	NaN	NaN
G3XDA2	3-oxoacyl-[acyl-carrier-protein] synthase 2 (EC 2.3.1.179)	21.1451	21.714	22.2825	21.8947	21.2709	21.0466
G3XDA4	Redox protein	18.8312	19.0274	20.3359	19.1913	18.8911	18.6513
G3XDA5	Anaerobically-induced outer membrane porin OprE	19.9746	20.6611	21.2727	21.6645	21.0153	21.0976
G3XDA7	Cell division protein FtsQ	NaN	NaN	NaN	NaN	NaN	NaN
G3XDA8	Phosphate-binding protein PstS	19.289	19.2042	20.3271	19.7283	18.871	18.649
G3XDA9	Protein activator	18.9233	19.312	18.6049	19.54	18.5437	18.4132
G3XDB0	Catabolite repression control protein	19.9652	19.6495	18.441	19.0413	19.8994	19.7888
G3XDB2	Cell division coordinator CpoB	18.7972	19.4389	19.5817	19.1154	18.8885	18.0941
O05927	Adenosine 5'-phosphosulfate reductase (APS reductase) (EC 1.8.4.10) (5'-adenylylsulfate reductase) (Thioredoxin-dependent 5'-adenylylsulfate reductase)	17.2194	16.6866	17.4397	17.1751	17.1247	16.9956
O30506	Arginine/ornithine transport ATP-binding protein AotP	17.3464	18.2659	18.2896	18.4075	18.3815	18.6624
O30508	Succinylornithine transaminase/acetylornithine aminotransferase (ACOAT) (SOAT) (Succinylornithine aminotransferase) (EC 2.6.1.11) (EC 2.6.1.81)	23.1255	23.4812	23.197	22.7676	23.1419	22.9085
O30557	3-dehydroquinate dehydratase 1 (3-dehydroquinase 1) (EC 4.2.1.10) (Type II DHQase 1)	19.8644	20.0081	20.676	20.7958	20.1612	19.9069
O33407	Esterase EstA (EC 3.1.1.1) (Autotransporter esterase EstA)	17.6921	18.1616	18.7015	19.686	18.9155	18.8788
O33877	3-hydroxydecanoyl-[acyl-carrier-protein] dehydratase (EC 4.2.1.59) (3-hydroxyacyl-[acyl-carrier-protein] dehydratase FabA) (Beta-hydroxydecanoyl thioester dehydrase) (Trans-2-decenoyl-[acyl-carrier-protein] isomerase) (EC 5.3.3.14)	21.5553	22.3425	22.3052	22.8048	22.1279	21.8019
O50174	N-succinylglutamate 5-semialdehyde dehydrogenase (EC 1.2.1.71) (Succinylglutamic semialdehyde dehydrogenase) (SGSD)	21.5772	21.7461	22.3765	21.5882	21.2617	21.1121
O50175	N-succinylarginine dihydrolase (EC 3.5.3.23)	21.3763	20.1357	20.3267	19.9718	21.5316	21.495
O50177	Succinylglutamate desuccinylase (EC 3.5.1.96)	19.8863	19.4723	18.8268	19.2461	19.6735	19.67
O50273	Sulfate adenylyltransferase subunit 2 (EC 2.7.7.4) (ATP-sulfurylase small subunit) (Sulfate adenylate transferase) (SAT)	16.1988	NaN	15.656	NaN	NaN	NaN
O50274	Bifunctional enzyme CysN/CysC [Includes: Sulfate adenylyltransferase subunit 1 (EC 2.7.7.4) (ATP-sulfurylase large subunit) (Sulfate adenylate transferase) (SAT); Adenylyl-sulfate kinase (EC 2.7.1.25) (APS kinase) (ATP adenosine-5'-phosphosulfate 3'-phosphotransferase)]	17.1827	15.5607	NaN	16.11	NaN	16.5645
O52759	30S ribosomal protein S4	23.1931	21.6836	21.3478	22.2322	22.5071	22.772
O52760	DNA-directed RNA polymerase subunit alpha (RNAP subunit alpha) (EC 2.7.7.6) (RNA polymerase subunit alpha) (Transcriptase subunit alpha)	22.8286	23.0617	22.5526	22.9844	22.7953	22.762
O52761	50S ribosomal protein L17	23.5534	23.3553	23.1376	23.1215	23.3204	23.5048
O52762	Catalase (EC 1.11.1.6)	21.8349	22.3042	22.3737	22.2786	21.7112	21.4416
O54438	3-oxoacyl-[acyl-carrier-protein] reductase FabG (EC 1.1.1.100) (3-ketoacyl-acyl carrier protein reductase) (Beta-Ketoacyl-acyl carrier protein reductase) (Beta-ketoacyl-ACP reductase)	21.1151	21.3152	22.0099	20.6207	20.5418	20.2438
O54439	Acyl carrier protein 1 (ACP 1)	21.7489	22.1636	20.8907	22.0678	22.2561	22.143
O68281	HTH-type transcriptional regulator HexR (Hex regulon repressor)	17.4308	17.7494	17.4058	17.533	17.6706	17.6539
O68282	Glucose-6-phosphate 1-dehydrogenase (G6PD) (EC 1.1.1.363) (Glucose-6-phosphate dehydrogenase (NAD(P)(+)))	20.6087	21.1628	20.8114	20.8131	20.8754	20.9413
O68283	2-dehydro-3-deoxy-phosphogluconate aldolase (EC 4.1.2.14) (KDPG-aldolase) (Phospho-2-dehydro-3-deoxygluconate aldolase) (Phospho-2-keto-3-deoxygluconate aldolase)	20.7393	21.9877	22.8078	21.8968	21.347	21.242
O68560	Ribosome association toxin RatA	15.8849	NaN	NaN	15.562	15.7522	NaN
O68562	Outer membrane protein assembly factor BamE	17.4362	18.1563	18.404	18.884	18.8941	18.6708
O68799	Molybdenum cofactor guanylyltransferase (MoCo guanylyltransferase) (EC 2.7.7.77) (GTP:molybdopterin guanylyltransferase) (Mo-MPT guanylyltransferase) (Molybdopterin guanylyltransferase) (Molybdopterin-guanine dinucleotide synthase) (MGD synthase)	NaN	NaN	NaN	NaN	NaN	NaN
O68822	Cytosol aminopeptidase (EC 3.4.11.1) (Leucine aminopeptidase) (LAP) (EC 3.4.11.10) (Leucyl aminopeptidase)	20.8947	21.2377	20.909	21.2841	21.627	21.2895
O68823	DNA polymerase III subunit chi (EC 2.7.7.7)	NaN	NaN	NaN	NaN	NaN	NaN
O68877	Hemin import ATP-binding protein HmuV (EC 7.6.2.-)	NaN	NaN	NaN	14.5889	14.8283	15.5382
O69077	Aspartokinase (EC 2.7.2.4) (Aspartate kinase)	20.2939	19.4469	19.5206	18.795	19.6236	19.8498
O69078	Translational regulator CsrA (Carbon storage regulator) (Global translational regulatory protein RsmA)	18.7786	18.1788	18.519	18.3475	18.6098	18.3511
O69753	Phenazine biosynthesis protein PhzB1	18.317	NaN	NaN	NaN	NaN	NaN
O69754	Trans-2,3-dihydro-3-hydroxyanthranilate isomerase (EC 5.3.3.17) (Phenazine/pyocyanine biosynthesis protein PhzF)	NaN	NaN	NaN	NaN	NaN	NaN
O82850	30S ribosomal protein S2	21.2002	20.5685	20.5174	21.0048	20.6216	20.6895
O82851	Elongation factor Ts (EF-Ts)	21.4946	21.3546	21.124	20.7717	20.8273	20.9932
O82852	Uridylate kinase (UK) (EC 2.7.4.22) (Uridine monophosphate kinase) (UMP kinase) (UMPK)	19.9648	20.3007	20.112	19.7936	19.6021	19.3744
O82853	Ribosome-recycling factor (RRF) (Ribosome-releasing factor)	21.7383	21.6862	22.3808	21.0145	21.6701	21.6093
O85732	Methionyl-tRNA formyltransferase (EC 2.1.2.9)	19.8575	20.1914	20.1701	18.9668	19.9981	19.6839
O86062	NAD-capped RNA hydrolase NudC (DeNADding enzyme NudC) (EC 3.6.1.-) (NADH pyrophosphatase) (EC 3.6.1.22)	18.4144	18.4824	17.6298	17.5378	18.5289	18.2116
O86428	Branched-chain-amino-acid aminotransferase (BCAT) (EC 2.6.1.42)	22.0247	22.281	23.0681	22.6128	21.6613	21.6134
O87014	USG-1 protein homolog	18.5011	17.6705	16.5963	14.7695	18.2186	18.1815
O87016	tRNA pseudouridine synthase A (EC 5.4.99.12) (tRNA pseudouridine(38-40) synthase) (tRNA pseudouridylate synthase I) (tRNA-uridine isomerase I)	17.7023	18.6085	18.0662	18.5621	17.7086	17.7888
O87125	Protein-glutamate methylesterase/protein-glutamine glutaminase 1 (EC 3.1.1.61) (EC 3.5.1.44)	17.0544	16.4504	17.0603	16.2483	16.2119	14.6854
O87131	Chemotaxis protein methyltransferase 1 (EC 2.1.1.80)	15.8995	NaN	NaN	NaN	14.8621	NaN
P00099	Cytochrome c-551 (Cytochrome C8) (Cytochrome c551)	19.3666	20.1988	NaN	18.6212	18.2797	18.1221
P00106	Cytochrome c4	18.2266	18.9574	18.7767	18.8977	18.5032	18.7024
P00282	Azurin	23.9038	23.9714	22.5623	23.6262	22.9127	22.847
P04739	Type IV major pilin protein PilA (Pilin)	22.8337	22.5795	22.4261	23.2247	22.4175	22.9822
P05384	DNA-binding protein HU-beta	23.7677	24.1697	24.9898	24.538	23.7187	23.9651
P07344	Tryptophan synthase alpha chain (EC 4.2.1.20)	18.5664	18.4379	18.262	17.4561	18.1206	18.3577
P07345	Tryptophan synthase beta chain (EC 4.2.1.20)	18.8498	19.0129	19.4723	18.8465	18.6783	18.7257
P08280	Protein RecA (Recombinase A)	18.7896	18.456	18.599	18.2888	17.94	17.6496
P08308	Ornithine carbamoyltransferase, catabolic (OTCase) (EC 2.1.3.3)	24.2613	24.7609	23.7744	25.3003	24.4573	24.2406
P09591	Elongation factor Tu (EF-Tu)	24.654	24.9563	24.7876	25.0477	24.7965	24.759
P09785	Anthranilate synthase component 1, pyocyanine specific (AS) (ASI) (EC 4.1.3.27) (Anthranilate synthase alpha subunit, pyocyanine specific)	NaN	15.7254	17.507	18.0203	17.0502	17.0463
P09786	Anthranilate synthase component 2, pyocyanine specific (AS) (ASII) (EC 4.1.3.27) (Anthranilate synthase beta subunit, pyocyanine specific) (Anthranilate synthase, GATase component) (Anthranilate synthase, glutamine amidotransferase component)	NaN	NaN	NaN	16.0474	15.5649	15.6341
P0C2B2	Thiol:disulfide interchange protein DsbA	21.7002	22.0684	22.5415	21.942	21.2375	20.8956
P0DP44	Polyphosphate kinase (EC 2.7.4.1) (ATP-polyphosphate phosphotransferase) (Polyphosphoric acid kinase)	18.8775	18.6035	18.5128	18.5025	17.8872	18.0631
P0DPC1;P0DPB9	Phenazine biosynthesis protein PhzD2 (2-amino-4-deoxychorismate hydrolase) (EC 3.3.2.15) (Isochorismatase) (Trans-2,3-dihydro-3-hydroxyanthranilic acid synthase)	NaN	NaN	NaN	16.2651	16.8934	16.3432
P11221	Major outer membrane lipoprotein (Outer membrane lipoprotein I)	21.2043	21.8652	23.7896	22.9407	21.986	22.5811
P11436	Aliphatic amidase (EC 3.5.1.4) (Acylamide amidohydrolase)	19.6525	19.667	20.8003	20.2258	19.2987	19.1947
P11720	HTH-type transcriptional regulator TrpI (TrpBA operon transcriptional activator)	15.4587	NaN	NaN	NaN	15.4695	15.0703
P11724	Ornithine carbamoyltransferase, anabolic (OTCase) (EC 2.1.3.3)	18.4195	18.8142	19.7281	19.2051	18.6245	18.3912
P13794	Outer membrane porin F	22.7498	23.3797	23.7192	24.321	23.6697	23.7611
P13981	Arginine deiminase (ADI) (EC 3.5.3.6) (Arginine dihydrolase) (AD)	24.6104	24.811	22.9475	23.7889	24.7782	24.7174
P13982	Carbamate kinase (EC 2.7.2.2)	22.458	21.783	19.4823	21.5142	22.2184	22.2254
P14165	Citrate synthase (EC 2.3.3.16)	22.2691	22.7644	23.1811	22.9644	22.3003	22.1779
P14532	Cytochrome c551 peroxidase (CCP) (Cytochrome c peroxidase) (EC 1.11.1.5)	18.8448	17.6134	15.6282	16.0224	17.4685	17.0898
P14756	Elastase (EC 3.4.24.26) (Neutral metalloproteinase) (PAE) (Pseudolysin) [Cleaved into: Pro-elastase]	NaN	NaN	NaN	18.1033	17.5759	17.1841
P14789	Protease LasA (EC 3.4.24.-) (Staphylolytic protease)	NaN	NaN	NaN	16.6568	16.0992	15.6264
P15275	Transcriptional regulatory protein AlgQ (Alginate regulatory protein AlgR2)	17.6155	18.004	18.0108	17.9924	NaN	17.8417
P15276	Transcriptional regulatory protein AlgP (Alginate regulatory protein AlgR3)	20.0642	20.5588	20.4193	21.1477	20.7313	20.613
P18275	Arginine/ornithine antiporter (Arginine-ornithine exchanger)	NaN	NaN	NaN	NaN	NaN	NaN
P19572	Diaminopimelate decarboxylase (DAP decarboxylase) (DAPDC) (EC 4.1.1.20)	19.8011	20.0765	20.6894	19.5546	19.8262	19.7098
P20574	Anthranilate phosphoribosyltransferase (EC 2.4.2.18)	19.9024	19.4137	18.2373	18.5148	19.8573	19.6657
P20576	Anthranilate synthase component 2 (AS) (ASII) (EC 4.1.3.27) (Anthranilate synthase, GATase component) (Anthranilate synthase, glutamine amidotransferase component)	18.8868	18.5451	17.575	17.6365	18.0798	18.1726
P20577	Indole-3-glycerol phosphate synthase (IGPS) (EC 4.1.1.48)	18.4012	18.8902	19.7025	19.181	17.9855	18.2351
P20580	Anthranilate synthase component 1 (AS) (ASI) (EC 4.1.3.27)	17.8638	17.8715	18.4833	17.4636	16.8566	16.8856
P20581	2-aminobenzoylacetyl-CoA thioesterase (EC 3.1.2.32)	NaN	NaN	NaN	NaN	NaN	NaN
P20582	Anthraniloyl-CoA anthraniloyltransferase (EC 2.3.1.262) (2-heptyl-4(1H)-quinolone synthase PqsD) (PqsD)	17.3626	17.7036	17.4241	17.2966	17.3107	17.1477
P20586	p-hydroxybenzoate hydroxylase (PHBH) (EC 1.14.13.2) (4-hydroxybenzoate 3-monooxygenase)	14.6426	15.0539	16.4233	15.4739	15.006	14.5059
P21175	Leucine-, isoleucine-, valine-, threonine-, and alanine-binding protein (LIVAT-BP) (Leu/Ile/Val/Thr/Ala-binding protein)	23.2196	23.7424	24.6333	24.083	23.3574	23.3663
P21628	High-affinity branched-chain amino acid transport system permease protein BraE	NaN	NaN	NaN	NaN	NaN	NaN
P21629	High-affinity branched-chain amino acid transport ATP-binding protein BraF	17.7787	18.03	17.3571	18.9558	18.9153	18.8546
P21630	High-affinity branched-chain amino acid transport ATP-binding protein BraG	17.0852	17.161	17.3813	17.9052	17.7543	17.9301
P22008	Pyrroline-5-carboxylate reductase (P5C reductase) (P5CR) (EC 1.5.1.2) (PCA reductase)	18.6483	16.9313	16.0211	16.2539	17.9875	18.1893
P22567	Amino-acid acetyltransferase (EC 2.3.1.1) (N-acetylglutamate synthase) (AGS) (NAGS)	17.3183	15.9176	15.5847	16.8025	15.885	15.4846
P22608	Type IV pilus assembly ATPase PilB	15.8686	15.7238	16.2147	15.2163	NaN	NaN
P22609	Type IV pilus assembly protein PilC	15.076	15.6208	NaN	16.4103	16.94	16.577
P22610	Prepilin leader peptidase/N-methyltransferase (Protein PilD) (Protein secretion protein XCPA) [Includes: Leader peptidase (EC 3.4.23.43) (Prepilin peptidase); N-methyltransferase (EC 2.1.1.-)]	NaN	NaN	NaN	17.0213	16.512	16.5494
P23189	Glutathione reductase (GR) (GRase) (EC 1.8.1.7)	20.0226	20.5999	20.7035	20.611	20.1968	19.73
P23205	Uncharacterized protein PA2024	16.9289	17.4349	NaN	18.675	17.745	16.9903
P23620	Phosphate regulon transcriptional regulatory protein PhoB	NaN	NaN	NaN	NaN	NaN	NaN
P23747	Alginate biosynthesis transcriptional regulatory protein AlgB	15.2659	NaN	NaN	NaN	NaN	NaN
P23926	Transcriptional activator protein anr	16.1671	16.4572	18.2786	15.7642	15.638	NaN
P24474	Nitrite reductase (EC 1.7.2.1) (Cytochrome cd1) (Cytochrome oxidase) (Hydroxylamine reductase) (EC 1.7.99.1)	22.2298	23.1233	18.173	22.3561	22.3288	21.9056
P24559	Type IV pilus retractation ATPase PilT	18.0784	17.3167	14.8185	17.4288	17.8858	18.0237
P24562	Pyridoxal phosphate homeostasis protein (PLP homeostasis protein)	18.6578	19.15	19.279	18.8991	18.6803	17.7481
P24734	HTH-type transcriptional activator AmpR	NaN	NaN	NaN	NaN	NaN	NaN
P24735	Beta-lactamase (EC 3.5.2.6) (Cephalosporinase)	16.7375	15.9169	NaN	NaN	17.2372	17.2584
P25060	Type II secretion system protein L (T2SS protein L) (General secretion pathway protein L)	NaN	NaN	NaN	NaN	NaN	NaN
P25061	Type II secretion system protein M (T2SS protein M) (General secretion pathway protein M)	NaN	NaN	NaN	NaN	NaN	NaN
P25084	Transcriptional activator protein LasR	18.1523	15.8956	NaN	16.6941	17.1736	17.5481
P25254	Uncharacterized protein PA0392	NaN	NaN	NaN	NaN	NaN	NaN
P26275	Positive alginate biosynthesis regulatory protein	18.478	17.4139	NaN	17.9693	17.8148	17.8796
P26276	Phosphomannomutase/phosphoglucomutase (PMM / PGM) (EC 5.4.2.2) (EC 5.4.2.8)	20.5414	20.7149	21.2239	20.5426	20.2877	20.293
P26480	RNA polymerase sigma factor RpoD (Sigma-70)	19.0724	18.7063	18.5149	18.1832	18.4582	18.6457
P26841	Chloramphenicol acetyltransferase (EC 2.3.1.28) (Xenobiotic acetyltransferase) (XAT)	NaN	NaN	NaN	16.8533	16.5957	16.4744
P26993	HTH-type transcriptional regulator ExsA	NaN	NaN	NaN	NaN	NaN	NaN
P27017	Aliphatic amidase expression-regulating protein	18.0499	17.8268	18.877	18.2992	17.9186	17.6659
P27726	Glyceraldehyde-3-phosphate dehydrogenase (GAPDH) (EC 1.2.1.12) (NAD-dependent glyceraldehyde-3-phosphate dehydrogenase)	21.6382	22.0451	22.2184	21.5717	21.8133	21.917
P28809	MmsAB operon regulatory protein	NaN	NaN	NaN	NaN	NaN	NaN
P28810	Methylmalonate-semialdehyde dehydrogenase [acylating] (MMSDH) (EC 1.2.1.27)	21.1514	21.5404	22.5224	22.0978	21.1945	21.5781
P28811	3-hydroxyisobutyrate dehydrogenase (HIBADH) (EC 1.1.1.31)	19.9121	19.2352	19.6467	19.5158	19.6353	20.0461
P28812	Uncharacterized protein PA3568	16.2853	NaN	NaN	NaN	16.2304	16.8638
P29248	RNA polymerase sigma factor FliA (RNA polymerase sigma factor for flagellar operon) (Sigma F) (Sigma-28)	16.4565	16.7886	17.4654	16.3793	16.3445	16.1564
P29363	Threonine synthase (TS) (EC 4.2.3.1)	20.5797	20.2945	19.7378	19.1296	20.5331	20.4456
P29364	Homoserine kinase (HK) (HSK) (EC 2.7.1.39)	19.2537	17.987	NaN	17.0191	18.5645	18.6161
P29365	Homoserine dehydrogenase (HDH) (EC 1.1.1.3)	21.1507	21.2723	21.2169	20.5663	20.8165	20.8269
P29436	50S ribosomal protein L34	21.7691	22.9616	23.5531	22.6914	22.3252	21.7329
P30417	Probable FKBP-type 25 kDa peptidyl-prolyl cis-trans isomerase (PPIase) (EC 5.2.1.8) (Rotamase)	NaN	NaN	NaN	NaN	NaN	NaN
P30718	Chaperonin GroEL (EC 5.6.1.7) (60 kDa chaperonin) (Chaperonin-60) (Cpn60)	24.7504	25.0497	25.8467	25.3962	24.6145	24.7153
P30720	Co-chaperonin GroES (10 kDa chaperonin) (Chaperonin-10) (Cpn10)	23.6082	23.4726	24.6192	23.6946	23.1626	23.0177
P30819	Nicotinate-nucleotide pyrophosphorylase [carboxylating] (EC 2.4.2.19) (Quinolinate phosphoribosyltransferase [decarboxylating]) (QAPRTase)	18.9	19.6879	20.5519	19.6442	18.8984	18.749
P31961	Phosphogluconate dehydratase (EC 4.2.1.12) (6-phosphogluconate dehydratase)	20.8898	21.9039	22.2034	21.6679	21.2765	21.287
P32265	HTH-type transcriptional regulator NfxB	NaN	15.3786	15.2399	15.5708	14.8715	NaN
P32722	Porin D (EC 3.4.21.-) (Imipenem/basic amino acid-specific outer membrane pore) (Outer membrane protein D2)	20.0733	20.5671	21.9526	23.4482	22.7744	22.7891
P33640	Ribosomal large subunit pseudouridine synthase D (EC 5.4.99.23) (23S rRNA pseudouridine(1911/1915/1917) synthase) (rRNA pseudouridylate synthase D) (rRNA-uridine isomerase D)	16.8873	NaN	NaN	NaN	NaN	NaN
P33641	Outer membrane protein assembly factor BamD	18.3242	18.6864	19.3256	19.497	19.164	18.9266
P33642	Glycine oxidase (GO) (EC 1.4.3.19)	18.8072	NaN	16.709	16.9963	18.2774	18.5502
P33663	Purine nucleoside phosphorylase PA4543 (EC 2.4.2.1) (Adenosine deaminase PA4543) (EC 3.5.4.4) (S-methyl-5'-thioadenosine phosphorylase PA4543) (EC 2.4.2.28)	17.666	18.2017	19.7056	19.1806	18.1251	17.9505
P33883	Acyl-homoserine-lactone synthase (EC 2.3.1.184) (Autoinducer synthesis protein LasI)	NaN	NaN	NaN	NaN	NaN	NaN
P34002	3-dehydroquinate synthase (DHQS) (EC 4.2.3.4)	20.3158	19.6749	19.0683	18.9062	19.8434	20.007
P34003	Shikimate kinase (SK) (EC 2.7.1.71)	NaN	NaN	NaN	NaN	NaN	NaN
P34750	Fimbrial assembly protein PilQ	17.6995	18.3115	18.1141	18.882	18.5225	18.44
P35482	Alkaline phosphatase L (L-AP) (EC 3.1.3.1) (Low-molecular-weight alkaline phosphatase A) (Protein DING)	NaN	15.7106	16.4306	15.5296	15.0414	15.1904
P35818	Secretin XcpQ (General secretion pathway protein D) (Type II secretion system protein D) (T2SS protein D)	15.2543	16.0954	16.5174	17.7447	17.0175	16.7173
P37452	LexA repressor (EC 3.4.21.88)	17.693	18.1728	18.8387	18.5247	18.1992	18.137
P37798	Biotin carboxylase (EC 6.3.4.14) (Acetyl-coenzyme A carboxylase biotin carboxylase subunit A)	22.0201	22.8021	23.1026	23.1871	22.3142	22.4142
P37799	Biotin carboxyl carrier protein of acetyl-CoA carboxylase (BCCP)	22.5501	23.2091	23.4183	23.2693	22.8741	22.8328
P37860	Regulatory protein RecX	NaN	NaN	NaN	NaN	NaN	NaN
P38098	Carbamoyl-phosphate synthase small chain (EC 6.3.5.5) (Carbamoyl-phosphate synthetase glutamine chain)	20.6741	20.8803	20.29	19.9393	20.7984	20.5014
P38100	Carbamoyl-phosphate synthase large chain (EC 6.3.5.5) (Carbamoyl-phosphate synthetase ammonia chain)	22.1886	22.21	21.817	21.5258	21.9873	22.0145
P38103	4-hydroxy-tetrahydrodipicolinate reductase (HTPA reductase) (EC 1.17.1.8)	19.8121	20.1707	21.0169	20.6781	19.9503	19.5858
P38107	Sigma factor AlgU negative regulatory protein	NaN	NaN	17.2073	17.447	16.3767	16.0713
P38108	Sigma factor AlgU regulatory protein MucB	18.2815	19.5988	19.8749	19.5417	18.5351	18.1687
P40882	Uncharacterized protein PA3753	18.2689	19.1274	19.8244	19.0744	18.4527	18.3458
P40883	Regulatory protein PchR	16.6862	13.5551	NaN	15.7419	16.7811	17.2989
P40947	Single-stranded DNA-binding protein (SSB)	21.6245	22.2346	22.7868	22.3296	21.7999	21.5417
P42257	Protein PilJ	17.3371	18.375	17.883	18.8162	18.4631	18.6198
P42512	Fe(3+)-pyochelin receptor (Fe(III)-pyochelin receptor)	20.5283	20.9918	22.2011	22.3816	21.4191	21.1197
P42513	Protein FptB	NaN	NaN	NaN	NaN	NaN	NaN
P42805	4-diphosphocytidyl-2-C-methyl-D-erythritol kinase (CMK) (EC 2.7.1.148) (4-(cytidine-5'-diphospho)-2-C-methyl-D-erythritol kinase)	NaN	NaN	NaN	NaN	NaN	NaN
P42806	Peptide chain release factor 1 (RF-1)	15.6236	15.5826	15.9862	NaN	14.6802	14.7877
P42807	Glutamyl-tRNA reductase (GluTR) (EC 1.2.1.70)	15.0498	NaN	NaN	15.3756	14.8515	15.4094
P42810	TPR repeat-containing protein PA4667	17.2472	18.097	17.9611	18.445	17.9968	17.9067
P42812	Outer-membrane lipoprotein LolB	16.9818	17.5776	17.8766	18.3303	17.7858	17.7855
P43334	Phenylalanine-4-hydroxylase (PAH) (EC 1.14.16.1) (Phe-4-monooxygenase)	20.17	19.1169	18.9567	18.8175	18.3513	18.2543
P43335	Pterin-4-alpha-carbinolamine dehydratase (PHS) (EC 4.2.1.96) (4-alpha-hydroxy-tetrahydropterin dehydratase) (Pterin carbinolamine dehydratase) (PCD)	21.2608	20.8324	22.1017	20.494	20.7175	21.0655
P43336	Aromatic-amino-acid aminotransferase (EC 2.6.1.57)	22.4083	22.7185	22.7224	22.1836	22.5167	22.3117
P43501	Protein PilH	19.7445	20.6437	21.3428	20.361	19.8525	19.6962
P43502	Protein PilI	NaN	NaN	NaN	NaN	NaN	NaN
P43898	Oxygen-dependent coproporphyrinogen-III oxidase (CPO) (Coprogen oxidase) (Coproporphyrinogenase) (EC 1.3.3.3)	20.1784	20.9012	20.4399	20.5397	20.3318	20.0817
P43903	Quinone oxidoreductase (EC 1.6.5.5) (NADPH:quinone reductase)	19.4936	19.5249	19.2316	19.1404	19.3104	19.3915
P43904	Shikimate dehydrogenase (NADP(+)) (SDH) (EC 1.1.1.25)	18.4429	18.6943	18.7436	18.3799	18.1062	17.9708
P45682	Lipoprotein NlpD/LppB homolog	15.6059	16.0816	16.4698	17.2266	16.6677	16.1374
P45683	Protein-L-isoaspartate O-methyltransferase (EC 2.1.1.77) (L-isoaspartyl protein carboxyl methyltransferase) (Protein L-isoaspartyl methyltransferase) (Protein-beta-aspartate methyltransferase) (PIMT)	15.8975	NaN	NaN	NaN	15.3957	NaN
P45684	RNA polymerase sigma factor RpoS (Sigma S) (Sigma-38)	17.5591	17.6518	16.4272	17.1662	18.3354	18.0081
P46384	Protein PilG	18.269	18.8673	19.302	18.9203	18.4481	18.0068
P47203	Cell division protein FtsA	17.2058	16.3967	16.2405	16.6657	16.6119	16.4322
P47204	Cell division protein FtsZ	18.1534	17.7669	17.5244	18.0237	17.9044	18.0113
P47205	UDP-3-O-acyl-N-acetylglucosamine deacetylase (UDP-3-O-acyl-GlcNAc deacetylase) (EC 3.5.1.108) (UDP-3-O-[R-3-hydroxymyristoyl]-N-acetylglucosamine deacetylase)	18.8993	18.3314	19.03	17.8676	17.83	16.9385
P48246	Uroporphyrinogen-III synthase (UROS) (EC 4.2.1.75) (Hydroxymethylbilane hydrolyase [cyclizing]) (Uroporphyrinogen-III cosynthase)	NaN	NaN	NaN	NaN	NaN	NaN
P48247	Glutamate-1-semialdehyde 2,1-aminomutase (GSA) (EC 5.4.3.8) (Glutamate-1-semialdehyde aminotransferase) (GSA-AT)	22.1171	22.8272	23.5207	22.8483	21.9526	21.7524
P48372	DNA gyrase subunit A (EC 5.6.2.2)	20.5015	19.5191	18.6939	19.3652	19.5795	20.1964
P48632	Ferripyoverdine receptor	19.4373	19.3524	20.7928	21.4743	19.7931	19.6856
P48636	Cytokinin riboside 5'-monophosphate phosphoribohydrolase (EC 3.2.2.n1) (AMP nucleosidase) (EC 3.2.2.4) (PaLOG)	19.6458	20.1466	19.3677	19.3676	19.0296	19.122
P49988	RNA polymerase sigma-54 factor	17.0393	15.4283	15.3969	15.615	16.0933	NaN
P50587	Orotate phosphoribosyltransferase (OPRT) (OPRTase) (EC 2.4.2.10)	18.0985	18.3705	18.5472	18.2425	16.6672	16.0105
P50597;REV__Q9I0W0	Ribonuclease PH (RNase PH) (EC 2.7.7.56) (tRNA nucleotidyltransferase)	21.182	20.3539	19.6274	19.5498	21.0489	21.0523
P50598	Tol-Pal system protein TolQ	18.0815	18.4991	18.997	19.9173	19.2019	19.3686
P50599	Tol-Pal system protein TolR	16.1126	16.711	17.3671	18.1229	17.6011	17.8242
P50600	Tol-Pal system protein TolA	15.2223	16.3666	16.5819	16.9564	16.3451	16.5409
P50601	Tol-Pal system protein TolB	20.0497	19.6466	19.2326	19.7851	20.0091	19.8652
P50987	Argininosuccinate lyase (ASAL) (EC 4.3.2.1) (Arginosuccinase)	21.0912	21.5563	22.6873	21.9073	21.0103	20.8676
P51691	Arylsulfatase (AS) (EC 3.1.6.1) (Aryl-sulfate sulphohydrolase)	NaN	16.1057	16.7731	15.9137	15.8503	15.4877
P52002;Q9HVI9	Multidrug resistance protein MexB (Multidrug-efflux transporter MexB)	17.3465	17.8156	16.8057	21.4514	20.704	21.0497
P52003	Multidrug resistance operon repressor	NaN	NaN	NaN	NaN	16.3691	15.6046
P52024	DNA polymerase III subunit delta' (EC 2.7.7.7)	15.5407	NaN	NaN	NaN	NaN	NaN
P52111	Glycerol-3-phosphate dehydrogenase (EC 1.1.5.3)	14.0899	16.4753	NaN	18.0692	16.6358	16.1776
P52477	Multidrug resistance protein MexA	17.1133	17.5737	15.3474	21.4486	21.1865	21.5751
P53593	Succinate--CoA ligase [ADP-forming] subunit beta (EC 6.2.1.5) (Succinyl-CoA synthetase subunit beta) (SCS-beta)	23.5455	23.9557	24.2096	23.2933	23.6518	23.6548
P53641	Superoxide dismutase [Fe] (EC 1.15.1.1)	23.7502	23.895	23.3914	23.8028	23.1025	23.0926
P53652	Superoxide dismutase [Mn] (EC 1.15.1.1)	21.1496	21.4273	20.7082	21.9848	21.3452	21.4438
P54292	HTH-type quorum-sensing regulator RhlR (Elastase modulator) (Regulatory protein RhlR)	17.6718	16.6531	NaN	17.7768	15.9665	15.3072
P55218	O-succinylhomoserine sulfhydrylase (OSH sulfhydrylase) (OSHS sulfhydrylase) (EC 2.5.1.-)	20.1727	20.9572	21.3047	21.0737	20.3359	20.06
P55222	cAMP-activated global transcriptional regulator Vfr	18.334	16.9699	14.5507	17.5582	18.1827	18.8033
P57109	Maleylacetoacetate isomerase (MAAI) (EC 5.2.1.2)	20.2897	19.3509	20.3927	19.5536	19.4876	19.7617
P57112	Soluble pyridine nucleotide transhydrogenase (STH) (EC 1.6.1.1) (NAD(P)(+) transhydrogenase [B-specific])	20.9872	21.6444	22.4376	22.0336	21.1541	20.9053
P57665	Oligoribonuclease (EC 3.1.15.-)	18.6192	19.3287	19.5037	19.3065	18.6957	18.4157
P57668	Thiol peroxidase (Tpx) (EC 1.11.1.24) (Peroxiredoxin tpx) (Prx) (Thioredoxin peroxidase) (Thioredoxin-dependent peroxiredoxin)	22.0307	21.4876	21.5916	20.6869	21.7626	21.9261
P57698	Potassium-transporting ATPase ATP-binding subunit (EC 7.2.2.6) (ATP phosphohydrolase [potassium-transporting] B chain) (Potassium-binding and translocating subunit B) (Potassium-translocating ATPase B chain)	NaN	NaN	NaN	NaN	NaN	NaN
P57701	Disulfide bond formation protein B 2 (Disulfide oxidoreductase 2)	NaN	NaN	NaN	NaN	NaN	NaN
P57703	5-methyltetrahydropteroyltriglutamate--homocysteine methyltransferase (EC 2.1.1.14) (Cobalamin-independent methionine synthase) (Methionine synthase, vitamin-B12 independent isozyme)	NaN	NaN	NaN	NaN	NaN	NaN
P57707	2-C-methyl-D-erythritol 4-phosphate cytidylyltransferase (EC 2.7.7.60) (4-diphosphocytidyl-2C-methyl-D-erythritol synthase) (MEP cytidylyltransferase) (MCT)	16.5488	NaN	NaN	NaN	15.576	15.4677
P57708	2-C-methyl-D-erythritol 2,4-cyclodiphosphate synthase (MECDP-synthase) (MECPP-synthase) (MECPS) (EC 4.6.1.12)	19.6455	20.1102	20.5462	20.4597	19.8532	19.3465
P57714	Homoserine O-succinyltransferase (HST) (EC 2.3.1.46) (Homoserine transsuccinylase) (HTS)	15.926	16.0323	NaN	16.1671	16.6471	17.7588
P65116	Translation initiation factor IF-1	20.5324	21.2386	21.6464	20.4851	20.4144	20.6232
P72138	Imidazole glycerol phosphate synthase subunit HisH 2 (EC 4.3.2.10) (IGP synthase glutaminase subunit 2) (EC 3.5.1.2) (IGP synthase subunit HisH 2) (ImGP synthase subunit HisH 2) (IGPS subunit HisH 2)	19.1086	18.4628	17.5916	17.7935	19.6861	19.4117
P72139	Putative imidazole glycerol phosphate synthase subunit hisF2 (EC 4.3.2.10) (IGP synthase cyclase subunit) (IGP synthase subunit hisF2) (ImGP synthase subunit hisF2) (IGPS subunit hisF2)	16.1234	NaN	NaN	NaN	16.0966	NaN
P72151	B-type flagellin	23.3818	23.6076	23.6649	23.2512	23.2757	23.1899
P72154	tRNA pseudouridine synthase B (EC 5.4.99.25) (Osmoprotectant regulator of PLC) (ORP protein) (tRNA pseudouridine(55) synthase) (Psi55 synthase) (tRNA pseudouridylate synthase) (tRNA-uridine isomerase)	16.835	17.2248	16.7085	16.3325	15.9447	15.5809
P72157	N5-carboxyaminoimidazole ribonucleotide mutase (N5-CAIR mutase) (EC 5.4.99.18) (5-(carboxyamino)imidazole ribonucleotide mutase)	20.5564	21.3636	21.7431	21.4583	20.9082	20.6363
P72158	N5-carboxyaminoimidazole ribonucleotide synthase (N5-CAIR synthase) (EC 6.3.4.18) (5-(carboxyamino)imidazole ribonucleotide synthetase)	19.8083	20.242	21.1215	20.6201	19.7585	19.5196
P72161	D-alanyl-D-alanine endopeptidase (DD-endopeptidase) (EC 3.4.21.-) (Penicillin-binding protein 5) (PBP-5)	NaN	NaN	NaN	15.2299	NaN	15.5752
P72170	Dihydroorotase (DHOase) (EC 3.5.2.3)	19.8803	20.7082	21.4199	20.8637	20.279	19.9656
P72173	Aspartate aminotransferase (AspAT) (EC 2.6.1.1) (Transaminase A)	21.7435	22.4098	23.1891	22.5104	21.816	21.6413
P72174	UvrABC system protein B (Protein UvrB) (Excinuclease ABC subunit B)	16.2394	NaN	NaN	NaN	NaN	NaN
P77915	Oxygen-independent coproporphyrinogen III oxidase (CPO) (EC 1.3.98.3) (Coproporphyrinogen III dehydrogenase) (CPDH)	18.4431	17.8596	NaN	17.6739	17.2431	16.9415
P80357	Arginine N-succinyltransferase subunit alpha (ARUAI) (EC 2.3.1.109) (AOST) (AST)	21.3211	21.0639	20.9616	20.266	20.8683	20.8095
P80358	Arginine N-succinyltransferase subunit beta (EC 2.3.1.109) (AOST) (AST) (ARUAII)	21.284	21.088	21.5406	20.4462	21.1228	21.0058
P95412	Siroheme decarboxylase NirD subunit (EC 4.1.1.111)	16.168	16.9883	NaN	15.7666	16.4651	15.9895
P95413	Siroheme decarboxylase NirL subunit (EC 4.1.1.111)	NaN	16.8118	NaN	15.9751	17.0641	16.5317
P95414	Siroheme decarboxylase NirG subunit (EC 4.1.1.111)	NaN	NaN	NaN	NaN	NaN	NaN
P95415	Siroheme decarboxylase NirH subunit (EC 4.1.1.111)	17.3517	15.7891	NaN	NaN	16.6153	16.1919
P95453	Probable RNA-binding protein PA4753	18.3235	18.5803	19.4959	19.3587	18.5133	18.1426
P95454	Ribosomal RNA large subunit methyltransferase E (EC 2.1.1.166) (23S rRNA Um2552 methyltransferase) (rRNA (uridine-2'-O-)-methyltransferase)	18.7841	17.2919	NaN	16.8774	19.1022	18.9016
P95458	Uroporphyrinogen decarboxylase (UPD) (URO-D) (EC 4.1.1.37)	20.2382	20.3006	20.1436	19.6627	19.9428	19.8758
P95459	Major cold shock protein CspA	22.2692	23.3062	23.4748	22.2765	22.6014	22.8387
P96963	DNA repair protein RadA (EC 3.6.4.-) (Branch migration protein RadA)	17.6474	NaN	NaN	15.4228	14.5567	14.8997
Q00514	Type II secretion system core protein G (T2SS core protein G) (General secretion pathway protein G) (PilD-dependent protein PddA)	17.1148	NaN	NaN	17.3918	17.2969	16.7161
Q00517	Type II secretion system protein J (T2SS protein J) (General secretion pathway protein J) (PilD-dependent protein PddD)	NaN	NaN	NaN	NaN	NaN	NaN
Q00934	Response regulator protein PilR	NaN	NaN	NaN	NaN	NaN	NaN
Q01269	Cyclohexadienyl dehydratase [Includes: Prephenate dehydratase (EC 4.2.1.51); Arogenate dehydratase (EC 4.2.1.91)]	17.8896	18.3177	19.333	18.4057	17.9772	17.6623
Q01609	Uncharacterized protein PA2218	17.1306	NaN	17.0721	NaN	17.1526	16.8455
Q01725	Lipase chaperone (Lipase foldase) (Lipase helper protein) (Lipase modulator)	NaN	NaN	NaN	NaN	NaN	NaN
Q03024	Alkaline protease secretion ATP-binding protein AprD	13.908	NaN	NaN	16.1209	NaN	16.006
Q03026	Proteinase inhibitor (Aprin)	18.2239	17.5501	16.9778	17.4258	17.4349	18.1302
Q03268	Uncharacterized protein PA2604	16.1459	16.7616	NaN	16.81	16.868	17.5911
Q03456	Ferric uptake regulation protein (Ferric uptake regulator)	20.8847	20.5122	21.6762	20.6214	20.9599	20.5281
Q04628	Uncharacterized protein PA1545	NaN	NaN	NaN	NaN	NaN	NaN
Q04633	Adenine phosphoribosyltransferase (APRT) (EC 2.4.2.7)	18.144	17.6512	16.9094	17.5113	17.513	17.3263
Q04804	Sensor protein PfeS (EC 2.7.13.3)	NaN	NaN	NaN	NaN	NaN	NaN
Q05097	PA-I galactophilic lectin (PA-IL) (Galactose-binding lectin)	NaN	NaN	NaN	20.6882	19.8715	19.3287
Q05098	Ferric enterobactin receptor	NaN	NaN	15.9269	14.3855	NaN	NaN
Q06198	RNA polymerase sigma-H factor (Sigma-30)	16.3667	16.6283	18.2469	17.6613	17.7048	17.244
Q06553	HTH-type transcriptional regulator PrtR (Pyocin repressor protein)	NaN	NaN	NaN	NaN	NaN	NaN
Q06579	Pyocin-S2 immunity protein	17.203	16.9225	16.4491	17.4401	17.4919	16.5473
Q06584	Pyocin-S2 (EC 3.1.-.-) (Killer protein)	NaN	13.8253	NaN	15.5701	NaN	15.0726
Q07806	Penicillin-binding protein 1A (PBP-1a) (PBP1a) [Includes: Penicillin-insensitive transglycosylase (EC 2.4.1.129) (Peptidoglycan TGase); Penicillin-sensitive transpeptidase (EC 3.4.16.4) (DD-transpeptidase)]	16.651	16.8152	14.6294	17.9537	17.9339	18.0083
Q14T72	Formate dehydrogenase-O, major subunit	13.2801	14.8333	15.3297	15.4795	15.2694	15.1218
Q14T74	Putative NAD(P) transhydrogenase, subunit alpha part 1	18.602	19.0169	19.2073	19.1327	18.0703	18.1878
Q51342	Amidophosphoribosyltransferase (ATase) (EC 2.4.2.14) (Glutamine phosphoribosylpyrophosphate amidotransferase) (GPATase)	19.988	19.7662	20.1435	19.5831	19.0515	19.164
Q51344	Aspartate-semialdehyde dehydrogenase (ASA dehydrogenase) (ASADH) (EC 1.2.1.11) (Aspartate-beta-semialdehyde dehydrogenase)	20.8241	21.4804	22.5763	21.5588	21.034	20.8136
Q51363	L-aspartate oxidase (LASPO) (EC 1.4.3.16) (Quinolinate synthase B)	18.1971	17.1116	NaN	16.5286	18.0393	18.0628
Q51366	GDP-mannose 4,6-dehydratase (EC 4.2.1.47) (GDP-D-mannose dehydratase)	19.1465	19.465	20.1484	19.9327	19.3964	19.1331
Q51368	Protein TonB	NaN	NaN	NaN	NaN	NaN	NaN
Q51373	Response regulator GacA (Global activator)	NaN	NaN	NaN	NaN	NaN	NaN
Q51375	3-isopropylmalate dehydrogenase (EC 1.1.1.85) (3-IPM-DH) (Beta-IPM dehydrogenase) (IMDH)	19.4399	20.1914	21.0673	20.4465	19.6797	19.5008
Q51382	Chaperone protein HscA homolog	18.3893	16.1333	16.8266	17.2416	NaN	NaN
Q51383	2Fe-2S ferredoxin	18.4548	18.7796	19.0902	18.2201	18.1436	18.1163
Q51384	Uncharacterized protein PA3808	18.5633	18.3146	17.6666	17.6449	18.3699	18.0904
Q51385	Dual-specificity RNA methyltransferase RlmN (EC 2.1.1.192) (23S rRNA (adenine(2503)-C(2))-methyltransferase) (23S rRNA m2A2503 methyltransferase) (Ribosomal RNA large subunit methyltransferase N) (tRNA (adenine(37)-C(2))-methyltransferase) (tRNA m2A37 methyltransferase)	17.4227	16.5797	15.9351	16.7537	16.9828	17.1466
Q51389	Glycerol uptake facilitator protein (Glycerol diffusion facilitator)	NaN	NaN	NaN	16.1748	NaN	NaN
Q51390	Glycerol kinase 2 (EC 2.7.1.30) (ATP:glycerol 3-phosphotransferase 2) (Glycerokinase 2) (GK 2)	19.1897	19.7359	20.6883	20.0313	19.35	19.1466
Q51391	Glycerol-3-phosphate regulon repressor	NaN	NaN	NaN	NaN	NaN	NaN
Q51404	Fumarate hydratase class II 2 (Fumarase C 2) (EC 4.2.1.2) (Aerobic fumarase 2) (Iron-independent fumarase 2)	23.3472	22.7208	22.3078	21.6327	23.2856	23.2663
Q51422	Aspartate--tRNA(Asp/Asn) ligase (EC 6.1.1.23) (Aspartyl-tRNA synthetase) (AspRS) (Non-discriminating aspartyl-tRNA synthetase) (ND-AspRS)	20.8692	20.9785	21.8106	20.3744	20.8197	21.147
Q51423	Transcriptional regulatory protein PmpR	19.4788	18.9464	20.017	18.9118	19.2621	19.5814
Q51424	Crossover junction endodeoxyribonuclease RuvC (EC 3.1.21.10) (Holliday junction nuclease RuvC) (Holliday junction resolvase RuvC)	NaN	NaN	NaN	NaN	NaN	NaN
Q51425	Holliday junction ATP-dependent DNA helicase RuvA (EC 3.6.4.12)	17.7755	18.0367	17.2829	18.0858	17.4329	17.2216
Q51434	Protein phosphatase CheZ (EC 3.1.3.-) (Chemotaxis protein CheZ)	17.1819	16.0806	16.7704	16.5785	16.5766	16.5153
Q51455	Chemotaxis protein CheY	18.8033	18.9134	17.9865	18.2124	18.4061	18.4639
Q51463	Flagellar M-ring protein	NaN	NaN	NaN	15.2845	NaN	15.0349
Q51464	Flagellar motor switch protein FliG	NaN	NaN	NaN	NaN	NaN	NaN
Q51465	Flagellar motor switch protein FliM	NaN	NaN	NaN	NaN	NaN	NaN
Q51466	Flagellar motor switch protein FliN	17.6571	18.3065	18.9094	17.8128	17.4336	NaN
Q51470	tRNA-2-methylthio-N(6)-dimethylallyladenosine synthase (EC 2.8.4.3) ((Dimethylallyl)adenosine tRNA methylthiotransferase MiaB) (tRNA-i(6)A37 methylthiotransferase)	15.0421	14.3127	13.325	14.6074	14.4197	15.1699
Q51472	Integration host factor subunit alpha (IHF-alpha)	18.6694	18.7669	18.0549	18.9079	19.0464	18.4825
Q51473	Integration host factor subunit beta (IHF-beta)	17.6496	17.7808	17.279	17.4114	17.9095	17.6674
Q51479	Cytochrome c55X	NaN	NaN	NaN	NaN	NaN	NaN
Q51480	Protein NirF	17.5198	18.5867	14.0208	19.025	18.7346	18.5483
Q51481	Denitrification regulatory protein NirQ	19.6913	20.6726	NaN	19.8182	19.2576	19.1368
Q51484	Uncharacterized protein PA0525	14.8918	NaN	NaN	NaN	13.6223	NaN
Q51485	Porin B (Glucose porin) (Outer membrane protein D1)	19.6436	20.3508	21.4464	21.7413	21.1284	20.9162
Q51487	Outer membrane protein OprM	18.3275	19.0629	19.4439	22.2536	21.5411	21.5577
Q51507	Isochorismate pyruvate lyase (IPL) (EC 4.2.99.21) (Chorismate mutase) (CM) (EC 5.4.99.5) (Salicylate biosynthesis protein)	18.0697	17.4017	19.6139	17.3634	17.6556	16.9798
Q51508	Salicylate biosynthesis isochorismate synthase (EC 5.4.4.2) (Isochorismate mutase)	17.3422	NaN	17.4051	15.8864	15.4194	NaN
Q51546	Phosphate import ATP-binding protein PstB (EC 7.3.2.1) (ABC phosphate transporter) (Phosphate-transporting ATPase)	16.0926	15.5896	15.1742	16.5459	16.5407	16.2061
Q51547	Phosphate-specific transport system accessory protein PhoU homolog (Pst system accessory protein PhoU homolog)	14.9206	15.6155	16.1863	15.9432	15.3963	15.1707
Q51548	L-ornithine N(5)-monooxygenase (EC 1.14.13.195) (L-ornithine N(5)-hydroxylase) (Ornithine hydroxylase) (L-ornithine N(5)-oxygenase) (Pyoverdin biosynthesis protein A)	18.4828	17.7481	18.4856	18.4558	17.7159	17.594
Q51551	Dihydroorotase-like protein (Aspartate carbamoyltransferase 44 kDa non-catalytic chain)	19.7993	20.6246	21.093	20.2505	19.6837	19.6309
Q51561	DNA-directed RNA polymerase subunit beta (RNAP subunit beta) (EC 2.7.7.6) (RNA polymerase subunit beta) (Transcriptase subunit beta)	22.6086	22.9818	22.9898	22.9966	22.7898	22.7429
Q51564	Diaminopimelate epimerase (DAP epimerase) (EC 5.1.1.7) (PLP-independent amino acid racemase)	18.8109	18.2544	19.0229	16.9984	18.6967	18.6666
Q51567	Succinate--CoA ligase [ADP-forming] subunit alpha (EC 6.2.1.5) (Succinyl-CoA synthetase subunit alpha) (SCS-alpha)	23.8458	24.3774	24.533	23.5445	23.8551	23.9922
Q51575	Type II secretion system protein N (T2SS protein N) (General secretion pathway protein N) (Protein XcpP)	NaN	NaN	NaN	NaN	NaN	NaN
Q51576	Uncharacterized oxidoreductase PA3106 (EC 1.-.-.-)	18.1651	16.9512	NaN	16.0556	17.5999	17.4082
Q59635	Catalase (EC 1.11.1.6) (Paraquat-inducible catalase isozyme B)	17.4891	17.4922	18.9539	18.3315	17.8392	17.1176
Q59636	Nucleoside diphosphate kinase (NDK) (NDP kinase) (EC 2.7.4.6) (Nucleoside-2-P kinase)	22.7066	23.2119	24.1629	23.2828	22.8937	22.7776
Q59637	Pyruvate dehydrogenase E1 component (PDH E1 component) (EC 1.2.4.1)	22.5418	21.3561	20.5014	21.0413	22.5599	22.5053
Q59638	Dihydrolipoyllysine-residue acetyltransferase component of pyruvate dehydrogenase complex (EC 2.3.1.12) (Dihydrolipoamide acetyltransferase component of pyruvate dehydrogenase complex) (E2)	22.1116	22.5533	23.2648	22.6559	22.2324	22.1026
Q59641	Peptidyl-prolyl cis-trans isomerase A (PPIase A) (EC 5.2.1.8) (Cyclophilin A) (Rotamase A)	20.7002	20.6439	20.3876	19.8251	20.4323	20.4575
Q59643	Delta-aminolevulinic acid dehydratase (ALAD) (ALADH) (EC 4.2.1.24) (Porphobilinogen synthase)	20.9718	21.6184	22.8984	21.5763	20.9538	20.9403
Q59646	Nitric oxide reductase subunit C (NOR small subunit) (Nitric oxide reductase cytochrome c subunit)	18.3972	19.2494	NaN	19.3039	19.6909	19.8722
Q59647	Nitric oxide reductase subunit B (EC 1.7.2.5) (NOR large subunit) (Nitric oxide reductase cytochrome b subunit)	NaN	19.5312	NaN	18.9628	19.4981	19.302
Q59649	N-(5'-phosphoribosyl)anthranilate isomerase (PRAI) (EC 5.3.1.24)	16.7122	17.0975	17.1519	17.0935	17.2007	17.1138
Q59650	UDP-N-acetylmuramoyl-L-alanyl-D-glutamate--2,6-diaminopimelate ligase (EC 6.3.2.13) (Meso-A2pm-adding enzyme) (Meso-diaminopimelate-adding enzyme) (UDP-MurNAc-L-Ala-D-Glu:meso-diaminopimelate ligase) (UDP-MurNAc-tripeptide synthetase) (UDP-N-acetylmuramyl-tripeptide synthetase)	19.1791	14.6439	NaN	13.5672	15.8548	17.1765
Q59653	Aspartate carbamoyltransferase (EC 2.1.3.2) (Aspartate transcarbamylase) (ATCase)	20.3979	20.9381	21.0353	20.8724	20.356	20.0257
Q59654	Orotidine 5'-phosphate decarboxylase (EC 4.1.1.23) (OMP decarboxylase) (OMPDCase) (OMPdecase)	19.1218	18.9037	19.308	18.4327	19.4215	19.0478
Q60169	Porphobilinogen deaminase (PBG) (EC 2.5.1.61) (Hydroxymethylbilane synthase) (HMBS) (Pre-uroporphyrinogen synthase)	18.3129	18.7791	18.6027	18.5011	17.6065	17.2281
Q7DC81	Phenazine biosynthesis protein PhzE	NaN	NaN	NaN	NaN	NaN	NaN
Q9HI36	Major exported protein (Secreted protein hcp)	NaN	14.4462	NaN	19.6557	20.2613	19.9462
Q9HT05	Ribonuclease P protein component (RNase P protein) (RNaseP protein) (EC 3.1.26.5) (Protein C5)	16.6521	17.6658	19.1593	17.8161	17.4689	16.9597
Q9HT06	Membrane protein insertase YidC (Foldase YidC) (Membrane integrase YidC) (Membrane protein YidC)	18.4965	19.1329	18.5959	19.7917	19.2473	19.4749
Q9HT07	tRNA modification GTPase MnmE (EC 3.6.-.-)	15.6648	16.542	16.2832	16.6691	NaN	NaN
Q9HT09	tRNA uridine 5-carboxymethylaminomethyl modification enzyme MnmG (Glucose-inhibited division protein A)	16.5098	16.0904	15.4786	15.576	15.4309	15.6915
Q9HT10	Ribosomal RNA small subunit methyltransferase G (EC 2.1.1.170) (16S rRNA 7-methylguanosine methyltransferase) (16S rRNA m7G methyltransferase)	16.6197	16.7313	17.7582	17.007	NaN	NaN
Q9HT11	Chromosome partitioning protein Soj	18.8638	19.4819	19.062	19.6665	19.5891	19.1284
Q9HT12	Probable chromosome-partitioning protein ParB	18.6449	17.5199	17.457	17.465	18.3907	18.5226
Q9HT13	ATP synthase protein I	NaN	17.6698	NaN	17.9477	16.9638	NaN
Q9HT14	ATP synthase subunit a (ATP synthase F0 sector subunit a) (F-ATPase subunit 6)	18.2361	18.7494	NaN	19.7089	19.2434	19.363
Q9HT15	ATP synthase subunit c (ATP synthase F(0) sector subunit c) (F-type ATPase subunit c) (F-ATPase subunit c) (Lipid-binding protein)	NaN	NaN	NaN	17.8438	NaN	NaN
Q9HT16	ATP synthase subunit b (ATP synthase F(0) sector subunit b) (ATPase subunit I) (F-type ATPase subunit b) (F-ATPase subunit b)	17.8771	18.8707	19.0038	19.5484	19.2308	19.404
Q9HT17	ATP synthase subunit delta (ATP synthase F(1) sector subunit delta) (F-type ATPase subunit delta) (F-ATPase subunit delta)	19.3427	19.9334	20.3837	20.4789	20.2933	20.3569
Q9HT18	ATP synthase subunit alpha (EC 7.1.2.2) (ATP synthase F1 sector subunit alpha) (F-ATPase subunit alpha)	21.6	22.7825	23.3902	23.5054	22.5108	22.8582
Q9HT19	ATP synthase gamma chain (ATP synthase F1 sector gamma subunit) (F-ATPase gamma subunit)	20.4297	21.4099	22.5778	22.1318	21.2053	21.4564
Q9HT20	ATP synthase subunit beta (EC 7.1.2.2) (ATP synthase F1 sector subunit beta) (F-ATPase subunit beta)	22.2378	23.2771	24.332	23.8045	22.9928	23.1285
Q9HT21	ATP synthase epsilon chain (ATP synthase F1 sector epsilon subunit) (F-ATPase epsilon subunit)	19.4898	20.6319	19.4067	20.7633	20.5124	20.7213
Q9HT22	Bifunctional protein GlmU [Includes: UDP-N-acetylglucosamine pyrophosphorylase (EC 2.7.7.23) (N-acetylglucosamine-1-phosphate uridyltransferase); Glucosamine-1-phosphate N-acetyltransferase (EC 2.3.1.157)]	19.6287	19.3513	18.9412	18.6898	19.833	19.6756
Q9HT23	Peptidase_M23 domain-containing protein	NaN	NaN	NaN	NaN	NaN	NaN
Q9HT24	GlmR transcriptional regulator	16.2074	15.8703	NaN	NaN	16.3158	16.222
Q9HT25	Glutamine--fructose-6-phosphate aminotransferase [isomerizing] (EC 2.6.1.16) (D-fructose-6-phosphate amidotransferase) (GFAT) (Glucosamine-6-phosphate synthase) (Hexosephosphate aminotransferase) (L-glutamine--D-fructose-6-phosphate amidotransferase)	20.0961	20.436	20.1084	19.3207	20.259	20.028
Q9HT28	PKS_MT domain-containing protein	17.7002	17.6576	NaN	17.8902	16.9002	NaN
Q9HT29	C4-dicarboxylate ABC transporter	19.849	20.2731	20.9192	20.4165	19.4805	19.4892
Q9HT32	Beta-lactamase domain-containing protein	17.2269	16.5286	18.3003	17.7515	16.9044	17.4266
Q9HT41	NADH:ubiquinone oxidoreductase	15.723	16.1812	16.971	16.1346	15.3938	15.0814
Q9HT42	cobW domain-containing protein	NaN	NaN	NaN	NaN	NaN	NaN
Q9HT43	Probable MFS dicarboxylate transporter	NaN	NaN	NaN	NaN	NaN	16.2484
Q9HT44	Probable sodium/proton antiporter	NaN	16.795	NaN	17.2416	NaN	NaN
Q9HT45	Tim44 domain-containing protein	17.6369	18.1579	18.3607	18.6926	18.2307	18.2916
Q9HT47	Lipoprotein	NaN	NaN	NaN	NaN	15.4572	15.4884
Q9HT49	Probable short-chain dehydrogenase	NaN	NaN	NaN	NaN	NaN	NaN
Q9HT50	Probable aminotransferase	18.9132	19.4798	19.6095	19.179	18.9955	19.0389
Q9HT51	Probable glutamine synthetase	18.2258	15.4303	15.8878	NaN	16.5404	17.6772
Q9HT52	Probable short-chain dehydrogenase	19.8092	18.1791	18.8678	18.0337	18.2609	18.7646
Q9HT53	Tetratricopeptide repeat protein	15.479	NaN	NaN	NaN	14.4906	NaN
Q9HT54	HotDog ACOT-type domain-containing protein	16.5475	17.3203	NaN	17.9935	16.7515	NaN
Q9HT55	Probable potassium efflux transporter	NaN	NaN	NaN	16.1304	16.2624	16.2496
Q9HT57	Pyridoxal kinase PdxY (PL kinase) (EC 2.7.1.35)	18.5405	19.1561	19.5352	19.4854	18.6291	18.316
Q9HT60	AB hydrolase-1 domain-containing protein	NaN	NaN	NaN	NaN	NaN	NaN
Q9HT63	Probable transporter	NaN	NaN	NaN	NaN	NaN	NaN
Q9HT64	N-formylglutamate amidohydrolase	15.3339	NaN	NaN	NaN	NaN	14.6206
Q9HT65	Probable glutamine synthetase	17.7411	16.4657	NaN	NaN	17.6515	17.4584
Q9HT66	Isochorismatase domain-containing protein	19.583	19.9941	20.3757	20.1269	19.6398	19.2271
Q9HT67	HTH rpiR-type domain-containing protein	14.739	14.1846	NaN	NaN	NaN	NaN
Q9HT68	Probable TonB-dependent receptor	20.596	21.0847	21.6818	20.9993	20.1333	20.3203
Q9HT69	D-methionine ABC transporter membrane protein	NaN	NaN	NaN	NaN	NaN	NaN
Q9HT70	Methionine import ATP-binding protein MetN 2 (EC 7.4.2.11)	16.7975	17.0517	14.989	18.7042	18.3838	18.0428
Q9HT71	Lipoprotein	NaN	17.1785	17.7592	17.4219	16.4078	16.0542
Q9HT73	Zinc import ATP-binding protein ZnuC (EC 7.2.2.20)	NaN	NaN	NaN	NaN	NaN	NaN
Q9HT74	Transcriptional regulator np20	17.0316	17.733	17.0578	16.7204	17.1719	17.1772
Q9HT75	High-affinity zinc uptake system protein ZnuA	17.2632	18.0284	18.2024	17.3173	16.5676	16.9523
Q9HT76	Vitamin B12-dependent ribonucleotide reductase (EC 1.17.4.1)	19.9656	17.4052	11.9769	17.8813	19.1815	19.0951
Q9HT77	NrdJb	19.306	16.9674	NaN	17.4141	19.1506	18.9295
Q9HT79	DUF2782 domain-containing protein	18.5985	18.1849	NaN	18.4319	18.1009	17.9408
Q9HT80	DNA polymerase I (POL I) (EC 2.7.7.7)	19.0377	17.0572	14.9471	17.6405	17.911	18.1976
Q9HT81	Probable GTP-binding protein EngB	18.5751	17.5299	15.5021	16.5721	18.3246	18.6871
Q9HT82	Probable cytochrome	NaN	NaN	NaN	NaN	NaN	NaN
Q9HT83	Endo/exonuclease/phosphatase domain-containing protein	14.7619	NaN	NaN	NaN	14.7902	14.5321
Q9HT84	Diguanylate cyclase DgcP (EC 2.7.7.65)	NaN	NaN	NaN	NaN	NaN	NaN
Q9HT86	AmpDh2	15.2672	16.1408	16.0689	16.9892	16.5552	16.3378
Q9HT87	histidine kinase (EC 2.7.13.3)	NaN	NaN	NaN	14.2524	NaN	14.889
Q9HT89	Uncharacterized protein PA5481	15.6778	NaN	16.7615	15.856	15.2166	15.1648
Q9HT91	Probable proton/glutamate-aspartate symporter	17.4625	18.1497	15.5263	18.5631	17.9346	17.5555
Q9HT92	Gate domain-containing protein	NaN	NaN	NaN	NaN	NaN	NaN
Q9HT95	Acetyltransferase PA5475 (EC 2.3.1.-) (GCN5-related N-acetyltransferase) (GNAT)	19.027	19.0765	16.9172	18.5347	18.685	18.4596
Q9HT98	Amino acid abc transporter substrate-binding paat family protein	18.6898	18.4692	19.0337	19.0693	19.2114	18.9468
Q9HTA5	CENP-V/GFA domain-containing protein	15.7725	16.3421	16.7264	15.6296	NaN	15.5877
Q9HTA6	DUF4105 domain-containing protein	NaN	NaN	NaN	15.8402	14.8924	14.9962
Q9HTB1	Methyltransf_11 domain-containing protein	17.6597	14.215	NaN	14.8714	16.3791	16.1821
Q9HTB3	Class I SAM-dependent methyltransferase	NaN	NaN	NaN	NaN	NaN	NaN
Q9HTB4	Glycosyltransferase	NaN	NaN	NaN	NaN	NaN	NaN
Q9HTB5	Glycosyltransferase	NaN	NaN	NaN	14.9438	NaN	14.9022
Q9HTB6	GDP-6-deoxy-D-mannose reductase (EC 1.1.1.281)	16.5823	NaN	16.2687	15.3553	16.6498	16.6982
Q9HTB8	Transport permease protein	NaN	NaN	NaN	NaN	NaN	NaN
Q9HTC1	DUF1127 domain-containing protein	NaN	NaN	NaN	17.2052	16.7983	16.9021
Q9HTC2	Probable coenzyme A transferase	NaN	NaN	17.364	NaN	NaN	NaN
Q9HTC5	Outer membrane assembly lipoprotein YfiO	18.5655	18.6954	17.9094	18.582	19.9139	20.047
Q9HTC6	Probable peptidase	14.4487	NaN	NaN	NaN	NaN	14.7574
Q9HTC7	Glucose-6-phosphate 1-dehydrogenase (G6PD) (EC 1.1.1.49)	17.6949	16.7475	NaN	14.771	16.7676	17.348
Q9HTC8	Probable transcriptional regulator	16.9442	16.5642	15.9062	16.6942	15.7338	15.5979
Q9HTC9	Probable transcriptional regulator	NaN	NaN	NaN	NaN	NaN	NaN
Q9HTD0	Biotin carboxylase (EC 6.3.4.14) (Acetyl-coenzyme A carboxylase biotin carboxylase subunit A)	20.2636	20.2888	20.1942	19.5123	19.9385	20.1129
Q9HTD1	Probable transcarboxylase subunit	21.3071	21.3728	21.1911	20.905	21.1256	21.2762
Q9HTD3	N-acetyltransferase domain-containing protein	15.5725	15.6532	NaN	NaN	15.6896	15.7017
Q9HTD4	Probable acetyltransferase	NaN	NaN	NaN	NaN	NaN	NaN
Q9HTD6	Sulf_transp domain-containing protein	NaN	NaN	NaN	NaN	NaN	NaN
Q9HTD7	Aspartate ammonia-lyase (Aspartase) (EC 4.3.1.1)	19.8586	20.049	19.0302	19.0778	18.9575	18.8884
Q9HTD8	Probable transcriptional regulator	NaN	NaN	NaN	NaN	NaN	NaN
Q9HTD9	Alcohol dehydrogenase	21.8747	21.9823	20.6722	22.2628	21.6727	21.4366
Q9HTE1	DUF3299 domain-containing protein	16.6758	16.8965	17.2809	NaN	16.0551	NaN
Q9HTE2	Putative glucose-6-phosphate 1-epimerase (EC 5.1.3.15)	18.8806	17.9977	16.0966	16.6455	18.7427	18.7942
Q9HTE3	Glutathione-independent formaldehyde dehydrogenase (FALDH) (FDH) (EC 1.2.1.46)	18.0611	18.4513	19.3382	18.8288	18.163	18.4329
Q9HTE4	Formyltetrahydrofolate deformylase (EC 3.5.1.10) (Formyl-FH(4) hydrolase)	NaN	NaN	17.3951	17.4185	16.9348	16.1764
Q9HTE5	Sarcosine oxidase gamma subunit	NaN	NaN	NaN	NaN	NaN	NaN
Q9HTE6	Sarcosine oxidase alpha subunit	14.925	16.4322	NaN	15.7352	16.926	16.7063
Q9HTE8	Sarcosine oxidase beta subunit	15.0583	15.7158	NaN	15.9892	16.7755	17.3197
Q9HTE9	Serine hydroxymethyltransferase 1 (SHMT 1) (Serine methylase 1) (EC 2.1.2.1)	17.3424	17.4685	17.443	NaN	17.8751	17.6844
Q9HTF0	Lipoprotein	16.7094	17.5585	17.6568	17.9314	17.5788	18.0603
Q9HTF1	Low specificity L-threonine aldolase (Low specificity L-TA) (EC 4.1.2.48)	20.5582	21.3922	21.7666	21.2582	20.5983	20.348
Q9HTF2	Ferredoxin	NaN	NaN	NaN	NaN	NaN	NaN
Q9HTF3	GbcB	15.4377	NaN	14.4288	NaN	16.4265	16.8111
Q9HTF4	GbcA	15.8174	NaN	14.4772	14.5993	15.9052	17.4983
Q9HTG0	Lipoprotein	NaN	NaN	NaN	NaN	NaN	NaN
Q9HTG6	DgcA, Dimethylglycine catabolism	16.445	14.8825	15.0854	NaN	16.2036	16.1963
Q9HTG7	V4R domain-containing protein	15.6575	NaN	NaN	NaN	16.0835	16.2574
Q9HTG8	Peptidase M19	NaN	16.598	18.6389	17.4768	17.0853	17.3689
Q9HTG9	50S ribosomal protein L21	NaN	16.0696	NaN	16.9569	16.3471	15.6646
Q9HTH1	Flavoprotein involved in K+ transport	NaN	NaN	NaN	NaN	NaN	NaN
Q9HTH3	Fimbrial assembly protein FimA	NaN	NaN	NaN	NaN	NaN	NaN
Q9HTI3	Histidine ammonia-lyase	NaN	16.1306	NaN	15.7994	NaN	NaN
Q9HTI6	OpuAC domain-containing protein	19.1515	19.4983	19.9843	19.8254	19.1304	19.0195
Q9HTI7	Probable permease of ABC transporter	NaN	NaN	NaN	NaN	NaN	NaN
Q9HTI8	Probable ATP-binding component of ABC transporter	NaN	14.7743	NaN	15.9062	15.8946	16.1586
Q9HTJ0	HTH-type transcriptional regulator BetI	17.3182	16.3659	NaN	NaN	16.9294	16.9581
Q9HTJ1	NAD/NADP-dependent betaine aldehyde dehydrogenase (BADH) (EC 1.2.1.8)	20.1563	19.5849	19.2118	19.0513	20.4205	20.326
Q9HTJ2	Oxygen-dependent choline dehydrogenase (CDH) (CHD) (EC 1.1.99.1) (Betaine aldehyde dehydrogenase) (BADH) (EC 1.2.1.8)	16.7418	15.598	13.6815	16.045	17.2195	17.9984
Q9HTJ3	HotDog ACOT-type domain-containing protein	18.4825	18.6625	16.3428	18.4527	18.3267	18.5996
Q9HTJ4	Probable major facilitator superfamily (MFS) transporter	NaN	NaN	NaN	NaN	NaN	NaN
Q9HTJ5	Phosphate transport system permease protein PstA	NaN	NaN	NaN	15.1444	NaN	NaN
Q9HTJ6	Probable two-component response regulator	15.7822	15.4096	16.8323	16.2299	15.5068	15.1196
Q9HTJ7	Peptidase M23	NaN	NaN	NaN	NaN	NaN	NaN
Q9HTJ8	HlyC/CorC family transporter	NaN	NaN	NaN	NaN	NaN	NaN
Q9HTJ9	Predicted lipoprotein with conserved Yx(FWY)xxD motif	17.9497	17.8063	17.1576	18.1929	17.6673	17.7213
Q9HTK0	4-hydroxybenzoate octaprenyltransferase (EC 2.5.1.39) (4-HB polyprenyltransferase)	NaN	NaN	NaN	16.3081	15.8591	15.0594
Q9HTK1	Probable chorismate pyruvate-lyase (CL) (CPL) (EC 4.1.3.40)	NaN	NaN	16.1084	NaN	NaN	NaN
Q9HTK3	Glycolate oxidase subunit GlcD	NaN	NaN	NaN	NaN	NaN	NaN
Q9HTK4	Glycolate oxidase subunit GlcE	NaN	NaN	NaN	NaN	NaN	NaN
Q9HTK7	Rubredoxin-1 (Rdxs)	18.4154	NaN	19.0718	NaN	17.0136	16.8379
Q9HTK9	Rubredoxin-NAD(+) reductase (RdxR) (EC 1.18.1.1)	19.6024	18.8533	19.1707	17.6837	19.3084	18.8909
Q9HTL0	DNA-binding protein HU-alpha	22.1405	22.0115	23.0922	22.6152	22.3063	22.0396
Q9HTL1	Helicase	NaN	NaN	NaN	NaN	NaN	NaN
Q9HTL2	HDOD domain-containing protein	NaN	NaN	NaN	NaN	NaN	NaN
Q9HTL3	ATP-dependent DNA helicase RecG (EC 3.6.4.12)	NaN	NaN	NaN	NaN	NaN	NaN
Q9HTL4	OxyR	17.544	17.9112	18.1849	17.636	17.076	17.0885
Q9HTL5	Epimerase domain-containing protein	18.3294	16.7907	16.1968	16.9505	17.9647	18.0693
Q9HTL8	Lipoprotein	15.9622	17.3011	18.4617	17.8147	17.0519	17.2203
Q9HTL9	RidA family protein	22.2638	22.8227	23.6658	23.13	22.4295	22.5925
Q9HTM0	guanosine-3',5'-bis(diphosphate) 3'-diphosphatase (EC 3.1.7.2)	NaN	NaN	NaN	NaN	NaN	NaN
Q9HTM1	DNA-directed RNA polymerase subunit omega (RNAP omega subunit) (EC 2.7.7.6) (RNA polymerase omega subunit) (Transcriptase subunit omega)	19.2485	20.1289	21.1321	19.564	20.0925	19.6857
Q9HTM2	Guanylate kinase (EC 2.7.4.8) (GMP kinase)	19.0963	17.9881	16.7592	17.0951	16.2917	18.183
Q9HTM3	YicC family protein	18.2083	18.1644	17.0287	17.5227	17.9794	17.9521
Q9HTM4	DUF4870 domain-containing protein	NaN	14.4883	15.4043	15.8703	15.1865	15.2002
Q9HTM5	DUF4124 domain-containing protein	17.8065	18.1165	17.9192	18.0185	17.5241	17.4559
Q9HTM6	4HBT domain-containing protein	17.0159	17.2293	17.7449	17.8148	17.2104	16.6782
Q9HTN2	Acetylglutamate kinase (EC 2.7.2.8) (N-acetyl-L-glutamate 5-phosphotransferase) (NAG kinase) (NAGK)	17.2417	17.541	18.5982	16.979	16.3581	15.1431
Q9HTN3	Deoxyuridine 5'-triphosphate nucleotidohydrolase (dUTPase) (EC 3.6.1.23) (dUTP pyrophosphatase)	20.6581	21.6595	21.6505	21.3347	20.8755	20.8448
Q9HTN4	Coenzyme A biosynthesis bifunctional protein CoaBC (DNA/pantothenate metabolism flavoprotein) (Phosphopantothenoylcysteine synthetase/decarboxylase) (PPCS-PPCDC) [Includes: Phosphopantothenoylcysteine decarboxylase (PPC decarboxylase) (PPC-DC) (EC 4.1.1.36) (CoaC); Phosphopantothenate--cysteine ligase (EC 6.3.2.5) (CoaB) (Phosphopantothenoylcysteine synthetase) (PPC synthetase) (PPC-S)]	16.9897	16.9698	17.7283	16.435	NaN	16.038
Q9HTN7	Probable binding protein component of ABC dipeptide transporter	21.3289	22.1124	22.6925	22.2773	21.5306	21.1584
Q9HTN8	50S ribosomal protein L28	22.4133	22.4375	22.2846	22.4484	23.0821	23.1714
Q9HTN9	50S ribosomal protein L33	21.1588	21.4602	22.3719	21.8623	21.5574	21.8804
Q9HTP0	Cupin_3 domain-containing protein	18.3845	18.577	NaN	17.9566	18.8729	18.68
Q9HTP1	Probable pyridoxal-dependent aminotransferase	18.0098	17.3234	18.5923	17.1112	17.6412	17.126
Q9HTP2	Probable aldehyde dehydrogenase	22.3626	21.8358	21.9976	21.4788	22.2005	22.0506
Q9HTP4	Phospholipase D family protein	NaN	NaN	NaN	NaN	NaN	NaN
Q9HTP5	Probable oxidoreductase	17.6018	18.0239	17.7878	17.6923	18.1658	17.9623
Q9HTP6	Leucine-responsive regulatory protein	18.0771	18.3821	19.5246	18.7557	17.7161	18.0889
Q9HTP7	DctA-YdbH domain-containing protein	NaN	NaN	NaN	NaN	NaN	NaN
Q9HTP8	YnbE family lipoprotein	NaN	NaN	NaN	NaN	NaN	NaN
Q9HTP9	DUF1318 domain-containing protein	18.2924	18.8676	18.4589	18.0253	17.6191	17.6394
Q9HTQ0	D-amino acid dehydrogenase 1 (EC 1.4.99.-) (D-alanine dehydrogenase 1)	18.3794	17.3841	15.2046	18.1859	18.6461	19.0641
Q9HTQ1	RidA family protein	20.1196	20.2156	21.1248	20.6394	19.9438	19.9239
Q9HTQ2	Alanine racemase, catabolic (EC 5.1.1.1)	19.329	19.2332	17.9808	17.7408	19.4673	19.1534
Q9HTQ3	Probable transcriptional regulator	17.6886	17.2447	17.7564	16.8159	17.7402	17.2871
Q9HTQ4	Cytochrome c5	19.2736	19.7489	20.5037	19.6696	19.1609	19.0934
Q9HTQ5	AcetylCoA_hyd_C domain-containing protein	NaN	NaN	NaN	NaN	NaN	NaN
Q9HTQ6	Xanthine phosphoribosyltransferase (XPRTase) (EC 2.4.2.22)	18.4629	18.3423	19.1364	18.3681	18.0165	18.068
Q9HTQ7	Pyruvate dehydrogenase (Cytochrome)	NaN	NaN	NaN	NaN	NaN	NaN
Q9HTR1	Probable transcriptional regulator	NaN	NaN	NaN	NaN	NaN	NaN
Q9HTR2	Phosphorylcholine phosphatase (PChP) (EC 3.1.3.75) (Phosphoethanolamine/phosphocholine phosphatase)	16.6482	17.4401	17.1454	17.9023	16.912	16.7363
Q9HTR3	Probable choline transporter	NaN	NaN	NaN	16.5323	15.6154	16.5899
Q9HTR5	Ubiquinone biosynthesis accessory factor UbiK	NaN	NaN	NaN	NaN	NaN	15.2724
Q9HTR6	Nitrogen regulatory protein P-II 2	21.0869	21.6835	21.1584	21.792	20.9598	20.6604
Q9HTR8	YjbQ family protein	17.4897	17.4588	19.145	18.2344	17.7477	17.2788
Q9HTR9	Transcriptional regulator SutA	17.1276	NaN	18.3011	NaN	NaN	NaN
Q9HTS1	Probable transcriptional regulator	15.385	NaN	NaN	NaN	15.4675	NaN
Q9HTS3	Probable hydrolase	NaN	NaN	NaN	NaN	NaN	NaN
Q9HTS5	Iron-sulfur cluster assembly protein CyaY	18.7208	18.2845	17.9203	18.4119	18.4519	18.6685
Q9HTS6	Nucleoside diphosphate kinase regulator	19.9555	19.036	18.7218	18.7732	19.4342	19.4418
Q9HTS9	TIGR02647 family protein	NaN	NaN	NaN	NaN	NaN	NaN
Q9HTT0	PBPb domain-containing protein	15.8711	15.9521	NaN	NaN	15.8353	NaN
Q9HTT1	DUF2783 domain-containing protein	NaN	16.4194	16.694	NaN	15.4382	NaN
Q9HTT2	Magnesium/cobalt transport protein	NaN	NaN	NaN	NaN	NaN	NaN
Q9HTT7	Heme biosynthesis operon protein HemX	16.8798	17.3651	16.456	18.0452	18.0012	18.3752
Q9HTT8	HemY_N domain-containing protein	16.2812	17.5414	NaN	18.0298	18.2456	18.4467
Q9HTU2	Probable ATP-binding component of ABC transporter	NaN	NaN	NaN	NaN	NaN	NaN
Q9HTU3	Small-conductance mechanosensitive channel	NaN	NaN	NaN	NaN	NaN	NaN
Q9HTU7	UPF0178 protein PA5247	NaN	NaN	NaN	NaN	NaN	NaN
Q9HTU9	Glyoxalase	21.7181	22.1643	21.8883	21.1613	21.3458	21.5604
Q9HTV1	Transcription termination factor Rho (EC 3.6.4.-) (ATP-dependent helicase Rho)	20.8117	19.3143	18.476	19.3747	20.8443	21.1989
Q9HTV3	3-octaprenyl-4-hydroxybenzoate carboxy-lyase (EC 4.1.1.98) (Polyprenyl p-hydroxybenzoate decarboxylase)	18.8853	19.4097	18.6362	19.1103	19.0983	19.2418
Q9HTV4	Probable aromatic hydrocarbon reductase	17.9684	18.0973	18.3519	16.8542	17.8474	17.7397
Q9HTV5	Glycerol-3-phosphate transporter	NaN	NaN	NaN	NaN	NaN	NaN
Q9HTV6	Probable oxidoreductase	18.1068	14.3817	NaN	NaN	15.4454	16.8748
Q9HTV7	Flagellar protein FliL	NaN	NaN	NaN	NaN	NaN	NaN
Q9HTV8	Biotin_lipoyl_2 domain-containing protein	17.1421	18.2521	15.6672	18.6555	18.2981	18.5794
Q9HTV9	Probable ATP-binding/permease fusion ABC transporter	NaN	16.364	NaN	16.4161	16.1695	16.1651
Q9HTW1	EVE domain-containing protein	17.618	16.4792	17.2544	16.7893	17.3433	17.0588
Q9HTW2	5-formyltetrahydrofolate cyclo-ligase (EC 6.3.3.2)	16.5498	NaN	NaN	NaN	15.9243	15.5845
Q9HTW3	Cell division protein ZapA (Z ring-associated protein ZapA)	NaN	17.3409	NaN	17.1506	17.3742	17.2254
Q9HTW5	UPF0149 protein PA5225	18.3547	18.2249	17.3144	17.4824	17.708	18.0206
Q9HTW6	Aminopeptidase P	20.0441	19.765	19.9411	19.4488	20.3515	20.0461
Q9HTW7	UbiH protein	16.7283	NaN	NaN	NaN	17.9256	17.2545
Q9HTW9	Probable FAD-dependent monooxygenase	16.4884	15.3731	NaN	15.5675	16.8576	17.0028
Q9HTX0	Iron-containing redox enzyme family protein	NaN	NaN	NaN	NaN	NaN	NaN
Q9HTX3	Probable binding protein component of ABC iron transporter PA5217	21.4988	20.4166	21.0433	19.9722	21.0067	21.1176
Q9HTX5	Aminomethyltransferase (EC 2.1.2.10) (Glycine cleavage system T protein)	20.6105	19.6333	18.6646	18.6199	20.4842	20.372
Q9HTX6	Glycine cleavage system H protein 2	20.5844	20.6801	21.307	21.0298	20.6146	20.2943
Q9HTX7	Glycine dehydrogenase (decarboxylating) 2 (EC 1.4.4.2) (Glycine cleavage system P-protein 2) (Glycine decarboxylase 2) (Glycine dehydrogenase (aminomethyl-transferring) 2)	17.9038	16.7095	15.2402	16.704	18.1778	18.4151
Q9HTY0	Probable secretion pathway ATPase	16.7646	NaN	NaN	15.392	NaN	NaN
Q9HTY1	CYTH domain-containing protein	18.6598	16.2801	14.3672	16.1173	18.1047	18.5171
Q9HTY2	TIGR00153 family protein	NaN	NaN	NaN	NaN	NaN	NaN
Q9HTY4	Acetylornithine deacetylase	17.3403	17.5606	17.8882	17.3502	17.3332	17.0129
Q9HTY6	Glutamate--cysteine ligase (EC 6.3.2.2) (Gamma-ECS) (GCS) (Gamma-glutamylcysteine synthetase)	18.903	18.2485	18.4161	17.5321	18.9405	18.7749
Q9HTY7	4HBT domain-containing protein	17.0325	17.2683	17.1656	17.3096	NaN	16.3286
Q9HTY8	S1 motif domain-containing protein	20.0378	18.1019	17.2561	18.488	18.3864	18.9091
Q9HTY9	AmgR	18.4765	18.6211	19.3624	18.0637	18.0575	18.2269
Q9HTZ0	histidine kinase (EC 2.7.13.3)	15.5597	15.7465	15.5759	16.8398	16.2383	16.7783
Q9HTZ1	Murein tetrapeptide carboxypeptidase (EC 3.4.17.13) (LD-carboxypeptidase)	17.8531	18.5592	19.1485	18.7147	17.9327	17.8324
Q9HTZ2	Probable alpha-L-glutamate ligase (EC 6.3.2.-)	NaN	NaN	NaN	15.7723	NaN	15.0214
Q9HTZ3	Zn_protease domain-containing protein	16.2308	16.035	16.2659	17.0993	16.5773	NaN
Q9HTZ4	Heat shock protein 15	16.2641	15.6765	15.7591	NaN	16.8088	16.887
Q9HTZ5	acidPPc domain-containing protein	NaN	NaN	NaN	16.8523	16.3012	16.0131
Q9HTZ6	33 kDa chaperonin (Heat shock protein 33 homolog) (HSP33)	19.0364	18.4894	18.1365	17.7286	18.572	18.7628
Q9HTZ7;REV__Q9I3Y6	Phosphoenolpyruvate carboxykinase (ATP) (PCK) (PEP carboxykinase) (PEPCK) (EC 4.1.1.49)	22.2209	20.8796	20.9173	20.501	22.3386	22.2278
Q9HTZ9	Probable nitroreductase	19.3826	18.0936	18.1953	17.4267	19.8605	19.9987
Q9HU00	Probable transcriptional regulator	NaN	NaN	NaN	NaN	NaN	NaN
Q9HU01	Probable 3-hydroxyacyl-CoA dehydrogenase	17.8433	NaN	NaN	NaN	13.5631	15.1429
Q9HU02	Probable acyl-CoA dehydrogenase	16.6052	13.7448	NaN	NaN	15.855	15.9411
Q9HU03	Probable iron-containing alcohol dehydrogenase	16.1107	15.1484	NaN	14.6766	15.7751	16.0278
Q9HU04	4HBT domain-containing protein	NaN	NaN	NaN	NaN	NaN	NaN
Q9HU05	Monofunctional chorismate mutase (EC 5.4.99.5)	17.5498	17.7347	18.8705	18.136	17.2573	17.1801
Q9HU06	Gly-zipper_Omp domain-containing protein	NaN	NaN	NaN	NaN	NaN	NaN
Q9HU08	Probable oxidoreductase	NaN	NaN	NaN	NaN	NaN	NaN
Q9HU10	Probable transcriptional regulator	16.0252	16.9932	16.2197	NaN	15.5582	15.804
Q9HU11	Peptidoglycan-binding protein LysM	19.6282	20.2688	20.6038	20.438	20.1113	20.2354
Q9HU13	Nudix hydrolase domain-containing protein	18.111	18.0923	17.8816	16.9935	18.5181	18.4205
Q9HU14	3'(2'),5'-bisphosphate nucleotidase CysQ (EC 3.1.3.7) (3'(2'),5-bisphosphonucleoside 3'(2')-phosphohydrolase) (3'-phosphoadenosine 5'-phosphate phosphatase) (PAP phosphatase)	18.5102	17.509	15.7036	17.473	17.9815	17.5599
Q9HU15	Beta-ketoacyl-[acyl-carrier-protein] synthase FabY (Beta-ketoacyl-ACP synthase) (KAS) (EC 2.3.1.180) (Beta-ketoacyl synthase KAS I/II domain-containing enzyme)	21.1988	21.8691	21.664	21.0481	21.5833	21.3228
Q9HU17	C4-dicarboxylate TRAP transporter small permease protein DctQ	NaN	NaN	15.7902	NaN	NaN	NaN
Q9HU18;Q9I561	C4-dicarboxylate-binding periplasmic protein DctP	20.4048	20.9017	22.2587	21.3256	20.8214	20.6114
Q9HU19	C4-dicarboxylate transport transcriptional regulatory protein DctD	NaN	NaN	NaN	NaN	NaN	NaN
Q9HU21	dTDP-4-dehydrorhamnose 3,5-epimerase (EC 5.1.3.13) (Thymidine diphospho-4-keto-rhamnose 3,5-epimerase) (dTDP-4-keto-6-deoxyglucose 3,5-epimerase) (dTDP-6-deoxy-D-xylo-4-hexulose 3,5-epimerase) (dTDP-L-rhamnose synthase)	19.5524	20.2978	21.1085	20.857	19.8237	19.7272
Q9HU22	Glucose-1-phosphate thymidylyltransferase (EC 2.7.7.24)	19.4776	19.6986	19.808	19.3882	19.8361	19.754
Q9HU23	dTDP-4-dehydrorhamnose reductase (EC 1.1.1.133)	17.5924	16.6293	16.7324	16.346	16.03	16.659
Q9HU24	dTDP-glucose 4,6-dehydratase (EC 4.2.1.46)	20.7411	19.0009	18.915	18.8042	20.7605	20.6529
Q9HU26	Probable outer membrane protein	NaN	NaN	NaN	NaN	NaN	NaN
Q9HU29	Amino acid (Lysine/arginine/ornithine/histidine/octopine) ABC transporter membrane protein	NaN	NaN	NaN	16.4462	16.0321	15.9439
Q9HU30	Probable permease of ABC transporter	NaN	NaN	NaN	17.1421	NaN	16.3832
Q9HU31	Amino acid (Lysine/arginine/ornithine/histidine/octopine) ABC transporter periplasmic binding protein	22.0211	22.3711	23.0883	22.5686	21.8608	21.9554
Q9HU32	Probable ATP-binding component of ABC transporter	16.4642	15.5081	14.5565	17.0252	17.2249	17.4575
Q9HU34	Probable short-chain dehydrogenase	18.5438	18.3924	16.4958	18.7036	18.797	18.4191
Q9HU35	Oxidoreductase	NaN	NaN	NaN	NaN	NaN	NaN
Q9HU36	Probable Fe(2+)-trafficking protein	17.3869	17.7957	18.3599	18.1445	17.4869	17.359
Q9HU37	Adenine DNA glycosylase (EC 3.2.2.31)	17.1582	NaN	NaN	NaN	16.4894	16.5458
Q9HU38	AsmA domain-containing protein	17.4007	17.9079	17.5097	18.6934	18.169	18.1781
Q9HU39	DAO domain-containing protein	NaN	15.4118	16.0544	14.2884	14.3061	14.2104
Q9HU41	Imidazoleglycerol-phosphate dehydratase (IGPD) (EC 4.2.1.19)	20.1726	20.6237	20.4122	21.0945	20.2203	20.1453
Q9HU42	Imidazole glycerol phosphate synthase subunit HisH 1 (EC 4.3.2.10) (IGP synthase glutaminase subunit 1) (EC 3.5.1.2) (IGP synthase subunit HisH 1) (ImGP synthase subunit HisH 1) (IGPS subunit HisH 1)	19.4093	19.9694	21.2129	20.3016	19.6616	19.425
Q9HU43	1-(5-phosphoribosyl)-5-[(5-phosphoribosylamino)methylideneamino] imidazole-4-carboxamide isomerase (EC 5.3.1.16) (Phosphoribosylformimino-5-aminoimidazole carboxamide ribotide isomerase)	18.6022	19.0431	19.4428	18.3922	17.3948	16.6774
Q9HU44	Imidazole glycerol phosphate synthase subunit hisF1 (EC 4.3.2.10) (IGP synthase cyclase subunit) (IGP synthase subunit hisF1) (ImGP synthase subunit hisF1) (IGPS subunit hisF1)	19.0336	19.6238	20.4059	19.7421	19.2384	19.0278
Q9HU45	PBPb domain-containing protein	19.3866	20.088	20.2431	19.5314	19.7316	19.6686
Q9HU46	PBPb domain-containing protein	19.3337	19.6854	19.3632	19.2348	19.2647	18.8852
Q9HU47	PBPb domain-containing protein	17.5856	18.2067	19.3392	18.2133	17.8095	16.9994
Q9HU48	Glycosyl hydrolase	NaN	NaN	NaN	16.8862	16.5556	16.8677
Q9HU49	Divergent polysaccharide deacetylase family protein	NaN	NaN	NaN	14.4793	14.2982	NaN
Q9HU50	Probable carboxyl-terminal protease	17.6154	18.4648	18.1114	18.5566	18.258	17.9275
Q9HU51	Peptidase_M23 domain-containing protein	15.5408	14.9761	NaN	15.5102	15.897	15.9749
Q9HU53	2,3-bisphosphoglycerate-independent phosphoglycerate mutase (BPG-independent PGAM) (Phosphoglyceromutase) (iPGM) (EC 5.4.2.12)	20.201	19.2267	20.1451	18.8504	19.1471	19.5337
Q9HU54	Rhodanese domain-containing protein	17.6149	18.2006	16.2044	18.4351	18.359	18.4736
Q9HU55	Glutaredoxin	17.4486	18.5676	17.0574	17.9869	18.058	17.7252
Q9HU56	Protein-export protein SecB	21.1064	21.4803	21.313	20.7101	21.3379	21.2619
Q9HU57	tRNA (cytidine(34)-2'-O)-methyltransferase (EC 2.1.1.207) (tRNA (cytidine/uridine-2'-O-)-methyltransferase TrmL)	16.3455	16.9847	16.7954	16.0477	16.434	16.1083
Q9HU59	DNA-binding transcriptional regulator NtrC (Nitrogen regulation protein NR(I))	NaN	NaN	NaN	NaN	NaN	NaN
Q9HU61	DUF4124 domain-containing protein	16.2189	16.0855	17.0544	16.361	NaN	15.518
Q9HU62	DUF4124 domain-containing protein	17.534	NaN	18.0432	NaN	16.4975	NaN
Q9HU63	Small-conductance mechanosensitive channel	NaN	NaN	NaN	NaN	NaN	NaN
Q9HU64	Lysozyme	NaN	15.0483	NaN	16.126	15.6066	15.6357
Q9HU65	Glutamine synthetase (GS) (EC 6.3.1.2) (Glutamate--ammonia ligase) (Glutamine synthetase I beta) (GSI beta)	23.0272	23.1265	22.9165	22.9664	23.1991	23.0875
Q9HU66	tRNA sulfurtransferase (EC 2.8.1.4) (Sulfur carrier protein ThiS sulfurtransferase) (Thiamine biosynthesis protein ThiI) (tRNA 4-thiouridine synthase)	17.0866	16.184	15.94	15.8976	17.452	17.4527
Q9HU67	50S ribosomal subunit assembly factor BipA (EC 3.6.5.-) (GTP-binding protein BipA)	20.9465	19.0092	17.8989	18.5758	20.3589	20.6498
Q9HU69	Methyltransf_25 domain-containing protein	NaN	NaN	NaN	NaN	NaN	NaN
Q9HU70	DUF2339 domain-containing protein	NaN	NaN	NaN	NaN	NaN	NaN
Q9HU71	DUF3999 domain-containing protein	12.5712	14.3405	NaN	17.1256	16.1351	16.5616
Q9HU72	Lactoylglutathione lyase (EC 4.4.1.5) (Aldoketomutase) (Glyoxalase I) (Glx I) (Ketone-aldehyde mutase) (Methylglyoxalase) (S-D-lactoylglutathione methylglyoxal lyase)	17.8931	17.8803	16.4622	18.0201	17.9414	18.0026
Q9HU73	Fructose-1,6-bisphosphatase class 1 (FBPase class 1) (EC 3.1.3.11) (D-fructose-1,6-bisphosphate 1-phosphohydrolase class 1)	20.5176	18.9976	17.9035	18.3714	19.2744	20.1888
Q9HU74;Q9HZW9	DUF924 domain-containing protein	16.0716	NaN	NaN	NaN	15.2188	15.508
Q9HU75	SmpA_OmlA domain-containing protein	16.5925	16.7236	18.0505	18.1846	18.3177	18.5654
Q9HU76	Outer membrane lipoprotein Blc	14.5352	16.0971	15.4208	17.2958	16.2276	16.2724
Q9HU77	Formimidoylglutamate deiminase (EC 3.5.3.13) (Formiminoglutamate deiminase) (N-formimino-L-glutamate deiminase) (N-formimino-L-glutamate iminohydrolase)	17.2226	17.98	17.0438	17.8583	17.2288	17.1013
Q9HU78	Histidine utilization repressor	16.3643	15.9314	15.8967	15.8148	NaN	15.0955
Q9HU79	HutD family protein	16.571	15.6657	NaN	NaN	16.6586	17.3268
Q9HU80	OpuAC domain-containing protein	16.6321	16.9704	17.1518	16.0239	17.695	17.3087
Q9HU83	Urocanate hydratase (Urocanase) (EC 4.2.1.49) (Imidazolonepropionate hydrolase)	19.0605	20.0004	20.5852	19.5956	19.1406	18.6474
Q9HU85	Histidine ammonia-lyase (Histidase) (EC 4.3.1.3)	17.16	17.9906	17.9988	17.5739	16.9648	16.7148
Q9HU87	Probable binding protein component of ABC transporter	19.9713	19.3497	NaN	NaN	19.9071	20.1272
Q9HU91	Imidazolonepropionase (EC 3.5.2.7) (Imidazolone-5-propionate hydrolase)	17.1755	17.7865	18.7289	17.6153	17.1087	16.9892
Q9HU92	N-formylglutamate deformylase (EC 3.5.1.68) (N-formyl-L-glutamate deformylase)	17.4771	16.5229	NaN	15.7214	16.3892	16.223
Q9HUA0	RidA family protein	18.0017	18.2822	19.6846	18.9789	17.387	18.7153
Q9HUA1	Probable binding protein component of ABC transporter	18.4747	18.557	21.0101	19.3144	17.9215	18.8068
Q9HUA3	Proline iminopeptidase (PIP) (EC 3.4.11.5) (Prolyl aminopeptidase)	19.3158	19.7753	20.1868	20.1006	19.4274	19.1685
Q9HUA4	D-aminoacyl-tRNA deacylase (DTD) (EC 3.1.1.96) (Gly-tRNA(Ala) deacylase)	17.2166	17.2199	NaN	NaN	17.3578	17.3476
Q9HUA5	Glucans biosynthesis protein G	21.1167	21.4984	22.5173	21.8812	21.245	20.6557
Q9HUA6	Glucans biosynthesis glucosyltransferase H (EC 2.4.1.-)	15.725	17.1821	16.096	17.9092	17.5119	17.8342
Q9HUA7	Probable binding protein component of ABC transporter	21.7899	22.0319	22.951	22.3355	21.8979	21.5049
Q9HUA8	Probable permease of ABC transporter	NaN	NaN	NaN	17.1423	16.2246	16.5952
Q9HUA9	Probable ATP-binding component of ABC transporter	NaN	NaN	NaN	NaN	15.5045	16.0361
Q9HUB1	Methyl-accepting chemotaxis protein McpK (Methyl-accepting chemotaxis protein K)	NaN	NaN	NaN	17.3785	16.1336	17.524
Q9HUB2	Ribosomal RNA small subunit methyltransferase E (EC 2.1.1.193)	NaN	NaN	NaN	15.0663	16.1111	15.6229
Q9HUB6	Phosphoribosyl-ATP pyrophosphatase (PRA-PH) (EC 3.6.1.31)	16.9256	17.2971	17.2457	16.6528	16.4991	NaN
Q9HUB7	Phosphoribosyl-AMP cyclohydrolase (PRA-CH) (EC 3.5.4.19)	18.3293	18.1885	17.7337	18.2124	19.0942	18.9499
Q9HUB8	Probable protein kinase UbiB (EC 2.7.-.-) (Ubiquinone biosynthesis protein UbiB)	NaN	NaN	NaN	15.6544	15.5563	16.1486
Q9HUB9	Ubiquinone biosynthesis accessory factor UbiJ	16.0586	15.1844	NaN	16.4453	18.1251	17.3672
Q9HUC0	Ubiquinone/menaquinone biosynthesis C-methyltransferase UbiE (EC 2.1.1.163) (EC 2.1.1.201) (2-methoxy-6-polyprenyl-1,4-benzoquinol methylase) (Demethylmenaquinone methyltransferase)	19.0544	17.8387	17.0243	18.5262	19.3012	19.3874
Q9HUC1	Polyhydroxyalkanoic acid system protein	17.2663	17.1935	16.9195	17.9975	17.3841	17.1702
Q9HUC2	Poly(3-hydroxyalkanoate) granule-associated protein PhaI	16.1794	17.3209	15.7141	19.1579	18.0646	18.0537
Q9HUC3	Polyhydroxyalkanoate synthesis protein PhaF	21.0461	21.7688	20.9556	21.8513	21.376	21.2667
Q9HUC5	ATP-dependent protease ATPase subunit HslU (Unfoldase HslU)	20.7648	21.3009	22.1472	21.5917	20.7677	20.6469
Q9HUC6	ATP-dependent protease subunit HslV (EC 3.4.25.2)	20.0657	20.4508	22.3379	20.7317	20.2641	19.9567
Q9HUC7	SPOR domain-containing protein	16.2365	16.8959	16.0082	17.6474	17.5273	17.4214
Q9HUC8	Arginine--tRNA ligase (EC 6.1.1.19) (Arginyl-tRNA synthetase) (ArgRS)	21.04	19.2934	17.7807	18.6944	20.64	20.6342
Q9HUC9	Primosomal protein N' (EC 3.6.4.-) (ATP-dependent helicase PriA)	15.9796	15.1954	NaN	14.1727	17.3938	16.3881
Q9HUD0	50S ribosomal protein L31	22.7607	22.271	22.5763	22.2239	22.6853	22.4717
Q9HUD1	Probable nuclease	15.9446	16.3966	16.0372	NaN	15.4946	15.3409
Q9HUD2	Peptidase_M48 domain-containing protein	NaN	18.2279	17.356	18.6621	17.9289	18.1023
Q9HUD3	Malic enzyme	22.5288	23.0959	23.5518	22.9395	22.3315	22.2829
Q9HUD4	SPOR domain-containing protein	17.8898	18.2358	18.4664	19.168	18.8133	18.7084
Q9HUD5	Glutamate synthase large chain	17.3713	18.016	16.4772	17.3496	17.5452	17.3575
Q9HUE1	AAA_31 domain-containing protein	NaN	NaN	NaN	NaN	NaN	NaN
Q9HUE2	Universal stress protein	15.9755	15.8046	NaN	15.7598	15.6201	15.3751
Q9HUE4	Homocysteine synthase	19.3359	20.2185	20.4537	20.7276	19.9392	19.5607
Q9HUE6	Protein adenylyltransferase SelO (EC 2.7.7.108)	NaN	NaN	NaN	NaN	NaN	NaN
Q9HUE7	Mechanosensitive channel MscK	14.6691	15.0703	NaN	15.8422	15.4812	15.5793
Q9HUE9	Probable acyl-CoA dehydrogenase	15.1373	NaN	NaN	NaN	14.9702	14.815
Q9HUF0	Ribosomal RNA large subunit methyltransferase J (EC 2.1.1.266) (23S rRNA (adenine(2030)-N6)-methyltransferase) (23S rRNA m6A2030 methyltransferase)	16.9734	16.8429	16.2833	16.952	16.513	16.9521
Q9HUF1	Peptide methionine sulfoxide reductase MsrA (Protein-methionine-S-oxide reductase) (EC 1.8.4.11) (Peptide-methionine (S)-S-oxide reductase) (Peptide Met(O) reductase)	20.2434	18.3175	18.355	17.7969	19.3946	19.7871
Q9HUF4	Bifunctional glutamine synthetase adenylyltransferase/adenylyl-removing enzyme (ATP:glutamine synthetase adenylyltransferase) (ATase) [Includes: Glutamine synthetase adenylyl-L-tyrosine phosphorylase (EC 2.7.7.89) (Adenylyl removase) (AR) (AT-N); Glutamine synthetase adenylyl transferase (EC 2.7.7.42) (Adenylyl transferase) (AT) (AT-C)]	NaN	NaN	NaN	NaN	NaN	NaN
Q9HUF5	Heptosyltransferase I	16.6488	16.2502	NaN	17.2782	16.3469	16.5335
Q9HUF6	UDP-glucose:(Heptosyl) LPS alpha 1,3-glucosyltransferase WaaG	18.052	18.2168	17.2387	16.2634	18.2189	18.3784
Q9HUF8	Lipopolysaccharide kinase	15.38	NaN	NaN	NaN	15.0805	16.0537
Q9HUF9	Serine/threonine protein kinase	NaN	NaN	NaN	16.4727	16.1842	16.3638
Q9HUG0	Probable carbamoyl transferase	18.7826	18.4369	16.4864	18.7916	18.8895	19.5268
Q9HUG1	Probable glycosyl transferase	17.7926	16.5845	15.2231	17.5136	17.5965	17.689
Q9HUG2	GNAT family N-acetyltransferase	17.1517	17.7813	17.9609	18.0268	17.6312	17.4889
Q9HUG3	N-acetylglucosaminylphosphatidylinositol deacetylase (EC 3.5.1.89)	NaN	NaN	NaN	15.8532	15.7145	15.9288
Q9HUG4	Glycosyltransferase	16.5923	15.9714	12.227	16.4073	17.0455	17.5108
Q9HUG5	Alpha-1,3-rhamnosyltransferase WapR	NaN	NaN	NaN	15.239	15.7411	15.9445
Q9HUG6	Putative lipopolysaccharide biosynthesis protein PA4999	NaN	NaN	NaN	NaN	NaN	NaN
Q9HUG7	Toluene tolerance protein	16.7109	16.182	15.6062	16.1907	15.7269	16.8147
Q9HUG8	ATP-dependent lipid A-core flippase (EC 7.5.2.6) (Lipid A export ATP-binding/permease protein MsbA)	15.805	16.9355	15.462	17.6078	17.2004	17.5935
Q9HUG9	Bifunctional protein HldE [Includes: D-beta-D-heptose 7-phosphate kinase (EC 2.7.1.167) (D-beta-D-heptose 7-phosphotransferase) (D-glycero-beta-D-manno-heptose-7-phosphate kinase); D-beta-D-heptose 1-phosphate adenylyltransferase (EC 2.7.7.70) (D-glycero-beta-D-manno-heptose 1-phosphate adenylyltransferase)]	18.0969	17.8882	17.5792	17.1052	16.7608	16.3128
Q9HUH3	Aldo_ket_red domain-containing protein	NaN	NaN	NaN	NaN	NaN	NaN
Q9HUH4	Probable FAD-dependent oxidoreductase PA4991 (EC 1.-.-.-)	18.0293	18.0022	18.1078	17.7651	18.002	17.9358
Q9HUH7	3-deoxy-D-manno-octulosonic acid transferase (Kdo transferase) (EC 2.4.99.12) (Lipid IV(A) 3-deoxy-D-manno-octulosonic acid transferase)	NaN	NaN	NaN	15.5732	14.9607	15.1876
Q9HUH8	Probable transcriptional regulator	NaN	NaN	NaN	NaN	NaN	NaN
Q9HUI0	Spermidine/putrescine ABC transporter substrate-binding protein	NaN	NaN	NaN	NaN	NaN	NaN
Q9HUI6	Probable acyl-CoA dehydrogenase	17.7829	NaN	NaN	NaN	NaN	17.3054
Q9HUI8	Probable 2-ketoarginine decarboxylase AruI (EC 4.1.1.75) (2-oxo-5-guanidinopentanoate decarboxylase) (5-guanidino-2-oxopentanoate decarboxylase)	17.7211	16.8615	16.0614	15.1119	17.5337	17.3463
Q9HUI9	Arginine--pyruvate transaminase AruH (EC 2.6.1.84)	17.6627	16.7502	17.291	16.9027	17.4756	17.4634
Q9HUJ1	Probable outer membrane protein	17.374	18.1157	18.4541	19.3218	18.9039	18.6257
Q9HUJ2	Phosphomethylpyrimidine synthase (EC 4.1.99.17) (Hydroxymethylpyrimidine phosphate synthase) (HMP-P synthase) (HMP-phosphate synthase) (HMPP synthase) (Thiamine biosynthesis protein ThiC)	18.454	19.0618	20.4138	18.7553	18.4887	18.0439
Q9HUJ3	DUF3298 domain-containing protein	15.1083	17.2492	17.2495	17.9349	17.1891	17.1395
Q9HUJ4	ADP-ribose pyrophosphatase (EC 3.6.1.13) (ADP-ribose diphosphatase) (ADP-ribose phosphohydrolase) (Adenosine diphosphoribose pyrophosphatase)	20.0943	18.3378	14.6739	17.1106	19.9442	19.6992
Q9HUJ6	Cyclic AMP (cAMP) Phosphodiesterase, CpdA	17.5834	17.9703	18.2137	18.2503	17.7271	17.525
Q9HUJ7	Esterase	17.1257	15.8643	NaN	15.0638	17.3556	16.8342
Q9HUJ8	DNA topoisomerase 4 subunit B (EC 5.6.2.2) (Topoisomerase IV subunit B)	16.8194	15.5185	15.2181	15.6592	15.3825	15.1323
Q9HUJ9	Phytase-like domain-containing protein	17.4296	17.9034	14.4879	18.1893	17.7237	17.4116
Q9HUK1	DNA topoisomerase 4 subunit A (EC 5.6.2.2) (Topoisomerase IV subunit A)	19.256	16.8658	16.6052	17.2562	17.0369	17.8056
Q9HUK2	ABC_trans_aux domain-containing protein	16.837	17.9939	18.2624	18.8002	18.4897	18.0435
Q9HUK4	Histidine kinase	15.7284	16.7017	15.6352	17.9488	17.6329	18.0586
Q9HUK5	Phosphoserine phosphatase (EC 3.1.3.3) (O-phosphoserine phosphohydrolase)	18.9019	19.0309	18.6498	18.3347	18.2486	18.1146
Q9HUK6	FimX	16.5517	15.2514	NaN	NaN	14.7257	NaN
Q9HUK7	Cyclic-di-GMP receptor FimW	17.9853	16.2782	NaN	16.3391	16.5125	NaN
Q9HUK8	Phosphatidylserine decarboxylase proenzyme (EC 4.1.1.65) [Cleaved into: Phosphatidylserine decarboxylase alpha chain; Phosphatidylserine decarboxylase beta chain]	18.4507	18.9395	17.9216	19.5372	19.2506	19.2784
Q9HUK9	Thiosulfate sulfurtransferase (TST) (EC 2.8.1.1) (Rhodanese RhdA) (Thiosulfate:cyanide sulfurtransferase)	18.951	19.3934	19.2746	19.0788	18.7639	18.783
Q9HUL0	HDOD domain-containing protein	15.8192	16.0229	15.1026	NaN	NaN	14.5773
Q9HUL1	Chemotaxis protein MotA	15.277	14.9913	NaN	16.1937	16.5068	16.532
Q9HUL2	Chemotaxis protein MotB	NaN	NaN	NaN	15.4915	15.2395	15.324
Q9HUL3	Small ribosomal subunit biogenesis GTPase RsgA (EC 3.6.1.-)	17.6441	16.003	NaN	15.2827	16.367	17.3504
Q9HUL4	Epoxyqueuosine reductase (EC 1.17.99.6) (Queuosine biosynthesis protein QueG)	16.9613	18.7134	18.6985	17.6864	17.4291	17.0469
Q9HUL5	Bifunctional NAD(P)H-hydrate repair enzyme (Nicotinamide nucleotide repair protein) [Includes: ADP-dependent (S)-NAD(P)H-hydrate dehydratase (EC 4.2.1.136) (ADP-dependent NAD(P)HX dehydratase); NAD(P)H-hydrate epimerase (EC 5.1.99.6)]	17.597	18.1539	18.0072	18.2322	17.49	17.5581
Q9HUL6	tRNA threonylcarbamoyladenosine biosynthesis protein TsaE (t(6)A37 threonylcarbamoyladenosine biosynthesis protein TsaE)	16.1612	NaN	NaN	NaN	NaN	NaN
Q9HUL7	N-acetylmuramoyl-L-alanine amidase (EC 3.5.1.28)	18.3202	16.9753	15.0392	16.8687	17.9122	16.9505
Q9HUL8	DNA mismatch repair protein MutL	NaN	NaN	NaN	NaN	NaN	NaN
Q9HUM0	RNA-binding protein Hfq	20.8297	21.1819	22.3091	21.2125	20.8117	19.8311
Q9HUM1	GTPase HflX (GTP-binding protein HflX)	15.9903	NaN	NaN	NaN	NaN	16.0325
Q9HUM2	Protein HflK	19.2982	20.0776	19.6309	20.6646	20.2954	20.4734
Q9HUM3	Protein HflC	18.6878	19.3455	18.8566	20.0474	19.6585	19.8548
Q9HUM5	ATP phosphoribosyltransferase regulatory subunit	20.1817	20.8916	21.2242	21.1423	20.3465	20.3611
Q9HUM6	Adenylosuccinate synthetase (AMPSase) (AdSS) (EC 6.3.4.4) (IMP--aspartate ligase)	21.6945	22.3247	22.9896	22.4755	21.7144	21.7381
Q9HUM7	Ribonuclease R (RNase R) (EC 3.1.13.1)	19.4817	19.5028	19.348	19.2193	19.6521	19.4512
Q9HUM8	23S rRNA (guanosine-2'-O-)-methyltransferase RlmB (EC 2.1.1.185) (23S rRNA (guanosine2251 2'-O)-methyltransferase) (23S rRNA Gm2251 2'-O-methyltransferase)	18.627	18.8005	17.9812	18.4562	18.2734	18.2643
Q9HUM9	30S ribosomal protein S6	21.0742	20.3554	21.3911	20.0514	20.7574	20.9018
Q9HUN0	30S ribosomal protein S18	22.4328	22.0794	22.2558	21.953	22.5095	22.3764
Q9HUN1	DUF2232 domain-containing protein	NaN	NaN	NaN	NaN	NaN	NaN
Q9HUN2	50S ribosomal protein L9	23.2911	22.6177	22.4812	22.2081	23.0664	23.6186
Q9HUN3	Replicative DNA helicase (EC 3.6.4.12)	20.0238	18.9736	NaN	NaN	NaN	NaN
Q9HUN4	Alanine racemase, biosynthetic (EC 5.1.1.1)	18.7468	19.2996	19.8626	19.737	18.9859	18.7735
Q9HUN9	Small-conductance mechanosensitive channel	NaN	NaN	NaN	20.2358	18.8796	20.759
Q9HUP0	LysM domain-containing protein	NaN	NaN	NaN	NaN	NaN	NaN
Q9HUP2	ChoE	NaN	NaN	NaN	NaN	NaN	NaN
Q9HUP3	NH(3)-dependent NAD(+) synthetase (EC 6.3.1.5)	19.335	19.1505	19.4815	18.4074	18.5236	18.3342
Q9HUP4	Nicotinate phosphoribosyltransferase 1 (NAPRTase 1) (EC 6.3.4.21)	19.8466	19.1045	19.5673	18.5584	20.0055	19.9446
Q9HUP5	Isochorismatase domain-containing protein	17.9499	18.0556	18.2374	17.8807	17.4435	17.4175
Q9HUP7	Nudix hydrolase domain-containing protein	18.4797	18.8628	18.0871	19.1499	18.7343	18.826
Q9HUP8	Probable chemotaxis transducer	NaN	NaN	NaN	NaN	NaN	NaN
Q9HUP9	Probable transcriptional regulator	15.8929	16.0652	16.0266	15.7888	15.9	16.0622
Q9HUQ0	Amino acid binding protein	17.5766	17.954	19.4028	19.0497	17.9262	18.2111
Q9HUQ6	Probable short-chain dehydrogenase	21.2752	21.7378	22.7613	22.1355	21.4575	21.2751
Q9HUR2	Benzoylformate decarboxylase (BFD) (BFDC) (EC 4.1.1.7)	NaN	NaN	NaN	NaN	NaN	NaN
Q9HUR4	Probable aldehyde dehydrogenase	16.6052	17.3348	17.9688	17.9701	17.1833	16.9544
Q9HUS3	DesT	16.259	15.5815	15.253	NaN	15.3086	15.8617
Q9HUS6	Probable major facilitator superfamily (MFS) transporter	NaN	NaN	NaN	NaN	NaN	NaN
Q9HUS9	DUF5666 domain-containing protein	NaN	NaN	NaN	NaN	NaN	NaN
Q9HUT3	Bacterioferritin	15.3425	15.5749	18.2577	NaN	15.7527	13.2789
Q9HUT4	AsmA domain-containing protein	NaN	NaN	NaN	NaN	NaN	NaN
Q9HUT5	Probable transcriptional regulator	17.3006	17.651	16.7063	17.1908	17.2306	16.9974
Q9HUT6	Rho_N domain-containing protein	NaN	NaN	NaN	14.8845	NaN	NaN
Q9HUT7	Osmotically inducible lipoprotein OsmE	18.1384	19.1005	19.6213	19.6092	19.2231	19.0067
Q9HUT8	MOSC domain-containing protein	NaN	NaN	NaN	NaN	NaN	NaN
Q9HUT9	Phosphate starvation-inducible protein PsiF	16.1029	17.223	15.9984	19.724	19.0596	18.873
Q9HUU1	Oxaloacetate decarboxylase (EC 4.1.1.112)	19.1672	19.7525	20.8603	19.876	19.394	19.1607
Q9HUU3	DksA C4-type domain-containing protein	NaN	NaN	NaN	NaN	NaN	NaN
Q9HUU5	Urease subunit alpha (EC 3.5.1.5) (Urea amidohydrolase subunit alpha)	17.1949	17.8439	17.2607	16.9325	16.6297	16.5514
Q9HUU6	Urease subunit beta (EC 3.5.1.5) (Urea amidohydrolase subunit beta)	NaN	NaN	NaN	NaN	NaN	NaN
Q9HUU7	L-methionine sulfoximine/L-methionine sulfone acetyltransferase (EC 2.3.1.-) (Methionine derivative detoxifier A) (MDDA)	NaN	NaN	NaN	NaN	NaN	NaN
Q9HUU8	Urease subunit gamma (EC 3.5.1.5) (Urea amidohydrolase subunit gamma)	NaN	NaN	NaN	NaN	NaN	NaN
Q9HUV5	Urea ABC transporter substrate-binding protein	14.1084	15.6134	NaN	15.3056	NaN	NaN
Q9HUV7	histidine kinase (EC 2.7.13.3)	15.4503	15.7917	NaN	15.7014	15.7937	16.3104
Q9HUV8	Phosphoribosylamine--glycine ligase (EC 6.3.4.13) (GARS) (Glycinamide ribonucleotide synthetase) (Phosphoribosylglycinamide synthetase)	21.0089	21.2245	21.4667	20.2407	20.9793	20.8875
Q9HUV9	Bifunctional purine biosynthesis protein PurH [Includes: Phosphoribosylaminoimidazolecarboxamide formyltransferase (EC 2.1.2.3) (AICAR transformylase); IMP cyclohydrolase (EC 3.5.4.10) (ATIC) (IMP synthase) (Inosinicase)]	20.6804	19.5204	19.3311	19.0693	20.6058	20.8131
Q9HUW0	Putative Fis-like DNA-binding protein	17.1499	16.6887	18.332	17.2336	17.1679	16.9147
Q9HUW1	tRNA-dihydrouridine synthase B (EC 1.3.1.-)	NaN	NaN	NaN	NaN	NaN	NaN
Q9HUW2	Znf/thioredoxin_put domain-containing protein	15.761	16.6835	15.4902	17.155	16.6936	16.8891
Q9HUW3	Ribosomal protein L11 methyltransferase (L11 Mtase) (EC 2.1.1.-)	NaN	NaN	NaN	NaN	NaN	NaN
Q9HUW5	Thiol:disulfide interchange protein DsbD 1 (EC 1.8.1.8) (Protein-disulfide reductase 1) (Disulfide reductase 1)	NaN	NaN	15.4285	15.528	15.0295	14.9032
Q9HUW7	Probable two-component response regulator	NaN	NaN	NaN	NaN	NaN	NaN
Q9HUW8	DUF2333 domain-containing protein	17.6691	18.4223	16.622	19.3485	18.8859	19.0824
Q9HUW9	Uncharacterized Nudix hydrolase PA4841 (EC 3.6.-.-)	17.1448	NaN	NaN	15.3466	16.4476	16.1573
Q9HUX0	SUI1 domain-containing protein	17.0149	17.296	18.4342	17.455	17.5423	16.4461
Q9HUX1	Biosynthetic arginine decarboxylase (ADC) (EC 4.1.1.19)	19.9455	20.0527	20.7464	19.3931	19.9402	19.745
Q9HUY0	4HBT domain-containing protein	14.8395	NaN	NaN	NaN	15.9707	NaN
Q9HUY1	Dihydrolipoyl dehydrogenase 3 (EC 1.8.1.4) (Dihydrolipoamide dehydrogenase 3) (LPD-3)	16.4559	15.9008	17.3779	17.0848	16.4866	16.4437
Q9HUY3	Arylamine N-acetyltransferase	15.2594	14.9952	NaN	NaN	NaN	NaN
Q9HUZ3	YkgJ family cysteine cluster protein	NaN	NaN	NaN	NaN	NaN	NaN
Q9HUZ8	Formate dehydrogenase iron-sulfur subunit	NaN	NaN	NaN	NaN	NaN	NaN
Q9HV00	Protein FdhE homolog	17.6014	16.4529	NaN	15.8107	17.5302	17.2191
Q9HV01	L-seryl-tRNA(Sec) selenium transferase (EC 2.9.1.1) (Selenocysteine synthase) (Sec synthase) (Selenocysteinyl-tRNA(Sec) synthase)	17.4326	17.8951	18.4054	18.1651	17.7263	17.3807
Q9HV02	Selenocysteine-specific elongation factor	NaN	NaN	NaN	NaN	NaN	NaN
Q9HV04	Probable class III aminotransferase	NaN	NaN	NaN	NaN	NaN	NaN
Q9HV07	CN hydrolase domain-containing protein	NaN	NaN	NaN	NaN	NaN	NaN
Q9HV11	UPF0157 protein PA4798	15.4689	NaN	15.5365	NaN	NaN	NaN
Q9HV12	Glycine cleavage system H protein	17.1363	17.223	17.1132	16.56	16.6881	16.6517
Q9HV13	Peroxiredoxin	17.3926	NaN	NaN	NaN	NaN	NaN
Q9HV15	DUF4136 domain-containing protein	17.0653	18.2376	17.8205	18.8452	18.1991	18.0285
Q9HV16	GP-PDE domain-containing protein	16.3372	16.8559	17.3749	17.2747	16.7505	16.4841
Q9HV17	DUF4136 domain-containing protein	NaN	NaN	NaN	NaN	NaN	NaN
Q9HV20	MaoC-like domain-containing protein	16.1652	16.4012	NaN	16.3623	NaN	16.2381
Q9HV22	Probable short-chain dehydrogenase	16.8729	15.1136	NaN	16.1141	16.9675	17.813
Q9HV23	Probable acyl-CoA thiolase	17.0114	18.0848	16.8277	18.0102	17.7955	17.8113
Q9HV24	Probable transcriptional regulator	16.5947	17.2717	NaN	15.9833	17.1429	16.4598
Q9HV30	Uncharacterized HTH-type transcriptional regulator PA4778	16.3157	NaN	NaN	15.7464	16.7292	15.799
Q9HV36	Probable ferredoxin	15.1633	16.1172	NaN	15.986	15.261	15.6711
Q9HV37	L-lactate dehydrogenase (EC 1.1.-.-)	15.9882	16.9024	16.3698	17.1738	16.6979	17.0316
Q9HV38	L-lactate permease	NaN	NaN	NaN	NaN	16.1364	16.0382
Q9HV39	Probable transcriptional regulator	NaN	NaN	NaN	NaN	NaN	NaN
Q9HV40	SsrA-binding protein (Small protein B)	19.0481	19.3104	18.1498	19.2731	19.2154	18.8448
Q9HV42	Protein GrpE (HSP-70 cofactor)	20.6409	20.9147	21.9522	20.8113	20.8971	20.4523
Q9HV43	Chaperone protein DnaK (HSP70) (Heat shock 70 kDa protein) (Heat shock protein 70)	23.2568	22.3143	22.0899	22.0262	23.2918	23.2291
Q9HV44	Chaperone protein DnaJ	17.876	17.5141	17.2047	18.6073	17.708	17.5307
Q9HV46	Transcription elongation factor GreA (Transcript cleavage factor GreA)	20.2471	20.571	21.2027	20.602	19.9565	20.2034
Q9HV48	ATP-dependent zinc metalloprotease FtsH (EC 3.4.24.-)	17.9804	18.3494	16.9371	18.7343	18.8516	19.1518
Q9HV49	Dihydropteroate synthase (DHPS) (EC 2.5.1.15) (Dihydropteroate pyrophosphorylase)	19.0514	17.8814	16.7605	17.0562	19.1691	18.9165
Q9HV50	Phosphoglucosamine mutase (EC 5.4.2.10)	20.1788	19.6636	19.8665	19.4293	20.0632	20.2646
Q9HV51	Triosephosphate isomerase (TIM) (TPI) (EC 5.3.1.1) (Triose-phosphate isomerase)	20.1395	20.5541	20.9275	19.9198	20.0889	20.0105
Q9HV52	Protein-export membrane protein SecG	17.1899	17.9053	19.4097	18.3828	17.9834	18.5281
Q9HV53	Ribosome maturation factor RimP	17.5163	17.5423	17.5828	17.2782	NaN	NaN
Q9HV54	Transcription termination/antitermination protein NusA	20.2784	18.8795	18.2874	18.793	19.3585	19.5249
Q9HV55	Translation initiation factor IF-2	19.2306	18.7256	18.6905	18.7988	18.5215	18.1953
Q9HV56	Ribosome-binding factor A	16.7155	17.207	17.6381	17.365	16.8915	16.8209
Q9HV58	30S ribosomal protein S15	22.1207	22.7774	23.1885	23.0239	22.6309	22.5127
Q9HV59	Polyribonucleotide nucleotidyltransferase (EC 2.7.7.8) (Polynucleotide phosphorylase) (PNPase)	22.5346	22.9142	23.526	22.7437	22.5212	22.4891
Q9HV60	BON domain-containing protein	19.1864	19.0523	19.748	19.1792	18.138	18.0421
Q9HV61	UPF0337 protein PA4738	NaN	NaN	NaN	NaN	NaN	NaN
Q9HV62	DUF2845 domain-containing protein	NaN	NaN	NaN	NaN	NaN	NaN
Q9HV63	DUF2845 domain-containing protein	17.8911	18.2406	17.8879	18.1585	17.4911	17.417
Q9HV64	DUF748 domain-containing protein	17.3281	18.7805	16.5212	19.5152	19.5236	19.5566
Q9HV66	Acetyl-coenzyme A synthetase 2 (AcCoA synthetase 2) (Acs 2) (EC 6.2.1.1) (Acetate--CoA ligase 2) (Acyl-activating enzyme 2)	18.5297	18.8192	19.4531	19.2577	18.7837	18.3852
Q9HV67	Glucose-6-phosphate isomerase (GPI) (EC 5.3.1.9) (Phosphoglucose isomerase) (PGI) (Phosphohexose isomerase) (PHI)	20.4545	20.6558	21.7122	20.9329	20.4127	20.331
Q9HV68	Aspartate 1-decarboxylase (EC 4.1.1.11) (Aspartate alpha-decarboxylase) [Cleaved into: Aspartate 1-decarboxylase beta chain; Aspartate 1-decarboxylase alpha chain]	20.19	20.226	21.4286	20.1446	19.7791	19.2973
Q9HV69	Pantothenate synthetase (PS) (EC 6.3.2.1) (Pantoate--beta-alanine ligase) (Pantoate-activating enzyme)	19.7951	14.9446	14.9885	14.7015	19.5122	19.2352
Q9HV70	3-methyl-2-oxobutanoate hydroxymethyltransferase 2 (EC 2.1.2.11) (Ketopantoate hydroxymethyltransferase 2) (KPHMT 2)	20.43	20.8914	21.4181	20.7947	20.2489	20.0849
Q9HV71	2-amino-4-hydroxy-6-hydroxymethyldihydropteridine pyrophosphokinase (EC 2.7.6.3) (6-hydroxymethyl-7,8-dihydropterin pyrophosphokinase) (PPPK) (7,8-dihydro-6-hydroxymethylpterin-pyrophosphokinase) (HPPK)	NaN	NaN	NaN	NaN	NaN	NaN
Q9HV72	Poly(A) polymerase I (PAP I) (EC 2.7.7.19)	19.471	16.8752	15.3198	17.4209	18.2015	19.0379
Q9HV73	Two-component response regulator CbrB	16.6891	15.0236	15.6377	15.1405	15.3022	13.3204
Q9HV74	histidine kinase (EC 2.7.13.3)	NaN	NaN	NaN	NaN	15.8327	15.7451
Q9HV75	Glutamyl-Q tRNA(Asp) synthetase (Glu-Q-RSs) (EC 6.1.1.-)	15.4911	16.2313	17.0215	NaN	15.8379	15.7669
Q9HV76	Aminotransferase (EC 2.6.1.-)	16.9479	17.3378	18.2883	17.4552	16.3631	16.2891
Q9HV77	Sugar fermentation stimulation protein homolog	15.9819	16.4469	17.5633	16.6446	15.9893	15.9879
Q9HV78	tRNA/tmRNA (uracil-C(5))-methyltransferase (EC 2.1.1.-) (EC 2.1.1.35) (tRNA (uracil(54)-C(5))-methyltransferase) (tRNA(m5U54)-methyltransferase) (RUMT) (tmRNA (uracil(341)-C(5))-methyltransferase)	18.4162	18.94	18.6343	17.6921	18.519	18.4452
Q9HV80	Preprotein translocase subunit SecD	NaN	15.6385	15.3076	15.7902	15.4157	15.1662
Q9HV81	Neutral zinc metallopeptidase	16.4253	17.2629	17.2951	17.144	16.9959	17.0974
Q9HV82	PhzF family phenazine biosynthesis protein	16.2538	16.5809	17.4183	17.029	16.2999	15.9784
Q9HV83	Probable aminotransferase	19.239	17.9783	17.9737	18.0119	18.5415	18.8835
Q9HV84	Metal-binding protein	14.0931	NaN	17.9467	14.7988	14.6079	NaN
Q9HV87	Rieske domain-containing protein	NaN	NaN	NaN	NaN	NaN	NaN
Q9HV88	Heme/hemoglobin uptake outer membrane receptor PhuR	16.9867	17.6002	20.4412	19.2722	18.0398	17.8098
Q9HV89	Probable hemin degrading factor	19.6719	17.9268	18.0837	17.878	19.0419	19.1995
Q9HV90	Heme-transport protein, PhuT	20.485	20.1719	20.6333	20.137	20.005	19.9752
Q9HV92	Cofac_haem_bdg domain-containing protein	NaN	NaN	NaN	NaN	15.4584	15.0753
Q9HV93	cAMP-binding protein A	16.5052	16.4059	NaN	15.2239	15.217	NaN
Q9HV95	Pentapeptide repeat-containing protein	15.7981	15.7128	NaN	16.6705	16.7676	16.7738
Q9HV96	APH domain-containing protein	18.072	18.0668	17.2839	17.4457	17.6487	16.5743
Q9HV97	TPR_REGION domain-containing protein	16.4068	18.1637	18.5248	18.3422	17.9715	18.2395
Q9HV99	DUF4124 domain-containing protein	NaN	NaN	14.2185	NaN	NaN	NaN
Q9HVA0	Acetolactate synthase (EC 2.2.1.6)	19.8155	18.712	18.5668	18.1457	19.6006	19.6441
Q9HVA1	Acetolactate synthase small subunit (AHAS) (ALS) (EC 2.2.1.6) (Acetohydroxy-acid synthase small subunit)	20.2927	19.3395	19.8551	19.0567	19.8892	19.662
Q9HVA2	Ketol-acid reductoisomerase (NADP(+)) (KARI) (EC 1.1.1.86) (Acetohydroxy-acid isomeroreductase) (AHIR) (Alpha-keto-beta-hydroxylacyl reductoisomerase) (Ketol-acid reductoisomerase type 1) (Ketol-acid reductoisomerase type I)	22.352	23.1347	24.0571	23.2656	22.397	22.4044
Q9HVA3	CDP-diacylglycerol--serine O-phosphatidyltransferase (EC 2.7.8.8) (Phosphatidylserine synthase)	NaN	NaN	NaN	NaN	NaN	NaN
Q9HVA4	Protein-methionine-sulfoxide reductase catalytic subunit MsrP (EC 1.8.5.-)	16.595	17.2737	17.1443	16.7328	16.415	16.0588
Q9HVA6	MCE family protein	15.6556	15.9162	13.6837	18.2667	16.9554	17.5118
Q9HVA8	Ferric iron-binding periplasmic protein HitA	20.3398	20.8623	21.1434	21.1315	20.1561	20.2788
Q9HVA9	Chromosome partitioning protein ParA	17.1853	14.3398	15.0251	16.0667	15.7583	15.6034
Q9HVB6	Protein TonB	NaN	NaN	NaN	NaN	NaN	NaN
Q9HVB8	Dipeptidase (EC 3.4.-.-)	15.3145	14.1207	NaN	NaN	NaN	NaN
Q9HVB9	Carbonic anhydrase (EC 4.2.1.1) (Carbonate dehydratase)	19.5713	20.7062	21.1589	20.5039	19.9088	19.63
Q9HVC0	Probable TonB-dependent receptor	19.1525	19.6015	20.7909	20.7032	19.8911	19.8482
Q9HVC1	HTH cro/C1-type domain-containing protein	NaN	NaN	NaN	NaN	NaN	14.9918
Q9HVC2	Ribosome-binding ATPase YchF	18.0462	18.2234	18.6556	17.016	16.9732	16.1875
Q9HVC3	Peptidyl-tRNA hydrolase (PTH) (EC 3.1.1.29)	17.9147	NaN	NaN	15.1808	15.1306	17.2055
Q9HVC4	50S ribosomal protein L25 (General stress protein CTC)	23.4925	23.217	22.1876	22.0822	23.3741	23.312
Q9HVC5	Ribose-phosphate pyrophosphokinase (RPPK) (EC 2.7.6.1) (5-phospho-D-ribosyl alpha-1-diphosphate) (Phosphoribosyl diphosphate synthase) (Phosphoribosyl pyrophosphate synthase) (P-Rib-PP synthase) (PRPP synthase) (PRPPase)	22.0909	21.5915	20.6191	20.6314	22.0841	21.9896
Q9HVC9	Molybdopterin biosynthesis MoeB protein	NaN	NaN	NaN	NaN	NaN	NaN
Q9HVD0	Glutamate racemase (EC 5.1.1.3)	15.2944	15.4499	16.5382	15.0279	15.2697	15.2743
Q9HVD1	Lipid A deacylase PagL (EC 3.1.1.77) (LPS 3-O-deacylase PagL) (Outer membrane enzyme PagL) (PhoP/PhoQ-activated gene product L)	21.9104	22.4221	22.9992	22.181	21.5333	21.4928
Q9HVD2	Deoxyribodipyrimidine photolyase	16.7811	16.5247	NaN	NaN	16.734	17.1079
Q9HVD3	Probable transcriptional regulator	NaN	NaN	NaN	NaN	NaN	NaN
Q9HVD5	Renalase (EC 1.6.3.5)	19.2318	19.9735	19.1211	20.1053	19.3687	19.2814
Q9HVD6	TIGR01777 family protein	17.0962	16.1538	NaN	16.0808	17.3862	17.3431
Q9HVD7	Ferrochelatase (EC 4.98.1.1) (Heme synthase) (Protoheme ferro-lyase)	16.2181	NaN	NaN	15.7358	16.3642	16.4693
Q9HVD9	Spore coat protein U	NaN	NaN	NaN	NaN	NaN	NaN
Q9HVE1	Probable pili assembly chaperone	15.4673	NaN	NaN	NaN	15.8147	16.5864
Q9HVE4	SCPU domain-containing protein	NaN	NaN	NaN	15.8986	15.5971	16.0029
Q9HVE5	Uracil permease	NaN	NaN	NaN	NaN	NaN	NaN
Q9HVE6	Uracil phosphoribosyltransferase (EC 2.4.2.9) (UMP pyrophosphorylase) (UPRTase)	20.9877	20.2753	19.7176	19.828	20.5493	20.5419
Q9HVE7	Probable purine/pyrimidine phosphoribosyl transferase	20.208	20.8378	20.8221	20.7648	19.8148	20.0398
Q9HVE8	Cupin fold metalloprotein, WbuC family	18.6965	18.5082	16.9069	18.3475	18.543	18.2155
Q9HVE9	Secreted protein	18.788	19.3743	19.8627	19.6125	19.2442	18.4235
Q9HVF0	Aminopeptidase N	18.2825	18.5946	19.8481	18.357	18.3222	17.9608
Q9HVF1	Probable malate:quinone oxidoreductase 2 (EC 1.1.5.4) (MQO 2) (Malate dehydrogenase [quinone] 2)	19.2892	18.9263	18.2281	19.2407	19.4811	19.9286
Q9HVF2	Lipoprotein	19.3502	20.2222	20.3577	20.6212	20.1375	20.0714
Q9HVF5	PlsC domain-containing protein	15.721	16.3216	16.5421	17.3506	17.0699	16.5168
Q9HVF8	Probable chemotaxis transducer	16.261	17.233	NaN	17.9343	17.4098	18.0248
Q9HVF9	Peptidase_M48 domain-containing protein	17.9106	18.7807	19.2581	19.5311	19.0334	19.0587
Q9HVG3	Lysine-specific permease	14.2575	14.6081	14.6709	15.8108	15.1472	15.6213
Q9HVG4	Ribosomal RNA small subunit methyltransferase C (EC 2.1.1.172) (16S rRNA m2G1207 methyltransferase) (rRNA (guanine-N(2)-)-methyltransferase RsmC)	18.0785	18.3605	17.7984	17.7373	18.1829	17.92
Q9HVG5	Glycerate dehydrogenase	18.0569	18.4732	18.5642	16.9435	17.4431	17.6506
Q9HVG6	Haemagg_act domain-containing protein	NaN	NaN	NaN	NaN	NaN	NaN
Q9HVG7	POTRA domain-containing protein	NaN	NaN	NaN	16.5063	15.5617	15.5981
Q9HVH0	Probable oxidoreductase	17.1513	17.6913	18.2026	17.984	17.4405	16.7791
Q9HVH1	2Fe-2S ferredoxin-type domain-containing protein	14.8667	16.3651	17.3242	16.5727	15.6496	15.1545
Q9HVH2	Probable c-type cytochrome	16.8012	17.1721	16.9532	17.595	17.1355	16.5423
Q9HVH3	XshC-Cox1 family protein	15.859	15.7445	15.9289	15.8011	16.0282	15.8066
Q9HVH4	Ribosomal RNA large subunit methyltransferase G (EC 2.1.1.174) (23S rRNA m2G1835 methyltransferase) (rRNA (guanine-N(2)-)-methyltransferase RlmG)	16.8959	15.8618	NaN	NaN	16.9302	16.557
Q9HVH5	Probable c4-dicarboxylate-binding protein	17.2185	18.0982	NaN	17.4094	17.4539	17.3806
Q9HVH6	ferredoxin--NADP(+) reductase (EC 1.18.1.2)	19.4747	19.3933	19.3705	18.0555	19.2037	19.0107
Q9HVH7	Large-conductance mechanosensitive channel	16.3495	15.5131	16.8531	17.1846	16.699	16.8801
Q9HVH9	DUF465 domain-containing protein	17.9263	18.4441	17.8359	17.5805	17.813	17.4101
Q9HVI1	Cyclic diguanosine monophosphate-binding protein PA4608 (c-di-GMP-binding protein PA4608) (Pilz domain-containing protein PA4608)	NaN	NaN	NaN	NaN	NaN	NaN
Q9HVI2	DUF3015 domain-containing protein	18.0572	18.8698	15.9694	19.29	19.2051	19.2605
Q9HVI3	Carbon starvation protein A	17.6424	17.3521	18.4017	18.9947	18.1245	18.4525
Q9HVI5	CobW C-terminal domain-containing protein	14.4917	NaN	NaN	NaN	NaN	NaN
Q9HVI7	Serine hydroxymethyltransferase 3 (SHMT 3) (Serine methylase 3) (EC 2.1.2.1)	21.7644	21.0364	19.6958	20.0193	21.8183	21.8641
Q9HVJ1	Energy-dependent translational throttle protein EttA (EC 3.6.1.-) (Translational regulatory factor EttA)	19.3311	17.7252	18.5367	18.3686	17.8357	17.7276
Q9HVJ7	Glutamate dehydrogenase	16.0248	16.452	16.4078	14.2226	15.5368	15.4145
Q9HVJ9	RNA 3'-terminal phosphate cyclase (RNA cyclase) (RNA-3'-phosphate cyclase) (EC 6.5.1.4)	NaN	NaN	NaN	NaN	NaN	NaN
Q9HVK1	3'-phosphate/5'-hydroxy nucleic acid ligase (EC 6.5.1.8)	NaN	NaN	NaN	NaN	NaN	NaN
Q9HVK3	Transcriptional regulator RtcR	NaN	NaN	NaN	NaN	NaN	NaN
Q9HVK5	DUF4105 domain-containing protein	NaN	15.9361	NaN	16.2259	16.1586	15.5552
Q9HVK6	DUF3015 domain-containing protein	NaN	NaN	16.4408	NaN	NaN	NaN
Q9HVK7	DksA C4-type domain-containing protein	16.8821	17.6025	15.6302	16.9542	16.8642	17.0612
Q9HVK8	endopeptidase La (EC 3.4.21.53)	20.1361	19.0353	19.1637	18.1747	19.9044	19.7923
Q9HVL0	UPF0114 protein PA4574	NaN	NaN	NaN	NaN	NaN	NaN
Q9HVL2	Peptidyl-prolyl cis-trans isomerase (EC 5.2.1.8)	19.0586	17.5327	15.7973	17.1417	17.5095	18.0918
Q9HVL3	Probable cytochrome c	16.4814	17.8969	NaN	15.4811	17.921	17.5513
Q9HVL5	Octaprenyl-diphosphate synthase	17.793	17.9251	18.5121	17.4672	17.0313	16.0313
Q9HVL6	50S ribosomal protein L21	22.8357	22.8576	22.292	22.6919	23.1561	22.9866
Q9HVL7	50S ribosomal protein L27	22.7395	21.8608	22.1355	22.0347	22.2013	22.5267
Q9HVL8	GTPase Obg (EC 3.6.5.-) (GTP-binding protein Obg)	18.2109	17.1191	17.2082	17.4969	17.3305	17.4009
Q9HVL9	Glutamate 5-kinase (EC 2.7.2.11) (Gamma-glutamyl kinase) (GK)	15.742	14.7169	NaN	15.157	14.8382	14.8851
Q9HVM0	CreA protein	17.9459	18.213	19.7277	18.5853	17.9343	16.4499
Q9HVM1	30S ribosomal protein S20	21.9935	21.8503	22.5971	22.8855	22.2711	22.2738
Q9HVM3	Riboflavin biosynthesis protein [Includes: Riboflavin kinase (EC 2.7.1.26) (Flavokinase); FMN adenylyltransferase (EC 2.7.7.2) (FAD pyrophosphorylase) (FAD synthase)]	18.5347	19.0054	19.0876	19.0696	18.7083	18.5582
Q9HVM4	Isoleucine--tRNA ligase (EC 6.1.1.5) (Isoleucyl-tRNA synthetase) (IleRS)	21.2607	21.6639	22.2256	21.6937	21.1995	21.1307
Q9HVM6	Peptidyl-prolyl cis-trans isomerase (EC 5.2.1.8)	19.0439	18.4049	17.9118	17.3445	18.062	18.3363
Q9HVM7	4-hydroxy-3-methylbut-2-enyl diphosphate reductase (HMBPP reductase) (EC 1.17.7.4)	18.2376	18.4504	17.2207	18.097	18.401	18.2264
Q9HVM8	Type IV pilus biogenesis factor PilY1 (Pilus-associated adhesin PilY1)	18.6399	19.5016	18.7752	19.0258	18.7394	18.4818
Q9HVM9	Type 4 fimbrial biogenesis protein PilX	16.1876	16.7264	NaN	16.4863	15.955	16.1734
Q9HVN5	Chaperone protein ClpB	19.7364	20.0568	20.917	19.487	18.5837	17.9247
Q9HVN9	NADH dehydrogenase	15.5782	16.9701	15.4589	17.7031	16.9208	17.5299
Q9HVP3	N-acetyltransferase domain-containing protein	NaN	NaN	NaN	NaN	NaN	NaN
Q9HVP4	FAD/FMN-containing dehydrogenase	16.1977	15.8309	NaN	NaN	NaN	NaN
Q9HVP7	DNA gyrase inhibitor YacG	NaN	NaN	NaN	NaN	NaN	NaN
Q9HVP8	Dephospho-CoA kinase (EC 2.7.1.24) (Dephosphocoenzyme A kinase)	16.3651	16.7629	17.1137	16.5434	NaN	NaN
Q9HVQ2	Probable chemotaxis transducer	18.1573	19.3393	19.7974	18.0677	18.7024	18.7331
Q9HVQ3	Ornithine decarboxylase	19.0682	19.2726	20.2703	19.4411	19.0439	19.0251
Q9HVQ4	VOC domain-containing protein	18.204	18.7647	18.3178	18.5575	18.1388	18.0923
Q9HVQ7	PKHD-type hydroxylase PiuC (EC 1.14.11.-) (Iron-uptake factor PiuC)	19.7423	20.1433	20.5934	20.3889	19.6032	19.3165
Q9HVQ8	Probable oxidoreductase	NaN	NaN	NaN	14.9034	14.5621	14.7485
Q9HVQ9	Lipopolysaccharide biosynthetic protein LpxO1	14.9034	15.5148	NaN	16.2342	15.7792	16.2867
Q9HVR0	5-oxoprolinase subunit A 3 (5-OPase subunit A 3) (EC 3.5.2.9) (5-oxoprolinase (ATP-hydrolyzing) subunit A 3)	15.9038	15.6522	16.3203	15.7569	15.8736	NaN
Q9HVR3	Probable transcriptional regulator	NaN	NaN	NaN	NaN	NaN	NaN
Q9HVR5	Probable ATP-binding component of ABC dipeptide transporter	15.9557	NaN	NaN	17.4632	16.4662	16.8511
Q9HVR6	Probable ATP-binding component of ABC transporter	NaN	NaN	NaN	NaN	NaN	NaN
Q9HVR7	Probable permease of ABC transporter	NaN	NaN	NaN	NaN	NaN	NaN
Q9HVR8	Probable permease of ABC transporter	NaN	NaN	NaN	NaN	NaN	NaN
Q9HVR9	Probable binding protein component of ABC transporter	18.9632	19.1312	18.5287	19.6478	19.2582	19.4053
Q9HVS0	Glycine-glutamate dipeptide porin OpdP	NaN	15.2159	18.2895	17.5848	16.058	16.7634
Q9HVS1	Dipeptide-binding protein	19.6085	20.4582	21.3791	21.0933	19.9976	20.2059
Q9HVS2	Probable transcriptional regulator	NaN	NaN	NaN	NaN	NaN	NaN
Q9HVS3	Probable metallopeptidase	18.5006	17.6438	16.7907	17.122	18.6942	19.0805
Q9HVS4	Tripeptide-binding protein	17.4718	18.1722	19.0165	18.5085	17.7063	17.3403
Q9HVS5	Probable binding protein component of ABC transporter	21.1307	21.553	22.541	22.0981	21.3337	21.1559
Q9HVS6	DUF541 domain-containing protein	21.4691	21.9755	22.2441	21.9554	21.2681	20.8345
Q9HVS7	histidine kinase (EC 2.7.13.3)	NaN	NaN	NaN	NaN	NaN	NaN
Q9HVS8	RoxR	17.5011	17.4893	17.141	17.0037	17.2737	16.9392
Q9HVT0	DUF2138 domain-containing protein	14.1758	16.68	17.7909	18.0012	17.3621	18.1362
Q9HVT2	Alpha-2-macroglobulin homolog	16.3165	17.7439	17.8901	18.7596	18.456	18.7523
Q9HVT3	DUF2300 domain-containing protein	NaN	NaN	NaN	NaN	16.2426	16.4914
Q9HVT4	DUF2135 domain-containing protein	NaN	16.4087	NaN	16.3868	15.8485	16.0661
Q9HVT5	CMD domain-containing protein	17.3783	17.6062	18.0455	17.6108	17.2253	16.8392
Q9HVT6	Endolytic peptidoglycan transglycosylase RlpA (EC 4.2.2.-)	NaN	NaN	NaN	NaN	NaN	NaN
Q9HVT7	Aspartyl/glutamyl-tRNA(Asn/Gln) amidotransferase subunit B (Asp/Glu-ADT subunit B) (EC 6.3.5.-)	20.897	21.3571	21.1644	20.0663	21.1729	21.1525
Q9HVT8	Glutamyl-tRNA(Gln) amidotransferase subunit A (Glu-ADT subunit A) (EC 6.3.5.7)	21.1836	21.433	20.9496	20.1667	21.2945	21.1065
Q9HVT9	Glutamyl-tRNA(Gln) amidotransferase subunit C (Glu-ADT subunit C) (EC 6.3.5.-)	17.5061	17.6503	17.7233	17.523	17.1163	16.5645
Q9HVU0	Cell shape-determining protein MreB	17.8392	17.7008	17.784	17.4729	17.1403	16.9011
Q9HVU1	Cell shape-determining protein MreC (Cell shape protein MreC)	NaN	16.6271	NaN	16.4344	16.191	16.3375
Q9HVU3	dTTP/UTP pyrophosphatase (dTTPase/UTPase) (EC 3.6.1.9) (Nucleoside triphosphate pyrophosphatase) (Nucleotide pyrophosphatase) (Nucleotide PPase)	17.7577	17.8897	18.0052	17.6168	17.8774	17.6798
Q9HVU4	Cytoplasmic axial filament protein	16.5904	17.3903	17.594	17.7279	16.2735	16.1702
Q9HVU5	TIGR02099 family protein	NaN	NaN	NaN	15.9658	NaN	16.2936
Q9HVU6	CN hydrolase domain-containing protein	17.865	16.6549	15.5628	16.3623	17.7312	17.6018
Q9HVU7	Metalloprotease TldD	19.8031	20.1724	20.9494	20.1298	19.6396	19.5569
Q9HVU8	UPF0307 protein PA4473	18.6019	19.0434	19.6824	19.1387	18.8573	18.7592
Q9HVU9	PmbA protein	19.4697	19.8235	20.2934	19.6017	19.527	19.355
Q9HVV2	Phosphocarrier protein HPr (Histidine-containing protein)	16.844	17.241	17.4334	16.8428	17.3104	17.161
Q9HVV3	Nucleotide-binding protein PA4465	17.6613	16.9619	16.1501	17.17	16.7288	16.4911
Q9HVV4	Nitrogen regulatory protein (Enzyme IIA-NTR) [Includes: Phosphotransferase enzyme IIA component (PTS system EIIA component)]	19.2454	20.047	19.9955	19.0336	18.7584	18.4015
Q9HVV5	Ribosome-associated translation inhibitor RaiA	19.0679	18.5897	16.4981	18.7488	18.9361	18.6288
Q9HVV6	Lipopolysaccharide export system ATP-binding protein LptB	16.7978	17.2973	16.44	17.7897	17.9134	17.9193
Q9HVV7	Lipopolysaccharide export system protein LptA	19.0653	19.6688	20.5351	19.5198	18.953	19.0745
Q9HVV8	Lipopolysaccharide export system protein LptC	15.6962	16.6664	NaN	17.0687	16.8654	16.6623
Q9HVV9	3-deoxy-D-manno-octulosonate 8-phosphate phosphatase KdsC (EC 3.1.3.45) (KDO 8-P phosphatase)	18.7183	19.1134	20.0409	19.7538	18.8417	18.7265
Q9HVW0	Arabinose 5-phosphate isomerase KdsD (API) (EC 5.3.1.13) (Pa-KdsD)	19.4163	17.4022	17.4357	17.832	18.3049	18.5063
Q9HVW1	Probable ATP-binding component of ABC transporter	15.7864	16.8265	16.2117	17.6222	17.1284	16.9635
Q9HVW2	Intermembrane phospholipid transport system permease protein MlaE	15.4871	15.8486	NaN	17.2592	16.7491	16.9879
Q9HVW3	MlaD domain-containing protein	17.0386	17.256	17.0949	17.9706	17.944	17.9818
Q9HVW4	Toluene tolerance protein	21.0755	21.4282	22.1493	21.5819	21.0613	20.8406
Q9HVW5	STAS domain-containing protein	NaN	NaN	16.0663	NaN	NaN	NaN
Q9HVW6	BolA family transcriptional regulator	16.8235	NaN	NaN	16.9063	18.0335	17.9617
Q9HVW7	UDP-N-acetylglucosamine 1-carboxyvinyltransferase (EC 2.5.1.7) (Enoylpyruvate transferase) (UDP-N-acetylglucosamine enolpyruvyl transferase) (EPT)	21.0597	20.3091	20.1164	19.4736	20.5787	20.7031
Q9HVW8	ATP phosphoribosyltransferase (ATP-PRT) (ATP-PRTase) (EC 2.4.2.17)	19.8085	20.3937	21.6523	20.4783	19.637	19.7061
Q9HVW9	Histidinol dehydrogenase (HDH) (EC 1.1.1.23)	20.4653	21.1843	21.5773	21.1453	20.4984	20.2568
Q9HVX0	Histidinol-phosphate aminotransferase 1 (EC 2.6.1.9) (Imidazole acetol-phosphate transaminase 1)	19.4409	19.7517	19.8712	19.6656	19.1528	18.9404
Q9HVX1	Probable periplasmic serine endoprotease DegP-like (EC 3.4.21.107) (Protease Do)	16.3605	16.4419	NaN	17.0513	16.8296	17.2985
Q9HVX2	GTP cyclohydrolase 1 type 2 homolog	18.9665	19.6278	20.3179	19.7061	19.3542	19.1356
Q9HVX3	Soluble and membrane-bound lytic transglycosylase	NaN	14.8927	NaN	16.0672	15.7475	15.4236
Q9HVX4	DUF1043 domain-containing protein	16.8256	17.5661	17.2874	18.5894	17.9038	18.4372
Q9HVX5	Thioesterase domain-containing protein	17.4105	16.3975	16.1578	16.1297	16.6776	17.0139
Q9HVX6	Tryptophan--tRNA ligase (EC 6.1.1.2) (Tryptophanyl-tRNA synthetase) (TrpRS)	20.5103	19.4323	18.945	18.5584	18.9686	19.5628
Q9HVX7	Cell division protein ZapE (Z ring-associated protein ZapE)	16.7251	14.8408	NaN	14.8142	15.2762	15.1437
Q9HVX9	Probable transcriptional regulator	16.0146	NaN	NaN	NaN	16.0031	16.3363
Q9HVY0	Probable acyl-CoA dehydrogenase	17.1849	17.2335	17.6674	17.0331	17.0663	17.0882
Q9HVY1	Probable oxidoreductase	19.8449	20.0907	19.2415	19.0381	20.3306	20.1306
Q9HVY2	50S ribosomal protein L13	22.7338	22.0796	21.5972	22.2638	22.8598	23.0896
Q9HVY3	30S ribosomal protein S9	22.5195	22.4599	22.5331	22.7033	22.9469	23.1476
Q9HVY4	Ubiquinol-cytochrome c reductase iron-sulfur subunit (EC 7.1.1.8)	19.6598	21.1469	21.1924	21.3053	20.5199	20.5373
Q9HVY5	Cytochrome b	18.3275	18.2513	16.7989	19.7263	19.3262	19.509
Q9HVY6	Probable cytochrome c1	19.2818	19.9135	19.6195	20.0874	19.7726	19.9887
Q9HVY7	Stringent starvation protein A	19.2024	19.307	19.983	18.3904	18.7703	18.4866
Q9HVY8	Stringent starvation protein B	17.9241	17.1341	17.4532	16.4794	17.2299	16.4573
Q9HVY9	Phospholipid-binding protein	17.6265	18.5141	18.8419	18.7381	18.5302	18.3703
Q9HVZ0	Phosphoheptose isomerase (EC 5.3.1.28) (Sedoheptulose 7-phosphate isomerase)	20.3069	20.7586	21.6584	20.7919	20.413	20.3307
Q9HVZ2	Penicillin-binding protein activator	18.6167	19.6683	19.6207	20.0236	19.5434	19.49
Q9HVZ3	Ribosomal RNA small subunit methyltransferase I (EC 2.1.1.198) (16S rRNA 2'-O-ribose C1402 methyltransferase) (rRNA (cytidine-2'-O-)-methyltransferase RsmI)	16.8926	NaN	NaN	NaN	15.642	16.1931
Q9HVZ4	Transcriptional regulator MraZ	17.2751	17.3607	14.979	18.073	17.3968	16.8471
Q9HVZ5	Ribosomal RNA small subunit methyltransferase H (EC 2.1.1.199) (16S rRNA m(4)C1402 methyltransferase) (rRNA (cytosine-N(4)-)-methyltransferase RsmH)	17.9181	16.4655	NaN	16.8474	17.0929	17.8088
Q9HVZ6	Cell division protein FtsL	NaN	NaN	NaN	NaN	NaN	NaN
Q9HVZ7	UDP-N-acetylmuramoyl-tripeptide--D-alanyl-D-alanine ligase (EC 6.3.2.10) (D-alanyl-D-alanine-adding enzyme)	19.8106	18.7861	18.2048	17.9352	19.3695	19.2526
Q9HVZ8	Phospho-N-acetylmuramoyl-pentapeptide-transferase (EC 2.7.8.13) (UDP-MurNAc-pentapeptide phosphotransferase)	NaN	NaN	NaN	NaN	NaN	NaN
Q9HVZ9	UDP-N-acetylmuramoylalanine--D-glutamate ligase (EC 6.3.2.9) (D-glutamic acid-adding enzyme) (UDP-N-acetylmuramoyl-L-alanyl-D-glutamate synthetase)	18.175	17.1221	14.826	16.8516	16.786	16.39
Q9HW00	Probable peptidoglycan glycosyltransferase FtsW (PGT) (EC 2.4.1.129) (Cell division protein FtsW) (Cell wall polymerase) (Peptidoglycan polymerase) (PG polymerase)	NaN	NaN	NaN	NaN	NaN	NaN
Q9HW01	UDP-N-acetylglucosamine--N-acetylmuramyl-(pentapeptide) pyrophosphoryl-undecaprenol N-acetylglucosamine transferase (EC 2.4.1.227) (Undecaprenyl-PP-MurNAc-pentapeptide-UDPGlcNAc GlcNAc transferase)	17.6024	16.5568	NaN	16.9549	17.5302	18.0694
Q9HW02	UDP-N-acetylmuramate--L-alanine ligase (EC 6.3.2.8) (UDP-N-acetylmuramoyl-L-alanine synthetase)	19.5729	17.349	16.9733	17.5198	17.6664	18.5417
Q9HW04	Arginine biosynthesis bifunctional protein ArgJ [Cleaved into: Arginine biosynthesis bifunctional protein ArgJ alpha chain; Arginine biosynthesis bifunctional protein ArgJ beta chain] [Includes: Glutamate N-acetyltransferase (EC 2.3.1.35) (Ornithine acetyltransferase) (OATase) (Ornithine transacetylase); Amino-acid acetyltransferase (EC 2.3.1.1) (N-acetylglutamate synthase) (AGSase)]	19.163	19.6615	19.5964	18.6676	18.8463	19.1
Q9HW05	Probable glutathione S-transferase	17.3159	16.8446	16.7361	15.6913	16.6687	16.9749
Q9HW06	Probable pyrophosphohydrolase	19.4321	NaN	NaN	17.2248	18.8198	18.8374
Q9HW07	Corrinoid adenosyltransferase (EC 2.5.1.17) (Cob(II)alamin adenosyltransferase) (Cob(II)yrinic acid a,c-diamide adenosyltransferase) (Cobinamide/cobalamin adenosyltransferase)	16.7739	17.2576	16.2141	16.8099	16.1934	15.8229
Q9HW08	histidine kinase (EC 2.7.13.3)	NaN	NaN	NaN	NaN	NaN	NaN
Q9HW09	2-dehydropantoate 2-reductase (EC 1.1.1.169) (Ketopantoate reductase) (KPR)	15.9656	NaN	NaN	NaN	NaN	14.9566
Q9HW11	UPF0234 protein PA4395	20.6693	21.3266	21.7866	20.546	21.0159	20.7828
Q9HW12	Small-conductance mechanosensitive channel	NaN	16.5405	NaN	17.1094	NaN	17.297
Q9HW14	Peptide chain release factor RF-3	14.5745	15.7568	17.1118	16.9369	15.8148	15.9118
Q9HW15	Probable short-chain dehydrogenase	21.1286	20.8817	21.2557	20.3044	21.2292	20.8964
Q9HW16	DUF2470 domain-containing protein	19.3281	19.1427	18.1444	19.1086	19.4565	19.1803
Q9HW17	Membrane protein FxsA	15.2381	NaN	NaN	16.254	15.7578	16.1714
Q9HW21	Probable two-component response regulator	NaN	16.7023	15.9328	17.4643	16.3468	NaN
Q9HW22	histidine kinase (EC 2.7.13.3)	NaN	NaN	NaN	NaN	NaN	NaN
Q9HW26	Nicotinate phosphoribosyltransferase 2 (NAPRTase 2) (EC 6.3.4.21)	17.5664	17.761	18.7701	17.7959	17.987	17.6088
Q9HW28	Probable Resistance-Nodulation-Cell Division (RND) efflux membrane fusion protein	NaN	NaN	NaN	NaN	15.7724	15.6166
Q9HW29	DUF1513 domain-containing protein	15.9806	16.3209	16.903	16.8584	16.6014	16.5185
Q9HW30	Peptidase_M75 domain-containing protein	17.9284	18.5969	19.0767	19.1812	18.6913	18.7584
Q9HW31	Cytochrome c domain-containing protein	15.9295	16.4222	NaN	16.9865	16.451	NaN
Q9HW32	Insulin-cleaving metalloproteinase outer membrane protein	20.6511	20.8552	20.8232	21.4352	21.4477	21.7435
Q9HW33	LemA family protein	15.6331	16.3403	NaN	17.2179	17.0692	16.6389
Q9HW38	HTH-type transcriptional regulator ArgP	16.1053	15.9187	NaN	15.3567	16.2627	16.1113
Q9HW39	Sacchrp_dh_NADP domain-containing protein	15.5102	NaN	NaN	16.8068	16.2731	15.8677
Q9HW40	Probable oxidoreductase	NaN	NaN	NaN	NaN	NaN	NaN
Q9HW41	Chromosome partition protein Smc	15.3405	16.1075	16.0411	16.9999	16.9778	17.0595
Q9HW42	FeoA domain-containing protein	NaN	NaN	NaN	NaN	16.8709	NaN
Q9HW43	Ferrous iron transport protein B	15.3441	15.813	NaN	17.047	16.8018	17.1039
Q9HW45	Xenobiotic reductase	21.9958	21.0847	20.278	17.0512	18.9401	19.1916
Q9HW47	HTH arsR-type domain-containing protein	17.5014	18.1609	NaN	NaN	NaN	NaN
Q9HW48	ACP phosphodiesterase	NaN	NaN	NaN	NaN	NaN	NaN
Q9HW49	Universal stress protein	19.7672	20.1058	17.8277	19.4837	18.9692	18.4942
Q9HW52	Acyl-CoA dehydrogenase	15.595	NaN	NaN	NaN	NaN	NaN
Q9HW53	Lactamase_B domain-containing protein	18.7849	19.817	19.2628	18.9521	17.8353	17.5752
Q9HW56	YceI domain-containing protein	NaN	NaN	NaN	NaN	NaN	NaN
Q9HW59	Probable amidase	NaN	NaN	NaN	NaN	NaN	NaN
Q9HW61	YceI domain-containing protein	16.4587	15.904	NaN	NaN	NaN	NaN
Q9HW65	DJ-1_PfpI domain-containing protein	19.8666	20.2478	19.924	20.6817	19.9686	19.4643
Q9HW68	Fumarate hydratase class I (EC 4.2.1.2)	19.9904	20.3464	20.0764	19.2851	19.7725	19.5628
Q9HW71	Probable enoyl-CoA hydratase/isomerase	NaN	NaN	NaN	NaN	NaN	NaN
Q9HW72	Pyruvate kinase (EC 2.7.1.40)	21.5454	21.7003	20.8573	20.452	21.5631	21.3951
Q9HW73	Universal stress protein UspA	15.4646	16.2799	NaN	16.5021	16.1309	16.3089
Q9HW74	Outer membrane assembly lipoprotein YfiO	NaN	NaN	NaN	NaN	NaN	NaN
Q9HW75	Tetratricopeptide repeat protein	NaN	NaN	NaN	NaN	NaN	NaN
Q9HW79	AAA domain-containing protein	16.3619	18.0431	18.3981	18.2319	17.6758	18.0595
Q9HW84	Predicted integral membrane protein	16.7584	16.1173	17.1423	18.9263	17.8901	18.5681
Q9HW85	Exodeoxyribonuclease I (EC 3.1.11.1)	17.8269	16.4857	NaN	14.9195	17.9461	17.9551
Q9HW86	MvaT (Transcriptional regulator MvaT, P16 subunit)	21.2137	22.0145	22.1944	23.1813	22.4566	22.4403
Q9HW87	Formyltetrahydrofolate deformylase (EC 3.5.1.10) (Formyl-FH(4) hydrolase)	20.1514	20.7093	21.321	21.0682	20.2017	19.9214
Q9HW90	Glyco_trans_4-like_N domain-containing protein	NaN	NaN	NaN	NaN	NaN	NaN
Q9HW91	Methyl-accepting chemotaxis protein PctB	16.3874	17.3362	16.9264	18.484	17.7958	17.8479
Q9HW92	AAA domain-containing protein	16.6758	17.0924	17.1603	16.9666	16.6219	15.833
Q9HW93	Methyl-accepting chemotaxis protein PctC	15.7394	15.845	15.8621	16.7192	16.1595	16.3695
Q9HW95	RcpC	NaN	NaN	NaN	15.3955	15.2465	15.1427
Q9HW96	RcpA	NaN	NaN	NaN	NaN	NaN	NaN
Q9HWA1	TPR repeat-containing protein PA4299	NaN	NaN	NaN	NaN	NaN	NaN
Q9HWA4	Two-component response regulator PprB	16.5376	16.3646	NaN	16.5343	16.2405	NaN
Q9HWA8	Phosphate transporter	16.0154	16.8647	NaN	17.3061	16.6859	16.8705
Q9HWA9	Enkurin domain-containing protein	NaN	NaN	NaN	NaN	NaN	NaN
Q9HWB0	Probable chemotaxis transducer	13.2153	15.2966	NaN	16.1345	16.2545	16.4722
Q9HWB4	BPL/LPL catalytic domain-containing protein	17.336	17.5495	17.785	16.8008	17.4229	17.2858
Q9HWB5	RecBCD enzyme subunit RecC (EC 3.1.11.5) (Exonuclease V subunit RecC) (ExoV subunit RecC) (Helicase/nuclease RecBCD subunit RecC)	17.774	17.7463	13.3782	16.9042	18.035	17.1887
Q9HWB6	RecBCD enzyme subunit RecB (EC 3.1.11.5) (Exonuclease V subunit RecB) (ExoV subunit RecB) (Helicase/nuclease RecBCD subunit RecB)	17.4198	16.9391	13.9958	15.8274	17.4632	17.4354
Q9HWB7	RecBCD enzyme subunit RecD (EC 3.1.11.5) (Exonuclease V subunit RecD) (ExoV subunit RecD) (Helicase/nuclease RecBCD subunit RecD)	16.998	16.896	13.0734	16.0175	16.4964	16.2501
Q9HWB8	Nuclease SbcCD subunit C	NaN	NaN	NaN	NaN	NaN	NaN
Q9HWC0	Bifunctional ligase/repressor BirA (Biotin operon repressor) (Biotin--[acetyl-CoA-carboxylase] ligase) (EC 6.3.4.15) (Biotin--protein ligase) (Biotin-[acetyl-CoA carboxylase] synthetase)	16.5147	NaN	NaN	NaN	NaN	15.9544
Q9HWC1	Type III pantothenate kinase (EC 2.7.1.33) (PanK-III) (Pantothenic acid kinase)	18.1182	NaN	15.6947	15.628	17.7555	17.4783
Q9HWC2	SPOR domain-containing protein	15.4275	NaN	NaN	15.8423	15.5272	15.1697
Q9HWC4	Transcription termination/antitermination protein NusG	20.1556	20.3226	20.0213	19.8631	20.1596	20.1145
Q9HWC5	50S ribosomal protein L11	23.6256	22.9492	23.4371	23.3568	23.625	23.9146
Q9HWC6	50S ribosomal protein L1	23.6795	22.4123	23.0346	22.7087	23.5997	23.7757
Q9HWC7	50S ribosomal protein L10	22.4292	21.6728	22.082	21.5347	22.1084	22.1519
Q9HWC8	50S ribosomal protein L7/L12	21.8027	21.6602	21.7641	21.5893	21.9406	22.0174
Q9HWC9	DNA-directed RNA polymerase subunit beta' (RNAP subunit beta') (EC 2.7.7.6) (RNA polymerase subunit beta') (Transcriptase subunit beta')	22.9382	23.2296	23.042	23.2333	23.0426	23.0139
Q9HWD0	30S ribosomal protein S12	21.6155	21.9352	21.9969	21.9737	21.9294	22.1381
Q9HWD1	30S ribosomal protein S7	22.8399	23.1628	22.8973	23.3712	23.0362	23.1161
Q9HWD2	Elongation factor G 1 (EF-G 1)	24.0266	23.9882	24.2767	23.4772	24.017	24.1341
Q9HWD4	30S ribosomal protein S10	22.5804	22.8921	22.4617	22.5817	22.8262	22.7929
Q9HWD5	50S ribosomal protein L3	23.4504	23.4854	23.5238	23.3569	23.6977	23.8682
Q9HWD6	50S ribosomal protein L4	22.6505	21.4719	21.4408	21.6326	22.4948	22.8749
Q9HWD7	50S ribosomal protein L23	22.7203	22.1854	22.1435	22.4977	22.8062	22.9581
Q9HWD8	50S ribosomal protein L2	23.5882	23.7001	23.9376	23.567	23.6008	23.6784
Q9HWD9	30S ribosomal protein S19	23.4901	23.6926	23.0791	23.7436	23.7218	23.4718
Q9HWE0	50S ribosomal protein L22	22.8425	22.8889	22.5973	22.7214	22.9659	22.9135
Q9HWE1	30S ribosomal protein S3	21.2522	20.2362	19.6125	20.8401	20.2383	20.6402
Q9HWE2	50S ribosomal protein L16	23.1993	23.0773	22.886	23.3181	23.0595	23.4096
Q9HWE3	50S ribosomal protein L29	20.7518	21.234	21.4011	21.1831	21.1615	20.5903
Q9HWE4	30S ribosomal protein S17	22.312	21.8767	20.4729	21.8345	22.4965	22.7021
Q9HWE5	50S ribosomal protein L14	22.9918	22.0492	22.131	22.2776	22.7864	23.0606
Q9HWE6	50S ribosomal protein L24	22.885	23.1198	23.4091	23.5962	23.1053	22.9746
Q9HWE7	50S ribosomal protein L5	22.9798	21.6981	21.2405	21.8115	22.8833	23.1936
Q9HWE8	30S ribosomal protein S14	22.4292	23.3601	23.6952	23.5003	23.1938	23.0124
Q9HWE9	30S ribosomal protein S8	22.7583	22.1896	23.3065	22.4269	22.8345	23.002
Q9HWF0	50S ribosomal protein L6	23.2196	22.3911	22.7689	22.3843	23.0954	23.4117
Q9HWF1	50S ribosomal protein L18	22.7945	21.8374	21.9546	22.0257	22.6097	22.939
Q9HWF2	30S ribosomal protein S5	23.412	22.1876	22.341	21.9252	22.9037	23.1382
Q9HWF3	50S ribosomal protein L30	20.2952	19.8807	21.3453	20.4273	20.5976	21.4411
Q9HWF4	50S ribosomal protein L15	22.5873	22.8654	23.9675	22.9826	22.8539	22.7661
Q9HWF5	Protein translocase subunit SecY	18.8356	19.0933	18.7207	20.2538	19.5368	19.9326
Q9HWF6	50S ribosomal protein L36	20.8702	20.7752	22.0336	22.1441	21.7081	20.7792
Q9HWF7	30S ribosomal protein S13	23.5146	24.0407	24.0848	23.8121	23.8125	23.66
Q9HWF8	30S ribosomal protein S11	22.4483	22.4566	22.3572	22.5718	22.7466	23.0277
Q9HWF9	Bacterioferritin (BFR) (EC 1.16.3.1)	19.7645	20.0849	19.5579	19.7843	20.413	19.8889
Q9HWG0	UvrABC system protein A (UvrA protein) (Excinuclease ABC subunit A)	19.398	19.7295	19.1303	19.0387	19.3786	19.1875
Q9HWG1	Probable major facilitator superfamily (MFS) transporter	NaN	NaN	NaN	NaN	NaN	NaN
Q9HWG2	Pyochelin biosynthetic protein PchC	17.04	15.8174	16.8506	16.4862	16.0172	15.449
Q9HWG3	Pyochelin synthase PchD (EC 6.2.1.61) (Nonribosomal peptide synthase PchD) (Salicylate--[aryl-carrier protein] ligase)	20.0639	17.9787	19.8835	18.6868	18.478	18.7899
Q9HWG4	Pyochelin synthase PchF (EC 6.2.1.69) (L-cysteine--[L-cysteinyl-carrier protein] ligase) (Nonribosomal peptide synthase PchF)	20.0296	17.5824	18.2164	17.8649	17.5492	17.4508
Q9HWG5	Pyochelin biosynthetic protein PchG	19.785	17.8875	18.1409	18.7264	17.5737	17.7676
Q9HWG6	Probable ATP-binding component of ABC transporter	17.4663	17.8113	15.6962	18.6565	18.1155	18.565
Q9HWG7	Probable ATP-binding component of ABC transporter	16.9703	16.7545	14.4053	18.2682	17.8998	18.0951
Q9HWG8	Probable transporter	18.2675	17.8854	18.5143	19.7267	19.1465	19.0396
Q9HWG9	5-methylphenazine-1-carboxylate 1-monooxygenase (EC 1.14.13.218)	19.048	17.2413	16.3646	17.3311	18.8781	18.6553
Q9HWH2	Phenazine-1-carboxylate N-methyltransferase (EC 2.1.1.327)	15.4191	NaN	NaN	NaN	NaN	NaN
Q9HWH3	Probable outer membrane protein	NaN	NaN	NaN	15.1343	NaN	NaN
Q9HWH5	Probable Resistance-Nodulation-Cell Division (RND) efflux membrane fusion protein	NaN	NaN	NaN	NaN	NaN	NaN
Q9HWH7	Periplasmic gluconolactonase, PpgL	18.0201	16.8251	NaN	16.031	15.8946	16.7257
Q9HWH8	HTH-type transcriptional regulator NmoR	NaN	NaN	NaN	NaN	NaN	NaN
Q9HWH9	Nitronate monooxygenase (NMO) (EC 1.13.12.-) (Propionate 3-nitronate monooxygenase) (P3N monooxygenase)	18.7526	19.0057	19.0112	18.5434	18.7454	18.6923
Q9HWI0	D-alanine--D-alanine ligase A (EC 6.3.2.4) (D-Ala-D-Ala ligase A) (D-alanylalanine synthetase A)	17.8796	18.3424	19.1151	18.2329	18.1079	17.8363
Q9HWI1	Lactamase_B domain-containing protein	14.7168	NaN	15.3245	15.4652	15.254	14.7501
Q9HWI2	Probable acyl-CoA dehydrogenase	20.0798	19.9912	20.6961	19.9525	20.1843	20.194
Q9HWI3	Probable AMP-binding enzyme	17.419	15.4505	16.0159	NaN	17.4445	18.1707
Q9HWI5	BfiR	NaN	NaN	NaN	NaN	NaN	NaN
Q9HWI6	Probable binding protein component of ABC transporter	NaN	NaN	NaN	15.4907	15.6872	16.2111
Q9HWJ1	Probable FAD-dependent monooxygenase	17.1573	15.9374	NaN	15.5568	17.7479	17.5065
Q9HWJ2	Probable aldehyde dehydrogenase	NaN	NaN	NaN	NaN	NaN	NaN
Q9HWJ3	4-hydroxy-tetrahydrodipicolinate synthase	16.893	NaN	16.5184	16.3763	16.8694	16.1864
Q9HWJ6	Probable transcriptional regulator	16.6966	16.298	NaN	NaN	16.8559	17.1191
Q9HWJ7	Probable transcriptional regulator	15.8873	NaN	NaN	NaN	15.6383	15.9054
Q9HWJ8	Glyoxalase	NaN	NaN	NaN	NaN	NaN	NaN
Q9HWJ9	Transcriptional regulator	14.5477	15.6348	16.5355	15.3366	14.9009	14.7732
Q9HWK0	B3_4 domain-containing protein	NaN	NaN	NaN	NaN	NaN	NaN
Q9HWK1	Probable acetolactate synthase large subunit	18.7147	19.339	19.5353	18.9818	18.6399	18.3023
Q9HWK5	Peptidyl-prolyl cis-trans isomerase C2	20.3331	20.3898	20.8221	20.2275	19.876	19.8095
Q9HWK6	Lysyl endopeptidase (EC 3.4.21.50) (Protease IV) (PvdS-regulated endoprotease)	14.2902	15.7459	16.0137	18.2541	17.8661	18.3149
Q9HWK7	Probable transcriptional regulator	NaN	15.5174	NaN	NaN	14.9536	14.827
Q9HWL0	Probable protease	NaN	NaN	NaN	NaN	NaN	NaN
Q9HWL1	Pyr_redox_2 domain-containing protein	16.3415	17.313	17.6068	17.1141	16.8844	16.7133
Q9HWL2	Rrf2 family transcriptional regulator	NaN	NaN	NaN	NaN	NaN	NaN
Q9HWL3	Second ferric pyoverdine receptor FpvB	15.3781	16.3362	19.828	17.8226	16.4117	15.9715
Q9HWL6	Probable transcriptional regulator	15.8534	15.6192	NaN	NaN	NaN	15.7681
Q9HWL7	GGACT domain-containing protein	NaN	NaN	NaN	NaN	NaN	NaN
Q9HWL8	Amidase domain-containing protein	20.0912	17.1369	16.6806	16.8316	20.1893	19.7883
Q9HWL9	Probable short-chain dehydrogenase	18.4997	18.3258	17.2647	17.0085	16.5596	NaN
Q9HWM2	Ferrienterobactin-binding periplasmic protein FepB	NaN	NaN	NaN	NaN	NaN	NaN
Q9HWM4	Probable transcriptional regulator	NaN	NaN	NaN	15.8626	NaN	NaN
Q9HWM5	Probable TonB-dependent receptor	NaN	NaN	15.6191	15.3919	NaN	NaN
Q9HWM7	SH3b domain-containing protein	NaN	15.4378	15.5376	15.8046	15.8397	15.8062
Q9HWM9	Probable hydrolase	NaN	NaN	NaN	NaN	NaN	NaN
Q9HWN0	Acetoin catabolism protein AcoB	NaN	NaN	NaN	NaN	NaN	NaN
Q9HWN9	Probable secretion protein	NaN	NaN	NaN	NaN	NaN	NaN
Q9HWP6	Probable transcriptional regulator	18.0407	18.8283	17.93	18.7941	18.7942	18.4191
Q9HWP8	cytochrome-c oxidase (EC 7.1.1.9)	17.229	NaN	15.4259	16.4919	NaN	NaN
Q9HWP9	HTH gntR-type domain-containing protein	17.318	17.8689	14.9442	16.9112	16.2644	16.1133
Q9HWQ0	Probable iron-sulfur protein	16.4295	17.0503	15.8489	17.0563	17.1196	16.9541
Q9HWQ1	Probable sulfite or nitrite reductase	18.0364	18.684	18.2832	18.5352	18.3003	18.4656
Q9HWQ2	Oxidoreductase	15.9528	NaN	NaN	15.2755	15.4604	NaN
Q9HWQ3	HpcH_HpaI domain-containing protein	NaN	NaN	NaN	NaN	NaN	NaN
Q9HWQ4	2-oxo-hept-3-ene-1,7-dioate hydratase	15.1758	15.1789	17.4984	15.8187	NaN	NaN
Q9HWQ6	5-carboxymethyl-2-hydroxymuconate isomerase	NaN	15.8114	NaN	16.0481	NaN	NaN
Q9HWQ7	Homoprotocatechuate 2,3-dioxygenase	15.3675	NaN	17.0317	15.6549	15.4269	NaN
Q9HWQ8	5-carboxy-2-hydroxymuconate semialdehyde dehydrogenase	16.8587	NaN	NaN	NaN	16.2864	15.5787
Q9HWQ9	FAA_hydrolase domain-containing protein	15.8026	NaN	16.5861	NaN	NaN	NaN
Q9HWR0	FAA_hydrolase domain-containing protein	16.1443	NaN	16.6521	NaN	15.6666	NaN
Q9HWR2	Aminoglycoside 3'-phosphotransferase (EC 2.7.1.95)	NaN	NaN	NaN	NaN	NaN	NaN
Q9HWR5	AMP nucleosidase (EC 3.2.2.4) (AMP nucleosidase)	17.7895	18.8873	17.5637	19.0572	17.8256	17.8455
Q9HWR8	histidine kinase (EC 2.7.13.3)	NaN	NaN	NaN	NaN	NaN	NaN
Q9HWS7	BfmR	NaN	NaN	NaN	NaN	NaN	NaN
Q9HWS8	Probable dehydrogenase	NaN	NaN	NaN	NaN	NaN	NaN
Q9HWT5	4HBT domain-containing protein	NaN	NaN	NaN	NaN	NaN	NaN
Q9HWT7	4-hydroxyphenylacetate 3-monooxygenase oxygenase component (HPA 3-monooxygenase oxygenase component) (EC 1.14.14.9) (p-hydroxyphenylacetate 3-hydroxylase large component) (HPAH large component)	14.8585	15.1317	17.5432	16.9483	16.3606	15.9353
Q9HWT8	DUF2218 domain-containing protein	17.3028	18.8968	18.9053	17.6382	18.2498	18.8123
Q9HWU9	Probable dehydrogenase	18.2051	18.8921	17.8218	17.2661	18.2682	18.2035
Q9HWV0	Probable nonribosomal peptide synthetase	20.2914	13.5439	13.1118	12.7343	17.6528	18.3073
Q9HWV1	Probable transcriptional regulator	NaN	NaN	NaN	NaN	NaN	NaN
Q9HWV5	Probable aldehyde dehydrogenase	17.9714	15.8082	12.9889	15.4806	16.2148	17.0167
Q9HWV9	dTDP-4-dehydrorhamnose reductase (EC 1.1.1.133)	17.7043	18.2766	19.0716	18.0677	17.9416	18.051
Q9HWW0	Probable epimerase	19.4423	18.0065	15.3886	17.5808	19.4255	19.3144
Q9HWW1	Outer membrane protein OprG	21.6353	21.7567	22.0653	22.336	21.8679	21.7992
Q9HWW2	DUF3299 domain-containing protein	NaN	NaN	NaN	NaN	NaN	NaN
Q9HWW5	Zinc-binding protein	17.4284	17.5068	17.2104	NaN	16.9151	16.7517
Q9HWW6	DUF3140 domain-containing protein	NaN	NaN	NaN	NaN	NaN	NaN
Q9HWW7	Probable thioredoxin	18.5863	18.5799	19.5545	18.0148	17.9498	17.7374
Q9HWX0	Lipoprotein	16.1841	17.3924	17.347	17.256	16.5342	16.9903
Q9HWX1	Transcriptional repressor NrdR	16.7443	15.93	NaN	15.7002	16.8384	16.8407
Q9HWX2	Riboflavin biosynthesis protein RibD [Includes: Diaminohydroxyphosphoribosylaminopyrimidine deaminase (DRAP deaminase) (EC 3.5.4.26) (Riboflavin-specific deaminase); 5-amino-6-(5-phosphoribosylamino)uracil reductase (EC 1.1.1.193) (HTP reductase)]	17.4387	16.7244	17.5846	16.5199	15.2599	15.7056
Q9HWX3	Riboflavin synthase alpha chain	19.3162	19.738	20.0616	19.7302	19.1148	18.9163
Q9HWX4	3,4-dihydroxy-2-butanone 4-phosphate synthase (DHBP synthase) (EC 4.1.99.12)	19.1066	17.3588	15.8271	17.3391	17.6777	17.8481
Q9HWX5	6,7-dimethyl-8-ribityllumazine synthase (DMRL synthase) (LS) (Lumazine synthase) (EC 2.5.1.78)	21.7898	21.795	21.991	22.1421	21.8059	22.0708
Q9HWX6	Transcription antitermination protein NusB (Antitermination factor NusB)	18.0119	18.4126	18.6527	17.3118	18.7842	18.7649
Q9HWX9	PBPb domain-containing protein	15.6732	16.2255	16.0664	16.6018	15.83	15.7738
Q9HWY0	TIGR02281 family clan AA aspartic protease	13.3058	NaN	NaN	NaN	NaN	NaN
Q9HWY1	GTP cyclohydrolase-2 (EC 3.5.4.25) (GTP cyclohydrolase II)	18.2539	18.7211	18.6596	18.8944	18.1076	18.0806
Q9HWY2	MFS transporter	NaN	NaN	NaN	NaN	NaN	NaN
Q9HWY4	Geranyltranstransferase	17.9286	15.0345	NaN	NaN	16.256	16.447
Q9HWY5	Exodeoxyribonuclease 7 small subunit (EC 3.1.11.6) (Exodeoxyribonuclease VII small subunit) (Exonuclease VII small subunit)	17.2016	17.6058	18.1756	16.3949	17.5398	16.4831
Q9HWY6	MR_MLE domain-containing protein	NaN	NaN	NaN	NaN	NaN	NaN
Q9HWZ2	FecR domain-containing protein	17.9369	18.53	19.3715	18.9542	18.1416	17.7887
Q9HWZ5	Probable two-component response regulator	16.0736	NaN	NaN	NaN	NaN	NaN
Q9HWZ6	Inorganic pyrophosphatase (EC 3.6.1.1) (Pyrophosphate phospho-hydrolase) (PPase)	20.4421	20.4903	21.2001	20.6625	20.5946	20.4589
Q9HWZ7	Zinc-dependent peptidase	NaN	NaN	NaN	NaN	NaN	NaN
Q9HWZ8	DedA family protein	NaN	16.3022	NaN	16.8149	16.6893	16.9523
Q9HX00	PBPb domain-containing protein	NaN	NaN	NaN	NaN	NaN	NaN
Q9HX01	Probable acetyltransferase	15.1948	NaN	NaN	NaN	15.4797	15.8689
Q9HX02	Ethanolamine ammonia-lyase small subunit (EAL small subunit) (EC 4.3.1.7)	15.8694	15.506	18.8756	16.9196	16.2668	16.0861
Q9HX03	Ethanolamine ammonia-lyase large subunit (EAL large subunit) (EC 4.3.1.7)	17.5063	17.2346	20.0462	18.0724	17.0351	16.986
Q9HX04	Probable transport protein	NaN	NaN	NaN	NaN	NaN	NaN
Q9HX05	Probable aldehyde dehydrogenase	22.8617	22.2014	22.8915	22.1381	22.5012	22.8607
Q9HX07	UDP-N-acetylmuramate--L-alanyl-gamma-D-glutamyl-meso-2,6-diaminoheptandioate ligase (EC 6.3.2.45) (Murein peptide ligase) (UDP-N-acetylmuramate:L-alanyl-gamma-D-glutamyl-meso-diaminopimelate ligase)	17.5313	17.074	17.0678	17.2427	16.1379	16.1744
Q9HX08	Flavin prenyltransferase UbiX (EC 2.5.1.129)	17.4101	18.3525	18.6654	18.6288	17.6857	17.0809
Q9HX10	Oxidoreductase	NaN	NaN	NaN	NaN	NaN	NaN
Q9HX12	MaoC-like domain-containing protein	20.304	20.41	20.5765	21.0089	20.4973	20.4357
Q9HX15	Lon N-terminal domain-containing protein	NaN	NaN	NaN	NaN	NaN	NaN
Q9HX16	acidPPc domain-containing protein	NaN	NaN	NaN	15.4658	14.8047	14.7571
Q9HX17	Putative 3-methyladenine DNA glycosylase (EC 3.2.2.-)	17.992	14.272	NaN	NaN	17.5505	17.5544
Q9HX20	Gamma-glutamyl phosphate reductase (GPR) (EC 1.2.1.41) (Glutamate-5-semialdehyde dehydrogenase) (Glutamyl-gamma-semialdehyde dehydrogenase) (GSA dehydrogenase)	19.9802	19.9844	19.8777	18.9606	20.0317	19.9223
Q9HX21	Probable nicotinate-nucleotide adenylyltransferase (EC 2.7.7.18) (Deamido-NAD(+) diphosphorylase) (Deamido-NAD(+) pyrophosphorylase) (Nicotinate mononucleotide adenylyltransferase) (NaMN adenylyltransferase)	16.7233	17.3863	NaN	17.3006	17.0359	16.9998
Q9HX22	Ribosomal silencing factor RsfS	19.1553	19.2359	19.6631	19.0649	19.23	18.9239
Q9HX23	Ribosomal RNA large subunit methyltransferase H (EC 2.1.1.177) (23S rRNA (pseudouridine1915-N3)-methyltransferase) (23S rRNA m3Psi1915 methyltransferase) (rRNA (pseudouridine-N3-)-methyltransferase RlmH)	17.8812	16.5855	16.0555	16.0872	17.5238	17.7358
Q9HX24	Soluble lytic transglycosylase B	18.1325	18.1821	17.4723	18.1464	18.1201	17.7645
Q9HX25	Lipoyl synthase (EC 2.8.1.8) (Lip-syn) (LS) (Lipoate synthase) (Lipoic acid synthase) (Sulfur insertion protein LipA)	17.9796	17.8403	17.2544	17.7399	17.4431	17.6543
Q9HX26	Probable transcriptional regulator	NaN	NaN	NaN	NaN	NaN	NaN
Q9HX28	Lytic murein transglycosylase	16.7788	16.9884	17.3051	17.6129	17.5962	17.2407
Q9HX31	DNA polymerase III subunit delta (EC 2.7.7.7)	NaN	NaN	NaN	NaN	NaN	NaN
Q9HX32	LPS-assembly lipoprotein LptE	18.9284	19.4344	20.6628	20.0913	19.4234	19.6626
Q9HX33	Leucine--tRNA ligase (EC 6.1.1.4) (Leucyl-tRNA synthetase) (LeuRS)	21.4709	21.8243	21.6876	21.4345	21.4196	21.4288
Q9HX35	DUF218 domain-containing protein	NaN	NaN	NaN	NaN	NaN	NaN
Q9HX36	HlyC/CorC family transporter	18.5562	17.9489	17.263	17.9756	18.0535	18.4025
Q9HX37	Endoribonuclease YbeY (EC 3.1.-.-)	16.3576	15.7527	NaN	NaN	16.0262	16.244
Q9HX38	PhoH domain-containing protein	19.1837	18.4052	18.5065	18.2184	18.3766	18.3817
Q9HX39	DUF1820 family protein	18.2749	18.7384	19.8623	18.6906	18.4761	17.8298
Q9HX40	Thiamine-phosphate synthase (TP synthase) (TPS) (EC 2.5.1.3) (Thiamine-phosphate pyrophosphorylase) (TMP pyrophosphorylase) (TMP-PPase)	17.8115	15.4717	15.4417	15.9746	16.0274	16.3063
Q9HX41	Phosphomethylpyrimidine kinase	19.2322	19.6359	19.8496	19.2651	18.7651	18.9783
Q9HX42	histidine kinase (EC 2.7.13.3)	NaN	NaN	NaN	NaN	NaN	NaN
Q9HX44	Probable acyl-CoA dehydrogenase	19.5118	19.2504	18.4262	19.0817	19.6829	19.6844
Q9HX46	AMP nucleosidase (EC 3.2.2.4)	18.4749	17.8517	17.9362	17.9233	17.6434	18.0456
Q9HX48	Ribosomal large subunit pseudouridine synthase E (EC 5.4.99.20) (rRNA pseudouridylate synthase E) (rRNA-uridine isomerase E)	14.3736	16.2455	16.9077	15.7684	16.4359	15.943
Q9HX49	GLOBIN domain-containing protein	18.16	17.654	16.5041	18.109	18.4891	18.3679
Q9HX51	Probable transcriptional regulator	17.0226	17.022	17.4101	17.0319	17.2927	17.2274
Q9HX58	Endo/exonuclease/phosphatase domain-containing protein	NaN	NaN	NaN	NaN	NaN	NaN
Q9HX60	VOC domain-containing protein	17.8534	17.3014	16.762	16.9227	17.8691	17.3787
Q9HX64	Periplasmic ligand-binding sensor protein	16.3854	16.1107	17.8009	NaN	NaN	15.019
Q9HX65	NYN domain-containing protein	NaN	NaN	NaN	NaN	NaN	NaN
Q9HX66	Probable ATP-dependent RNA helicase	NaN	NaN	NaN	NaN	NaN	NaN
Q9HX67	TIGR03862 family flavoprotein	NaN	NaN	NaN	NaN	NaN	NaN
Q9HX72	Acetyltransferase PA3944 (EC 2.3.1.-) (GCN5-related N-acetyltransferase) (GNAT)	NaN	NaN	NaN	NaN	NaN	NaN
Q9HX73	SagB/ThcOx family dehydrogenase	NaN	15.608	15.9283	16.5109	NaN	NaN
Q9HX74	Acyl-CoA thioesterase II	18.3722	17.5327	17.3218	17.2367	17.8484	17.8641
Q9HX76	Probable DNA binding protein	19.9468	20.6941	21.0344	20.6627	20.2574	20.4076
Q9HX78	Probable periplasmic taurine-binding protein	NaN	NaN	NaN	NaN	NaN	NaN
Q9HX82	Oligopeptide transporter, OPT family	NaN	15.8483	NaN	16.9917	NaN	16.89
Q9HX84	Probable transcriptional regulator	NaN	NaN	NaN	15.7168	14.9047	15.5407
Q9HX85	Methionine ABC transporter substrate-binding protein	18.8013	19.3744	20.5201	21.0147	19.9401	20.5237
Q9HX89	Probable medium-chain acyl-CoA ligase	19.5336	17.9669	17.2236	17.7569	19.5233	19.3469
Q9HX90;Q9HYI3	DUF1302 domain-containing protein	16.9104	17.3254	18.1894	18.6833	18.0378	18.1002
Q9HX91	Uncharacterized protein PA3922	20.4499	20.9832	21.7941	21.5599	20.9235	20.6793
Q9HX94	PINc domain-containing protein	19.6157	19.1929	15.2192	18.6286	19.2885	19.4462
Q9HX95	Cyclic pyranopterin monophosphate synthase (EC 4.6.1.17) (Molybdenum cofactor biosynthesis protein C)	17.5037	18.2376	17.9748	17.5357	17.377	17.2954
Q9HX96	Molybdopterin converting factor, small subunit	18.409	19.2502	17.738	18.5486	18.5197	NaN
Q9HX97	Molybdopterin synthase catalytic subunit (EC 2.8.1.12) (MPT synthase subunit 2) (Molybdenum cofactor biosynthesis protein E) (Molybdopterin-converting factor large subunit) (Molybdopterin-converting factor subunit 2)	16.2662	16.8681	17.861	16.7731	16.2466	16.197
Q9HX98	Molybdenum cofactor biosynthesis protein B	19.6452	20.8897	19.3048	19.1612	19.5079	18.9418
Q9HX99	Molybdopterin molybdenumtransferase (EC 2.10.1.1)	NaN	16.3239	NaN	NaN	15.2451	NaN
Q9HXA0	Ubiquinone biosynthesis protein UbiU	NaN	NaN	NaN	NaN	NaN	NaN
Q9HXA1	Ubiquinone biosynthesis protein UbiV	NaN	NaN	NaN	NaN	NaN	NaN
Q9HXA2	Ubiquinone biosynthesis accessory factor UbiT	NaN	NaN	NaN	NaN	NaN	NaN
Q9HXA5	Imm52 domain-containing protein	16.66	15.7104	NaN	16.362	17.5771	18.0959
Q9HXA6	Tox-REase-5 domain-containing protein	NaN	NaN	NaN	NaN	NaN	NaN
Q9HXB0	Peptide chain release factor 3 (RF-3)	20.0311	18.5587	17.6357	18.1187	20.0739	19.8995
Q9HXB1	Inhibitor of vertebrate lysozyme	17.8379	18.1824	17.947	16.9906	17.1024	17.3594
Q9HXB2	Fe(III) dicitrate transport protein FecA	14.9272	15.1226	15.8294	16.8817	15.8102	16.82
Q9HXB7	Probable 2-hydroxyacid dehydrogenase	18.4051	NaN	NaN	15.6384	18.1993	18.0103
Q9HXB8	Probable transcriptional regulator	16.6455	16.1896	17.1027	16.8901	16.8032	16.3694
Q9HXC2	Probable ATP-binding component of ABC transporter	NaN	NaN	NaN	NaN	NaN	NaN
Q9HXC4	Glycine-betaine-binding protein	14.6358	15.9056	NaN	NaN	NaN	NaN
Q9HXC6	TIGR01459 family HAD-type hydrolase	16.8906	16.8689	16.015	16.5357	16.9992	16.8094
Q9HXC9	Probable short-chain dehydrogenase	NaN	NaN	NaN	NaN	NaN	NaN
Q9HXD0	Methyltransf_11 domain-containing protein	NaN	NaN	NaN	NaN	NaN	NaN
Q9HXD1	Multidrug transporter	NaN	NaN	NaN	NaN	NaN	NaN
Q9HXD2	Anaerobic and virulence modulator AnvM	NaN	15.437	NaN	NaN	NaN	NaN
Q9HXD3	Two-component response regulator NarL	15.1958	16.1492	NaN	14.6796	15.1415	15.5086
Q9HXD4	Nitrate/nitrite transporter	NaN	18.1639	NaN	NaN	18.7717	18.6102
Q9HXD5	Probable peptidyl-prolyl cis-trans isomerase, PpiC-type	NaN	NaN	NaN	NaN	NaN	NaN
Q9HXE0	Pyocin protein	NaN	NaN	NaN	NaN	NaN	NaN
Q9HXE1	Probable amino acid binding protein	18.5878	18.8773	17.3739	16.4689	18.3617	18.4708
Q9HXE3	FAD-dependent catabolic D-arginine dehydrogenase DauA (EC 1.4.99.6) (D-arginine dehydrogenase) (DADH) (D-arginine utilization protein A) (Dau)	16.6824	NaN	NaN	NaN	16.7908	16.9439
Q9HXE4	NAD(P)H-dependent anabolic L-arginine dehydrogenase DauB (EC 1.4.1.25)	18.7946	18.3153	18.2058	17.3145	18.806	19.0004
Q9HXE5	ATP-dependent RNA helicase RhlB (EC 3.6.4.13)	17.5908	15.36	15.2769	16.3656	13.9162	NaN
Q9HXE6	Probable AMP-binding enzyme	14.1612	NaN	14.2044	NaN	NaN	NaN
Q9HXE7	Carboxylesterase	18.2888	16.9254	15.0998	15.0807	17.2566	17.7463
Q9HXE8	Probable amino acid-binding protein	18.5797	19.4075	19.5999	20.1356	19.1803	18.7825
Q9HXF0	SnoaL-like domain-containing protein	NaN	NaN	NaN	15.4529	15.4874	15.2532
Q9HXF1	Glutathione S-transferase family protein	NaN	NaN	NaN	NaN	NaN	NaN
Q9HXF3	Probable transferase	NaN	NaN	NaN	NaN	14.9116	14.1384
Q9HXF4	GST N-terminal domain-containing protein	18.6264	17.9743	17.5165	17.7875	18.1903	18.5383
Q9HXF7	Nucleoid-associated protein PA3849	17.4614	NaN	NaN	15.2423	15.4391	16.7189
Q9HXF8	C4-dicarboxylate ABC transporter substrate-binding protein	16.1963	16.8074	14.8003	18.6325	17.6432	17.931
Q9HXG0	Isochorismatase domain-containing protein	17.8863	18.1311	17.0244	18.6892	18.3924	18.3953
Q9HXG2	GST N-terminal domain-containing protein	17.29	17.471	17.0304	17.6039	17.0573	16.901
Q9HXG5	Probable sodium:sulfate symporter	NaN	NaN	NaN	NaN	NaN	NaN
Q9HXG6	Probable ATP-binding component of ABC transporter	19.58	19.7156	20.1482	21.119	20.7004	20.9095
Q9HXG8	ABC transporter substrate-binding protein	21.5189	22.0388	21.9052	22.015	21.2799	21.4986
Q9HXH0	Valine--tRNA ligase (EC 6.1.1.9) (Valyl-tRNA synthetase) (ValRS)	20.6524	19.1497	18.1845	18.7504	19.337	20.1875
Q9HXH3	Peptidase_S15 domain-containing protein	NaN	NaN	NaN	NaN	NaN	NaN
Q9HXH4	Lipopolysaccharide export system permease protein LptF	NaN	NaN	NaN	16.3707	15.8627	16.1962
Q9HXH5	LPS export ABC transporter permease LptG	NaN	NaN	NaN	16.7869	16.509	16.19
Q9HXH8	S-adenosylmethionine:tRNA ribosyltransferase-isomerase (EC 2.4.99.17) (Queuosine biosynthesis protein QueA)	16.5927	NaN	NaN	15.9028	15.6992	15.5118
Q9HXH9	Queuine tRNA-ribosyltransferase (EC 2.4.2.29) (Guanine insertion enzyme) (tRNA-guanine transglycosylase)	19.8727	20.4238	20.901	20.462	19.9767	19.7992
Q9HXI0	Sec translocon accessory complex subunit YajC	18.7185	19.1874	NaN	19.7845	19.4657	19.4122
Q9HXI1	Protein translocase subunit SecD	18.4663	19.2905	18.7886	20.0294	19.6199	19.8366
Q9HXI2	Protein translocase subunit SecF	17.6306	18.6182	18.6317	19.4648	18.9099	19.165
Q9HXI3	Rick_17kDa_Anti domain-containing protein	16.9566	17.5368	18.1158	17.5463	16.7352	17.0761
Q9HXI4	Nus factor SuhB (Inositol-1-monophosphatase) (I-1-Pase) (IMPase) (Inositol-1-phosphatase) (EC 3.1.3.25)	20.2645	20.5331	21.1263	20.7975	20.0616	20.0319
Q9HXI5	tRNA (cytidine/uridine-2'-O-)-methyltransferase TrmJ (EC 2.1.1.200) (tRNA (cytidine(32)/uridine(32)-2'-O)-methyltransferase) (tRNA Cm32/Um32 methyltransferase)	18.3089	15.1086	14.1734	15.6932	17.6492	18.141
Q9HXI6	serine O-acetyltransferase (EC 2.3.1.30)	15.9694	17.6244	18.3882	18.5704	17.993	18.084
Q9HXI7	IscR	18.0527	17.3849	17.3737	16.8989	17.9725	17.743
Q9HXI8	Cysteine desulfurase IscS (EC 2.8.1.7)	21.2514	20.6521	20.8315	20.0164	20.9895	21.0226
Q9HXI9	Iron-sulfur cluster assembly scaffold protein IscU	19.1477	19.5903	19.6945	19.1524	18.7793	18.7309
Q9HXJ0	Iron-binding protein IscA (Iron-sulfur cluster assembly protein)	18.8234	19.1578	18.3325	18.5881	18.1583	18.4845
Q9HXJ1	Co-chaperone protein HscB homolog	NaN	NaN	NaN	NaN	NaN	NaN
Q9HXJ2	Type IV pilus assembly protein PilF	17.8945	19.0489	19.368	19.3686	18.9043	18.8124
Q9HXJ3	HTH cro/C1-type domain-containing protein	17.662	18.0672	17.7472	18.6754	18.2122	18.4285
Q9HXJ4	4-hydroxy-3-methylbut-2-en-1-yl diphosphate synthase (flavodoxin) (EC 1.17.7.3) (1-hydroxy-2-methyl-2-(E)-butenyl 4-diphosphate synthase)	19.3527	19.9015	18.4982	19.8162	19.1581	19.2226
Q9HXJ5	Histidine--tRNA ligase (EC 6.1.1.21) (Histidyl-tRNA synthetase) (HisRS)	21.6601	20.9665	21.4136	20.8254	21.6095	21.3878
Q9HXJ6	Ancillary SecYEG translocon subunit	16.8924	17.3809	18.7101	18.4387	18.384	18.3712
Q9HXJ7	Outer membrane protein assembly factor BamB	19.3417	19.6274	20.3059	20.2654	20.0832	20.0085
Q9HXJ8	GTPase Der (GTP-binding protein EngA)	17.7469	16.7837	14.3773	16.8386	16.1277	16.7023
Q9HXJ9	Probable aminotransferase	18.5732	18.9667	20.0679	19.258	18.6863	18.4007
Q9HXK0	CN hydrolase domain-containing protein	18.7207	19.3967	19.3399	19.7166	18.7686	18.2706
Q9HXK1	DUF937 domain-containing protein	NaN	NaN	NaN	NaN	NaN	NaN
Q9HXK2	Probable oxidoreductase	18.5235	17.756	17.3827	16.3258	18.2553	18.1339
Q9HXK3	MFS transporter	NaN	NaN	NaN	NaN	NaN	NaN
Q9HXK4	Lipoprotein	NaN	18.4659	NaN	17.5926	18.0108	17.9327
Q9HXK5	2-isopropylmalate synthase (EC 2.3.3.13) (Alpha-IPM synthase) (Alpha-isopropylmalate synthase)	19.639	17.6322	13.902	17.5423	19.3665	19.1622
Q9HXK8	Peptidase M23	18.4285	18.4018	18.6874	18.3909	18.4209	18.4955
Q9HXL0	Copper resistance protein CopZ	20.581	20.2698	19.4157	18.6351	19.4975	19.4461
Q9HXL2	Isochorismatase domain-containing protein	15.3645	NaN	15.9179	16.5686	14.9819	NaN
Q9HXL6	TRAP transporter substrate-binding protein DctP	17.8463	18.5173	18.2365	18.4012	18.1043	17.9507
Q9HXL7	Probable transcriptional regulator	NaN	NaN	NaN	NaN	NaN	NaN
Q9HXL8	Exodeoxyribonuclease 7 large subunit (EC 3.1.11.6) (Exodeoxyribonuclease VII large subunit) (Exonuclease VII large subunit)	14.9312	15.1509	NaN	15.3009	NaN	14.5398
Q9HXM5	Inosine-5'-monophosphate dehydrogenase (IMP dehydrogenase) (IMPD) (IMPDH) (EC 1.1.1.205)	21.6379	22.1787	22.3377	21.6846	21.6954	21.6535
Q9HXM6	GMP synthase [glutamine-hydrolyzing] (EC 6.3.5.2) (GMP synthetase) (Glutamine amidotransferase)	21.6239	21.7114	22.2357	22.2087	21.6054	21.3676
Q9HXM7	Probable metallo-oxidoreductase	15.7019	17.1882	18.5004	18.3415	17.3208	17.5829
Q9HXM8	tRNA-specific adenosine deaminase (EC 3.5.4.33)	16.2373	16.6608	18.1836	17.1422	16.458	16.2546
Q9HXM9	Probable aromatic amino acid transporter	NaN	NaN	NaN	NaN	NaN	15.7065
Q9HXN0	DUF2239 family protein	16.334	16.0388	16.4615	15.99	16.6288	16.2272
Q9HXN1	Membrane-bound lytic murein transglycosylase F (EC 4.2.2.n1) (Murein lyase F)	NaN	NaN	15.7749	NaN	NaN	NaN
Q9HXN2	Phosphoribosylformylglycinamidine synthase (FGAM synthase) (FGAMS) (EC 6.3.5.3) (Formylglycinamide ribonucleotide amidotransferase) (FGAR amidotransferase) (FGAR-AT)	20.6545	20.4919	19.6293	19.4195	20.8771	20.7526
Q9HXN3	NGG1p interacting factor NIF3	18.0304	18.851	19.1008	18.8255	18.4058	17.8487
Q9HXN5	phosphoenolpyruvate--protein phosphotransferase (EC 2.7.3.9)	NaN	NaN	NaN	NaN	NaN	NaN
Q9HXN6	Probable aminotransferase	NaN	NaN	NaN	NaN	NaN	NaN
Q9HXN7	Probable N-acetylglucosamine-6-phosphate deacetylase	17.3295	18.0158	18.8986	18.0593	17.1647	16.8943
Q9HXN9	YkuD domain-containing protein	NaN	NaN	NaN	NaN	NaN	NaN
Q9HXP0	Nudix hydrolase domain-containing protein	16.5201	16.8504	16.8863	17.3107	16.5801	16.6759
Q9HXP3	Formate-dependent phosphoribosylglycinamide formyltransferase (EC 6.3.1.21) (5'-phosphoribosylglycinamide transformylase 2) (Formate-dependent GAR transformylase) (GAR transformylase 2) (GART 2) (Non-folate glycinamide ribonucleotide transformylase) (Phosphoribosylglycinamide formyltransferase 2)	17.3306	17.987	18.6528	17.674	16.5793	15.8334
Q9HXP8	Signal recognition particle protein (Fifty-four homolog)	16.9462	16.8078	16.1186	16.4505	16.4654	16.0492
Q9HXP9	30S ribosomal protein S16	22.8246	22.5504	22.3061	23.0766	22.9537	22.9579
Q9HXQ0	Ribosome maturation factor RimM	17.4861	15.8427	NaN	16.0486	17.4361	17.8416
Q9HXQ1	tRNA (guanine-N(1)-)-methyltransferase (EC 2.1.1.228) (M1G-methyltransferase) (tRNA [GM37] methyltransferase)	18.2334	16.1004	16.6464	16.3469	17.2085	17.6675
Q9HXQ2	50S ribosomal protein L19	22.9666	22.1669	21.9657	22.1345	22.858	23.1028
Q9HXQ5	Probable sodium/hydrogen antiporter	NaN	NaN	NaN	16.2517	NaN	15.4141
Q9HXQ8	Poly(ethylene terephthalate) hydrolase (EC 3.1.1.101) (EC 3.1.1.74)	NaN	NaN	NaN	NaN	NaN	NaN
Q9HXQ9	Formyl-CoA transferase	17.9256	14.5315	NaN	14.014	17.1731	17.1868
Q9HXR0	DUF2170 family protein	18.1188	18.514	NaN	18.1346	17.9004	17.2817
Q9HXR1	Phage shock protein A	17.7738	18.5632	19.2578	19.3776	18.6646	18.1222
Q9HXR2	DUF1449 family protein	NaN	NaN	NaN	NaN	NaN	NaN
Q9HXR3	Flotillin family protein	14.5038	17.0236	15.2959	18.1489	17.0723	17.6231
Q9HXR4	DNA repair protein	NaN	NaN	NaN	NaN	NaN	NaN
Q9HXR6	YaeQ family protein	18.835	19.4218	20.3852	18.6364	18.9705	18.8568
Q9HXR7	Single-stranded-DNA-specific exonuclease RecJ	NaN	NaN	NaN	NaN	NaN	NaN
Q9HXR8	Probable FMN oxidoreductase	20.6421	19.7563	17.1229	19.4372	21.0546	21.0536
Q9HXS1	TubC_N domain-containing protein	NaN	NaN	NaN	17.3873	17.8502	16.3393
Q9HXS2	Antirepressor for MexR, ArmR	NaN	NaN	NaN	NaN	NaN	NaN
Q9HXS4	Peptidyl-prolyl cis-trans isomerase (EC 5.2.1.8)	16.8225	NaN	15.5762	NaN	15.9413	16.1522
Q9HXS5	WG repeat-containing protein	16.9402	17.7132	16.0503	18.9161	19.1194	19.8023
Q9HXS6	Multidrug ABC transporter ATPase	16.1757	16.6231	NaN	16.1526	NaN	NaN
Q9HXS8	Spermidine dehydrogenase, SpdH	19.0911	19.6337	19.9393	19.606	18.9539	18.5156
Q9HXS9	Tellurite resistance TerB family protein	17.953	17.572	17.5071	17.6224	18.2953	17.8532
Q9HXT0	Probable transcriptional regulator	NaN	NaN	NaN	NaN	NaN	NaN
Q9HXT1	Probable GMC-type oxidoreductase	14.7092	NaN	NaN	15.4016	NaN	15.8629
Q9HXT2	Probable major facilitator superfamily (MFS) transporter	NaN	NaN	NaN	NaN	NaN	NaN
Q9HXT3	Probable chemotaxis transducer	15.3963	15.8174	NaN	17.0494	16.6419	16.8783
Q9HXT9	Probable two-component response regulator	NaN	NaN	NaN	NaN	NaN	NaN
Q9HXU0	Lysine--tRNA ligase (EC 6.1.1.6) (Lysyl-tRNA synthetase) (LysRS)	20.2226	20.0946	20.4935	19.2326	19.7399	19.7981
Q9HXU1	Probable transcriptional regulator	14.9516	NaN	17.5252	15.8688	NaN	NaN
Q9HXU2	Lipoprotein	18.5604	18.8748	19.0739	19.3396	18.3933	18.0614
Q9HXU3	Flavohemoglobin expression-modulating QEGLA motif protein	15.6793	15.3153	NaN	15.964	15.4615	15.0942
Q9HXU4	TIGR00266 family protein	NaN	NaN	NaN	15.6924	NaN	NaN
Q9HXU5	Hydrolase_4 domain-containing protein	NaN	NaN	NaN	NaN	NaN	NaN
Q9HXU6	Lipoprotein	15.6757	16.082	15.7378	16.6359	16.6689	16.6413
Q9HXU8	Lipotoxon F, LptF	19.2172	20.1613	19.9601	20.5894	20.0526	20.3152
Q9HXU9	DUF4398 domain-containing protein	17.3618	18.9218	19.0669	19.6482	19.0272	19.2551
Q9HXV0	Probable metal-transporting P-type ATPase	NaN	NaN	NaN	17.2523	16.8347	17.4582
Q9HXV1	Probable transcriptional regulator	NaN	NaN	NaN	14.7693	14.651	NaN
Q9HXV2	Pilin assembly protein	NaN	17.0059	NaN	17.1767	16.9252	16.4754
Q9HXV3	Phosphoenolpyruvate carboxylase (PEPC) (PEPCase) (EC 4.1.1.31)	18.7336	18.7633	18.7062	17.763	18.4006	18.2921
Q9HXV4	Adenylate kinase (AK) (EC 2.7.4.3) (ATP-AMP transphosphorylase) (ATP:AMP phosphotransferase) (Adenylate monophosphate kinase)	19.9572	20.0755	20.7225	19.8498	19.717	19.8369
Q9HXV5	tRNA threonylcarbamoyladenosine biosynthesis protein TsaB (t(6)A37 threonylcarbamoyladenosine biosynthesis protein TsaB)	15.623	NaN	NaN	15.1196	15.575	15.4005
Q9HXV8	Isocitrate lyase/phosphoenolpyruvate mutase family protein	16.8225	NaN	NaN	NaN	15.5875	15.6209
Q9HXW2	Probable transcriptional regulator	NaN	NaN	NaN	NaN	NaN	NaN
Q9HXW3	Probable Resistance-Nodulation-Cell Division (RND) efflux membrane fusion protein	NaN	NaN	NaN	NaN	NaN	NaN
Q9HXW5	DUF4197 domain-containing protein	18.7436	19.1341	19.648	18.7432	18.4447	18.3215
Q9HXW6	Lipoprotein	18.3401	19.3107	19.4103	19.6999	19.1457	18.9738
Q9HXW7	Glycerol-3-phosphate acyltransferase (GPAT) (EC 2.3.1.15)	17.8977	18.8385	NaN	19.163	19.0792	19.5875
Q9HXW8	Probable ATP-binding component of ABC transporter	14.6423	NaN	NaN	NaN	15.8002	15.5909
Q9HXX0	ABC_transp_aux domain-containing protein	NaN	15.5672	NaN	16.141	16.5552	16.2271
Q9HXX1	DUF4340 domain-containing protein	NaN	NaN	NaN	15.7374	15.4658	NaN
Q9HXX2	SufE domain-containing protein	NaN	NaN	NaN	NaN	NaN	NaN
Q9HXX3	Probable cysteine desulfurase (EC 2.8.1.7)	17.2466	17.2835	17.9635	17.879	17.0984	16.9582
Q9HXX5	ArsC family reductase	19.386	18.856	19.0144	17.9862	19.0817	18.8144
Q9HXX9	Probable sodium/hydrogen antiporter	NaN	NaN	NaN	NaN	NaN	14.4728
Q9HXY0	Probable aminotransferase	19.3884	20.1559	20.3308	19.7966	19.2006	19.1168
Q9HXY1	Methionine aminopeptidase (MAP) (MetAP) (EC 3.4.11.18) (Peptidase M)	20.0122	19.2925	18.9086	18.8424	19.7687	19.8916
Q9HXY2	Ditrans,polycis-undecaprenyl-diphosphate synthase ((2E,6E)-farnesyl-diphosphate specific) (EC 2.5.1.31) (Ditrans,polycis-undecaprenylcistransferase) (Undecaprenyl diphosphate synthase) (UDS) (Undecaprenyl pyrophosphate synthase) (UPP synthase)	NaN	NaN	NaN	14.7692	NaN	NaN
Q9HXY3	Putative zinc metalloprotease PA3649 (EC 3.4.24.-)	NaN	NaN	NaN	NaN	NaN	NaN
Q9HXY4	Outer membrane protein assembly factor BamA	18.1372	18.7974	18.932	20.3542	19.7068	19.4961
Q9HXY5	Skp-like protein	19.9398	20.6409	21.5998	20.8307	20.7926	20.5607
Q9HXY6	UDP-3-O-acylglucosamine N-acyltransferase (EC 2.3.1.191)	17.7122	17.6376	17.5966	17.5665	17.4876	17.7631
Q9HXY7	3-hydroxyacyl-[acyl-carrier-protein] dehydratase FabZ (EC 4.2.1.59) ((3R)-hydroxymyristoyl-[acyl-carrier-protein] dehydratase) ((3R)-hydroxymyristoyl-ACP dehydrase) (Beta-hydroxyacyl-ACP dehydratase)	20.1544	20.6455	20.4459	21.2093	20.989	20.4302
Q9HXY8	Lipid-A-disaccharide synthase (EC 2.4.1.182)	16.5364	15.6968	NaN	NaN	15.7727	16.2662
Q9HXZ0	Probable amino acid permease	17.0502	18.0657	17.652	18.8598	18.1201	18.4754
Q9HXZ1	DNA polymerase III subunit alpha (EC 2.7.7.7)	17.1582	14.2264	NaN	15.1649	15.0954	13.4629
Q9HXZ2	Acetyl-coenzyme A carboxylase carboxyl transferase subunit alpha (ACCase subunit alpha) (Acetyl-CoA carboxylase carboxyltransferase subunit alpha) (EC 2.1.3.15)	18.9679	19.5001	19.4687	18.8576	18.1234	17.6775
Q9HXZ3	tRNA(Ile)-lysidine synthase (EC 6.3.4.19) (tRNA(Ile)-2-lysyl-cytidine synthase) (tRNA(Ile)-lysidine synthetase)	16.7523	NaN	NaN	NaN	15.941	NaN
Q9HXZ4	CTP synthase (EC 6.3.4.2) (Cytidine 5'-triphosphate synthase) (Cytidine triphosphate synthetase) (CTP synthetase) (CTPS) (UTP--ammonia ligase)	21.6358	22.2185	22.1878	21.8109	21.5556	21.5056
Q9HXZ5	Enolase (EC 4.2.1.11) (2-phospho-D-glycerate hydro-lyase) (2-phosphoglycerate dehydratase)	22.3279	22.3304	22.0525	22.0298	22.3014	22.3491
Q9HXZ8	UPF0033 domain-containing protein	16.2078	16.8132	17.04	16.0326	16.0159	15.4194
Q9HXZ9	Inner membrane protein	NaN	NaN	NaN	15.6854	16.264	16.2969
Q9HY00	Probable transcriptional regulator	NaN	NaN	NaN	NaN	NaN	NaN
Q9HY01	S-(hydroxymethyl)glutathione dehydrogenase (EC 1.1.1.284)	20.1387	18.6572	17.4144	18.3481	20.208	19.9421
Q9HY02	S-formylglutathione hydrolase (EC 3.1.2.12)	18.8685	19.4742	19.5477	19.8113	19.3368	18.887
Q9HY04	tRNA pseudouridine synthase D (EC 5.4.99.27) (tRNA pseudouridine(13) synthase) (tRNA pseudouridylate synthase D) (tRNA-uridine isomerase D)	17.6049	17.505	17.5254	16.4958	17.8115	17.6293
Q9HY05	5'-nucleotidase SurE (EC 3.1.3.5) (Nucleoside 5'-monophosphate phosphohydrolase)	19.796	18.7835	18.7029	18.1624	19.744	19.4983
Q9HY07	Ferredoxin 1	19.6655	19.7083	20.7807	20.2733	20.0721	19.1743
Q9HY08	DNA mismatch repair protein MutS	17.0414	16.0432	NaN	15.953	14.5312	15.3645
Q9HY10	CinA domain-containing protein	17.9237	18.59	19.0577	18.5181	18.4385	17.9994
Q9HY11	AMP nucleosidase (EC 3.2.2.4) (AMP nucleosidase)	19.1518	18.139	17.09	17.5171	18.1205	18.4359
Q9HY12	MBL fold metallo-hydrolase	20.4515	20.9635	20.3495	20.8487	20.6023	20.3836
Q9HY13	XFP_N domain-containing protein	20.7051	21.115	19.215	19.9165	20.6432	20.4728
Q9HY15	Quorum-sensing-regulated virulence factor	20.5476	20.7816	20.8126	19.461	19.7658	19.9614
Q9HY16	Putrescine/cadaverine-binding protein	19.1244	19.5632	18.2708	18.9936	18.3359	18.4639
Q9HY20	tRNA-uridine aminocarboxypropyltransferase (EC 2.5.1.25)	NaN	NaN	NaN	NaN	NaN	NaN
Q9HY22	Response regulator ErdR	16.5697	14.9998	NaN	NaN	15.7689	14.7227
Q9HY23	Diacylglycerol kinase (DAGK) (EC 2.7.1.107) (Diglyceride kinase) (DGK)	NaN	NaN	NaN	NaN	NaN	NaN
Q9HY24	Glu_synthase domain-containing protein	16.1818	16.8392	15.1244	16.2476	16.0927	16.1356
Q9HY25	50S ribosomal protein L31 type B	16.0557	15.7456	NaN	14.9336	15.9491	15.9366
Q9HY27	Probable transcriptional regulator	NaN	NaN	NaN	NaN	NaN	NaN
Q9HY28	CN hydrolase domain-containing protein	NaN	15.4361	15.4526	16.2111	15.3707	15.6116
Q9HY39	HTH-type transcriptional regulator MetR	16.7256	15.2296	NaN	15.4968	15.877	16.9447
Q9HY41	Glycerol kinase 1 (EC 2.7.1.30) (ATP:glycerol 3-phosphotransferase 1) (Glycerokinase 1) (GK 1)	16.7747	15.3038	16.7394	15.9382	17.12	17.5745
Q9HY42	Uncharacterized isomerase PA3578 (EC 5.1.-.-)	16.8936	17.6287	17.494	17.9413	17.1345	16.6915
Q9HY44	Conserved secreted protein	NaN	NaN	NaN	NaN	NaN	NaN
Q9HY45	Ni_hydr_CYTB domain-containing protein	NaN	NaN	16.3033	NaN	NaN	NaN
Q9HY46	NalD	17.414	18.1295	18.115	18.324	17.4943	17.0571
Q9HY48	Type II toxin-antitoxin system HicB family antitoxin	NaN	NaN	NaN	NaN	NaN	NaN
Q9HY50	Zinc-type alcohol dehydrogenase-like protein	18.0529	18.6901	18.7957	18.3205	18.2226	18.1577
Q9HY51	ABM domain-containing protein	17.7083	18.8302	17.9009	17.9652	17.8429	17.6859
Q9HY52	Probable transcriptional regulator	NaN	NaN	NaN	NaN	NaN	NaN
Q9HY53	Hydrolase TatD	NaN	NaN	NaN	NaN	NaN	NaN
Q9HY54	Fructose transport system repressor FruR	18.0126	18.007	18.1912	17.5873	18.1109	18.049
Q9HY55	phosphoenolpyruvate--protein phosphotransferase (EC 2.7.3.9)	15.1423	NaN	NaN	NaN	NaN	NaN
Q9HY56	Phosphofructokinase	16.1191	NaN	NaN	15.2275	NaN	15.2601
Q9HY57	Phosphotransferase system transporter fructose-specific IIBC component, FruA	NaN	18.4786	NaN	17.5483	NaN	NaN
Q9HY65	UDP-4-amino-4-deoxy-L-arabinose--oxoglutarate aminotransferase (EC 2.6.1.87) (UDP-(beta-L-threo-pentapyranosyl-4''-ulose diphosphate) aminotransferase) (UDP-Ara4O aminotransferase) (UDP-4-amino-4-deoxy-L-arabinose aminotransferase)	NaN	NaN	NaN	NaN	NaN	NaN
Q9HY72	UPF0246 protein PA3539	17.7066	15.6091	NaN	15.1726	16.5371	15.9682
Q9HY73	Probable ATP-binding component of ABC transporter	NaN	NaN	NaN	NaN	15.2409	15.6767
Q9HY75	Probable serine protease	14.5811	15.4992	16.8076	16.9123	15.9824	15.9031
Q9HY76	Probable oxidoreductase	NaN	NaN	NaN	NaN	NaN	NaN
Q9HY77	Glutaredoxin	20.8697	20.2801	21.1186	19.8204	20.4232	20.0239
Q9HY79	Bacterioferritin (EC 1.16.3.1)	19.693	20.5651	20.4931	20.3457	20.3752	19.8466
Q9HY81	Alkyl hydroperoxide reductase C (Peroxiredoxin) (Thioredoxin peroxidase)	22.1449	22.185	22.5336	22.6673	22.0395	21.9899
Q9HY82	Ribonuclease T (EC 3.1.13.-) (Exoribonuclease T) (RNase T)	16.9567	17.0821	17.6389	16.7239	16.5043	15.608
Q9HY84	Argininosuccinate synthase (EC 6.3.4.5) (Citrulline--aspartate ligase)	18.8487	18.5646	18.4585	17.8832	18.0027	17.797
Q9HY85	Lactoylglutathione lyase (EC 4.4.1.5) (Glyoxalase I)	19.3973	19.3856	20.237	20.2969	19.8886	19.8377
Q9HY91	HOASN domain-containing protein	NaN	NaN	NaN	NaN	NaN	NaN
Q9HY94	Methyltranfer_dom domain-containing protein	15.7203	15.389	16.3899	NaN	15.3781	15.0042
Q9HY96	NMT1 domain-containing protein	15.0893	NaN	NaN	NaN	14.9707	14.7017
Q9HYA1	Probable transcriptional regulator	15.2692	NaN	NaN	NaN	NaN	16.0877
Q9HYA2	Probable short-chain dehydrogenase	NaN	15.0731	NaN	NaN	14.8144	14.8163
Q9HYA3	Probable decarboxylase	15.2814	NaN	NaN	NaN	15.2026	15.0617
Q9HYA5	Probable aldehyde dehydrogenase	NaN	NaN	NaN	NaN	NaN	NaN
Q9HYB1	Probable oxidoreductase	NaN	NaN	NaN	NaN	NaN	NaN
Q9HYB3	Leucyl-tRNA synthetase	18.1719	17.8482	18.7197	17.3303	17.3579	16.9513
Q9HYB4	Endonuclease III (EC 4.2.99.18) (DNA-(apurinic or apyrimidinic site) lyase)	15.449	NaN	NaN	NaN	NaN	NaN
Q9HYC4	Immune protein Tsi3 (Anti-toxin protein Tsi3)	NaN	NaN	NaN	NaN	NaN	NaN
Q9HYC6	DUF4349 domain-containing protein	NaN	NaN	NaN	16.5142	15.8484	16.1143
Q9HYC7	Methionine--tRNA ligase (EC 6.1.1.10) (Methionyl-tRNA synthetase) (MetRS)	20.4997	19.4828	19.2112	19.5421	20.361	20.2323
Q9HYC8	Iron-sulfur cluster carrier protein	17.8309	18.29	19.4304	17.8117	16.9089	15.5524
Q9HYC9	dCTP deaminase (EC 3.5.4.13) (Deoxycytidine triphosphate deaminase)	20.5381	21.4964	22.0058	21.4228	20.6476	20.6458
Q9HYD5	NAD-dependent malic enzyme (NAD-ME) (EC 1.1.1.38)	21.0943	19.5324	18.5682	18.7867	21.0115	20.7334
Q9HYD6	Nudix hydrolase domain-containing protein	NaN	15.4497	16.3613	NaN	NaN	NaN
Q9HYD7	RibD_C domain-containing protein	17.9553	19.2046	19.5946	19.0019	17.8766	18.3966
Q9HYD8	Mechanosensitive ion channel protein MscS	16.8062	17.2224	16.6731	18.4179	17.9041	18.0832
Q9HYE0	Probable ATP-dependent RNA helicase	17.7229	15.5673	NaN	16.2807	15.5652	16.2507
Q9HYE1	MFS domain-containing protein	16.9278	17.3734	NaN	18.0881	17.674	17.4742
Q9HYE2	Phospholipase	NaN	NaN	NaN	NaN	NaN	NaN
Q9HYE5	Osmoprotectant NAGGN system M42 family peptidase	17.7224	17.6783	17.7153	17.9017	17.3938	17.0751
Q9HYE6	Probable acetyltransferase	15.2654	NaN	NaN	NaN	NaN	14.9743
Q9HYE7	Probable glutamine amidotransferase	NaN	NaN	NaN	NaN	NaN	NaN
Q9HYE8	Probable transcriptional regulator	16.9684	17.2614	17.0112	17.1706	16.9816	16.2831
Q9HYF0	tRNA 5-methylaminomethyl-2-thiouridine biosynthesis bifunctional protein MnmC (tRNA mnm(5)s(2)U biosynthesis bifunctional protein) [Includes: tRNA (mnm(5)s(2)U34)-methyltransferase (EC 2.1.1.61); FAD-dependent cmnm(5)s(2)U34 oxidoreductase (EC 1.5.-.-)]	17.2162	14.1603	NaN	NaN	NaN	13.8239
Q9HYF1	Polyphosphate:AMP phosphotransferase (PAP) (EC 2.7.4.33) (Polyphosphate kinase PPK2 3)	15.8819	14.2547	NaN	15.6113	16.5473	17.7364
Q9HYF2	Probable acyl-CoA thiolase	16.5083	17.4384	17.8953	16.8999	16.7677	16.8028
Q9HYF3	UPF0502 protein PA3453	18.5068	15.3187	16.3808	15.1863	18.2923	17.8953
Q9HYF4	Probable malate:quinone oxidoreductase 1 (EC 1.1.5.4) (MQO 1) (Malate dehydrogenase [quinone] 1)	17.3764	18.1275	17.0438	18.8395	19.3283	19.4956
Q9HYF6	Alkyl hydroperoxide reductase C (Peroxiredoxin) (Thioredoxin peroxidase)	16.4226	15.3368	18.7932	18.5658	19.3057	20.2704
Q9HYG1	PBPb domain-containing protein	NaN	NaN	18.5848	18.0305	15.1974	17.4743
Q9HYG2	Alkanesulfonate monooxygenase (EC 1.14.14.5) (FMNH2-dependent aliphatic sulfonate monooxygenase) (PA13)	NaN	NaN	16.4334	15.6188	NaN	14.5624
Q9HYG5	Probable molybdopterin-binding protein	NaN	NaN	17.7049	16.8018	16.0424	17.4964
Q9HYG6	DUF1244 domain-containing protein	18.1522	18.2976	19.9506	18.1408	18.05	17.9558
Q9HYG7	D-erythro-7,8-dihydroneopterin triphosphate epimerase	18.5923	19.1772	19.3983	19.0774	18.6044	18.688
Q9HYG8	GTP cyclohydrolase 1 1 (EC 3.5.4.16) (GTP cyclohydrolase I 1) (GTP-CH-I 1)	NaN	NaN	NaN	16.4553	15.3305	15.3844
Q9HYG9	Dihydromonapterin reductase, FolM	15.9001	15.5114	16.0525	15.878	NaN	NaN
Q9HYH1	Uncharacterized protein PA3435	18.1462	18.6164	18.7311	17.8762	18.0284	17.9272
Q9HYH2	Probable transcriptional regulator	NaN	NaN	NaN	NaN	15.2896	15.3833
Q9HYH5	Putative aldolase class 2 protein PA3430	14.9633	NaN	NaN	14.0823	15.1124	14.6845
Q9HYH8	Probable short-chain dehydrogenase	16.4803	16.9523	15.897	15.8577	NaN	NaN
Q9HYH9	Probable enoyl CoA-hydratase/isomerase	16.3504	NaN	NaN	NaN	15.8797	15.8499
Q9HYI0	Cupin_3 domain-containing protein	15.4652	15.695	17.0848	15.0399	NaN	NaN
Q9HYI4	DUF1329 domain-containing protein	13.6818	14.4811	16.2781	15.7588	13.4368	NaN
Q9HYI7	Leucine dehydrogenase	18.5043	19.1047	18.873	19.8472	18.8895	18.8622
Q9HYI8	Pyruvate dehydrogenase E1 component subunit alpha (EC 1.2.4.1)	18.2058	18.2434	17.6461	18.5038	18.3876	18.487
Q9HYI9	Probable pyruvate dehydrogenase E1 component, beta chain	17.409	17.5725	16.1075	17.8804	17.7622	17.9714
Q9HYJ0	Dihydrolipoamide acetyltransferase component of pyruvate dehydrogenase complex (EC 2.3.1.-)	15.3668	15.2546	NaN	15.1829	NaN	NaN
Q9HYJ1	Lipoprotein	NaN	16.4371	16.8185	16.0953	16.0779	15.6926
Q9HYJ2	YebG family protein	17.8422	18.2095	18.2829	18.0916	17.2471	17.4361
Q9HYJ7	Heme uptake outer membrane receptor HasR	NaN	NaN	NaN	NaN	NaN	NaN
Q9HYK2	HlyD_D23 domain-containing protein	NaN	NaN	NaN	16.9918	17.0534	NaN
Q9HYK6	Probable transcriptional regulator	14.5894	15.5406	NaN	NaN	NaN	NaN
Q9HYK7	ferredoxin--NADP(+) reductase (EC 1.18.1.2)	21.1513	21.8436	22.1385	21.4224	21.2929	21.2334
Q9HYK8	NosL protein	NaN	17.014	NaN	16.7098	17.0294	17.2044
Q9HYL1	Probable ABC transporter binding protein NosD	NaN	NaN	NaN	NaN	NaN	NaN
Q9HYL2	Nitrous-oxide reductase (EC 1.7.2.4) (N(2)OR) (N2O reductase)	21.1451	22.2433	18.374	21.3979	21.1578	20.6716
Q9HYL3	Regulatory protein NosR	NaN	NaN	NaN	NaN	NaN	NaN
Q9HYL8	Binding protein component of ABC phosphonate transporter	NaN	NaN	NaN	NaN	15.039	NaN
Q9HYM9	Lactamase_B domain-containing protein	NaN	NaN	NaN	NaN	NaN	NaN
Q9HYN4	Lipoprotein	NaN	NaN	NaN	NaN	NaN	NaN
Q9HYN5	Fucose-binding lectin PA-IIL	NaN	NaN	NaN	NaN	NaN	NaN
Q9HYN9	Probable D-serine dehydratase (EC 4.3.1.18) (D-serine deaminase) (DSD)	17.6698	15.2667	NaN	15.6702	15.4153	15.182
Q9HYP0	GS catalytic domain-containing protein	20.6724	21.2793	21.6618	20.9965	20.8272	20.3507
Q9HYP3	Pilus assembly protein PilZ	15.2061	NaN	NaN	NaN	NaN	NaN
Q9HYP4	Flagellar biosynthesis protein FlgN	16.5529	NaN	16.9951	17.0487	17.0296	NaN
Q9HYP5	Negative regulator of flagellin synthesis (Anti-sigma-28 factor)	15.9827	16.5183	17.1689	16.1846	16.2584	15.3595
Q9HYP6	Flagella basal body P-ring formation protein FlgA	16.6008	15.5633	NaN	15.1058	15.434	16.0734
Q9HYP7	Probable chemotaxis protein	16.5241	16.0624	15.5229	15.8601	15.8955	16.0506
Q9HYP8	STAS domain-containing protein	18.6501	18.8639	17.668	18.8717	18.5195	18.4932
Q9HYQ0	HPt domain-containing protein	NaN	NaN	NaN	NaN	NaN	NaN
Q9HYQ1	DNA helicase (EC 3.6.4.12)	NaN	NaN	NaN	NaN	NaN	NaN
Q9HYQ3	DUF2804 domain-containing protein	NaN	NaN	NaN	NaN	NaN	NaN
Q9HYQ4	Probable transcriptional regulator	17.6957	18.0758	17.7695	17.3905	17.8741	17.483
Q9HYQ5	Pilus assembly protein FimV	NaN	NaN	NaN	NaN	NaN	NaN
Q9HYQ6	Patatin-like protein, PlpD	NaN	14.9666	NaN	15.7075	14.9709	14.8431
Q9HYQ7	Selenoprotein	NaN	16.641	NaN	NaN	NaN	16.0083
Q9HYQ8	ADP-L-glycero-D-manno-heptose-6-epimerase (EC 5.1.3.20) (ADP-L-glycero-beta-D-manno-heptose-6-epimerase) (ADP-glyceromanno-heptose 6-epimerase) (ADP-hep 6-epimerase) (AGME)	20.1645	18.5317	17.7535	17.9052	19.8447	19.5055
Q9HYR2	Beta-ketoacyl-[acyl-carrier-protein] synthase III (Beta-ketoacyl-ACP synthase III) (KAS III) (EC 2.3.1.180) (3-oxoacyl-[acyl-carrier-protein] synthase 3) (3-oxoacyl-[acyl-carrier-protein] synthase III)	NaN	NaN	NaN	NaN	15.8769	15.6766
Q9HYR3	Uncharacterized PhzA/B-like protein PA3332	NaN	NaN	NaN	17.2463	15.6259	15.3673
Q9HYR4	Cytochrome P450	NaN	NaN	NaN	17.385	17.8665	17.6936
Q9HYR5	Probable short chain dehydrogenase	NaN	NaN	NaN	NaN	NaN	NaN
Q9HYR6	Condensation domain-containing protein	NaN	NaN	NaN	15.3949	15.5385	15.742
Q9HYR8	Probable non-ribosomal peptide synthetase	NaN	NaN	NaN	NaN	NaN	NaN
Q9HYR9	ATP-dependent Clp protease proteolytic subunit 2 (EC 3.4.21.92) (Endopeptidase Clp 2)	19.0939	19.4896	19.2304	21.6223	21.1199	20.6879
Q9HYS4	Probable transcriptional regulator	NaN	NaN	NaN	NaN	15.3942	NaN
Q9HYS6	Secreted protein	13.4077	NaN	14.6117	NaN	NaN	NaN
Q9HYS7	Outer membrane lipoprotein	NaN	16.5869	17.3584	18.187	17.1273	17.1286
Q9HYT0	Phosphonates import ATP-binding protein PhnC 1 (EC 7.3.2.2)	NaN	NaN	NaN	NaN	NaN	NaN
Q9HYT1	PBPb domain-containing protein	21.601	21.9972	22.5104	22.058	21.2269	21.2721
Q9HYT2	Probable 3-hydroxyisobutyrate dehydrogenase	18.3733	18.6102	17.9892	17.9093	18.2221	17.9794
Q9HYT5	Usp domain-containing protein	21.6219	21.8035	20.5747	21.8311	21.8222	22.049
Q9HYT6	RNA polymerase-associated protein RapA (EC 3.6.4.-) (ATP-dependent helicase HepA)	20.1418	18.101	16.78	17.8698	19.9818	20.0185
Q9HYU0	Biotin_lipoyl_2 domain-containing protein	NaN	NaN	NaN	NaN	NaN	NaN
Q9HYU2	Hydrolase_4 domain-containing protein	NaN	16.1916	NaN	15.8698	16.2528	16.3469
Q9HYU3	Long-chain-fatty-acid--CoA ligase	16.1326	15.8277	16.788	16.041	16.1999	16.3274
Q9HYU4	Long-chain-fatty-acid--CoA ligase	18.8003	19.0797	19.1505	18.657	19.0933	19.1355
Q9HYU6	Probable ATP-dependent helicase	NaN	19.0223	NaN	NaN	NaN	NaN
Q9HYU8	Probable HIT family protein	17.7474	16.5555	16.78	16.7654	16.4609	16.0609
Q9HYV4	3-isopropylmalate dehydratase	NaN	NaN	NaN	NaN	16.6998	16.3824
Q9HYV5	Isochorismatase domain-containing protein	NaN	NaN	NaN	NaN	NaN	NaN
Q9HYV7	Beta-ketodecanoyl-[acyl-carrier-protein] synthase (EC 2.3.1.207)	20.5158	19.9208	20.5157	18.5645	20.597	20.421
Q9HYV8	Probable sigma-70 factor, ECF subfamily	NaN	NaN	NaN	NaN	NaN	NaN
Q9HYX0	histidine kinase (EC 2.7.13.3)	NaN	NaN	NaN	NaN	NaN	15.8321
Q9HYX1	N-acetyltransferase domain-containing protein	18.6512	18.7234	19.3962	18.1588	18.9393	18.5493
Q9HYX3	Probable TonB-dependent receptor	16.69	16.7197	18.7912	17.9877	17.6717	17.5234
Q9HYX4	PlsC domain-containing protein	NaN	NaN	NaN	15.1746	14.6231	NaN
Q9HYX7	Recombination-associated protein RdgC	20.8616	20.6442	20.1044	20.428	20.5802	20.6492
Q9HYX8	Peptidyl-prolyl cis-trans isomerase (EC 5.2.1.8)	19.261	20.2813	20.9262	20.7746	20.2798	20.5528
Q9HYY0	Probable transcriptional regulator	17.4551	17.783	17.3549	NaN	NaN	16.2763
Q9HYY1	Sel1 repeat family protein	NaN	NaN	NaN	NaN	NaN	NaN
Q9HYY3	Periplasmic tail-specific protease	19.0358	18.7905	19.1123	18.906	19.0839	18.8599
Q9HYY4	Probable oxidoreductase	17.9541	15.8274	15.8381	15.2546	16.7408	16.4182
Q9HYY5	HAD-IB family hydrolase	19.0452	17.2012	14.5407	17.4038	18.0818	16.9857
Q9HYY9	Nucleotide pyrophosphatase	14.4263	NaN	NaN	15.6921	NaN	NaN
Q9HYZ0	ABC transporter substrate-binding protein	18.3729	18.9247	18.9852	19.4399	18.7398	18.4655
Q9HYZ2	N-acetyltransferase domain-containing protein	NaN	17.5742	NaN	17.7124	16.9174	16.9216
Q9HYZ3	Probable M18 family aminopeptidase 2 (EC 3.4.11.-)	19.2977	20.2061	20.9381	20.4495	19.6011	19.3451
Q9HYZ4	Pseudouridine synthase RluA	16.4776	16.4403	16.9641	16.0553	16.2285	16.1576
Q9HYZ5	Cell division topological specificity factor	18.3838	18.3976	17.6905	18.9654	18.3522	18.0334
Q9HYZ6	Septum site-determining protein MinD (Cell division inhibitor MinD)	18.8351	18.7441	18.9789	18.1243	18.3187	17.3345
Q9HYZ7	Probable septum site-determining protein MinC	18.819	17.1	16.1017	16.6035	18.5433	18.5844
Q9HYZ8	Lipid A biosynthesis lauroyltransferase (EC 2.3.1.241) (Kdo(2)-lipid IV(A) lauroyltransferase)	NaN	15.8921	NaN	16.2106	NaN	16.6824
Q9HYZ9	PNPLA domain-containing protein	NaN	NaN	NaN	NaN	NaN	NaN
Q9HZ00	Putative quercetin 2,3-dioxygenase PA3240 (Putative quercetinase) (EC 1.13.11.24) (Pirin-like protein PA3240)	NaN	NaN	NaN	NaN	NaN	NaN
Q9HZ01	ABC transporter	14.6419	NaN	NaN	16.231	15.8097	15.0938
Q9HZ02	AB hydrolase-1 domain-containing protein	14.68	16.4986	16.354	17.6375	16.7452	16.4863
Q9HZ04	Probable glycine betaine-binding protein	16.7716	16.7261	17.9389	17.9004	17.202	17.2556
Q9HZ05	DUF485 domain-containing protein	NaN	NaN	NaN	NaN	NaN	NaN
Q9HZ06	Probable sodium:solute symporter	NaN	NaN	17.9666	NaN	NaN	18.1404
Q9HZ10	GNAT family N-acetyltransferase	NaN	NaN	NaN	NaN	NaN	NaN
Q9HZ11	DUF2790 domain-containing protein	NaN	NaN	16.4418	NaN	NaN	NaN
Q9HZ12	Probable ATP-binding/permease fusion ABC transporter	NaN	NaN	NaN	15.9908	15.5355	15.9702
Q9HZ14	Probable hydrolase	NaN	16.1182	NaN	16.2245	16.4988	16.082
Q9HZ15	Probable transcriptional regulator	19.2704	18.1864	17.1835	17.8433	18.6879	19.0429
Q9HZ16	3-phosphoglycerate kinase	17.4841	17.462	17.6054	17.5487	16.393	16.3024
Q9HZ19	CsaA protein	18.4312	15.3287	NaN	15.62	17.3251	17.6077
Q9HZ26	ABC_trans_aux domain-containing protein	16.5175	16.8479	16.3209	17.477	17.1136	17.304
Q9HZ27	MlaD domain-containing protein	NaN	16.2128	NaN	17.7284	NaN	16.403
Q9HZ28	Probable ATP-binding component of ABC transporter	NaN	NaN	NaN	NaN	NaN	NaN
Q9HZ32	Putative NAD(P)H nitroreductase (EC 1.-.-.-)	18.7216	18.4393	18.7301	18.3336	18.9802	18.9797
Q9HZ35	LTXXQ domain protein	NaN	15.6286	19.3932	NaN	NaN	15.268
Q9HZ36	Probable two-component response regulator	NaN	NaN	NaN	NaN	NaN	NaN
Q9HZ37	Translation initiation factor 2 (IF-2, GTPase)	NaN	NaN	NaN	NaN	NaN	NaN
Q9HZ38	YCII domain-containing protein	18.4662	19.0986	19.022	19.359	18.8136	18.5446
Q9HZ39	Inner membrane-spanning protein YciB	NaN	NaN	NaN	NaN	NaN	NaN
Q9HZ40	POLIIIAc domain-containing protein	15.7191	16.66	NaN	16.8285	15.8295	15.7587
Q9HZ41	YrdC-like domain-containing protein	NaN	17.2492	17.054	NaN	NaN	NaN
Q9HZ46	Glucokinase (EC 2.7.1.2) (Glucose kinase)	19.5933	16.7263	15.2298	16.7784	19.8108	19.7381
Q9HZ47	Sensor histidine kinase GtrS (EC 2.7.13.3) (Glucose transport sensor)	NaN	NaN	NaN	14.7452	15.1535	15.0832
Q9HZ48	Probable binding protein component of ABC sugar transporter	23.4176	24.0087	24.3285	24.122	23.595	23.5683
Q9HZ49	Probable permease of ABC sugar transporter	17.6731	18.9158	18.9879	20.0251	19.5559	19.4248
Q9HZ50	Probable permease of ABC sugar transporter	NaN	NaN	15.8343	16.7637	15.8797	16.3574
Q9HZ51	Probable ATP-binding component of ABC transporter	18.2937	18.8814	18.6669	19.8245	19.7401	19.8849
Q9HZ52	Putative glucose-6-phosphate 1-epimerase (EC 5.1.3.15)	15.8613	16.5228	NaN	16.5412	16.2079	15.7734
Q9HZ55	Ribosomal large subunit pseudouridine synthase B (EC 5.4.99.22) (23S rRNA pseudouridine(2605) synthase) (rRNA pseudouridylate synthase B) (rRNA-uridine isomerase B)	19.6404	17.5602	16.8303	17.1478	19.3334	19.2701
Q9HZ56	SH3 domain-containing protein	NaN	NaN	NaN	NaN	NaN	NaN
Q9HZ61	Probable short-chain dehydrogenase	17.8101	15.0228	NaN	15.535	17.2353	17.1878
Q9HZ62	N-acetylmuramic acid 6-phosphate phosphatase (MurNAc 6-phosphate phosphatase) (MurNAc-6P phosphatase) (EC 3.1.3.105)	19.2461	19.2796	15.5823	19.0055	19.3613	19.1614
Q9HZ63	Ubiquinone biosynthesis O-methyltransferase (2-polyprenyl-6-hydroxyphenol methylase) (EC 2.1.1.222) (3-demethylubiquinone 3-O-methyltransferase) (EC 2.1.1.64)	18.5975	18.0379	17.3972	17.8978	18.6641	19.0383
Q9HZ64	Amidohydro-rel domain-containing protein	18.0722	18.8893	19.9401	18.8205	18.3199	18.1286
Q9HZ65	Methylthioribose-1-phosphate isomerase (M1Pi) (MTR-1-P isomerase) (EC 5.3.1.23) (S-methyl-5-thioribose-1-phosphate isomerase)	19.0695	19.2771	20.1108	19.6329	18.8489	18.7095
Q9HZ66	Phosphoserine aminotransferase (EC 2.6.1.52) (Phosphohydroxythreonine aminotransferase) (PSAT)	21.5637	22.2774	22.7789	21.9947	21.6659	21.477
Q9HZ67	Bifunctional chorismate mutase/prephenate dehydratase (Chorismate mutase-prephenate dehydratase) (P-protein) [Includes: Chorismate mutase (CM) (EC 5.4.99.5); Prephenate dehydratase (PDT) (EC 4.2.1.51)]	20.0167	18.6164	18.9383	18.3643	19.7547	19.4519
Q9HZ68	Histidinol-phosphate aminotransferase 2 (EC 2.6.1.9) (Imidazole acetol-phosphate transaminase 2)	19.2614	19.8847	19.4578	19.4557	19.8258	19.6969
Q9HZ70	Cytidylate kinase (CK) (EC 2.7.4.25) (Cytidine monophosphate kinase) (CMP kinase)	18.3763	17.7591	17.2641	16.5739	17.7543	17.6015
Q9HZ71	30S ribosomal protein S1	22.2452	21.7644	21.6118	21.393	21.2028	21.3131
Q9HZ76	UDP-2-acetamido-2-deoxy-3-oxo-D-glucuronate aminotransferase (UDP-3-oxo-D-GlcNAcA aminotransferase) (EC 2.6.1.98) (UDP-2-acetamido-2-deoxy-alpha-D-ribo-hex-3-uluronic acid transaminase) (UDP-2-acetamido-2-deoxy-ribo-hexuluronate aminotransferase)	21.4186	21.9598	21.3267	21.5212	21.0896	21.08
Q9HZ78	LPS biosynthesis protein WbpG	18.096	17.7842	NaN	18.1678	18.1133	18.6182
Q9HZ80	Probable glycosyl transferase WbpJ	16.0464	15.6433	NaN	16.687	17.0098	17.4647
Q9HZ81	Probable NAD-dependent epimerase/dehydratase WbpK	NaN	NaN	NaN	13.9821	14.1122	16.0061
Q9HZ86	Nucleotide sugar epimerase/dehydratase WbpM	16.8572	17.1838	NaN	18.0424	17.7621	18.1671
Q9HZ87	Competence protein ComEA	NaN	NaN	NaN	NaN	NaN	NaN
Q9HZ90	Probable transcriptional regulator	NaN	NaN	NaN	NaN	NaN	NaN
Q9HZ93	2-dehydro-3-deoxy-phosphogluconate aldolase (EC 4.1.2.14)	18.4702	19.2952	19.3995	19.4414	18.9187	18.4065
Q9HZ94	4-hydroxybenzoyl-CoA thioesterase	17.54	17.1748	NaN	17.1469	16.6246	16.8509
Q9HZ96	Probable short-chain dehydrogenase	18.1471	17.1284	16.5352	15.8367	18.3156	17.984
Q9HZ97	Bleomycin resistance protein	17.3719	17.6199	18.0373	17.6321	17.5894	17.5379
Q9HZ98	Heat-shock protein IbpA	16.9541	16.7889	17.4678	17.4165	16.4685	16.2577
Q9HZA0	Probable transcriptional regulator	15.7546	14.9569	NaN	NaN	15.5096	15.3426
Q9HZA1	RidA family protein	20.2993	20.3811	20.7568	21.0489	20.3154	20.0974
Q9HZA2	Probable transcriptional regulator	17.0296	NaN	NaN	NaN	16.6744	16.0218
Q9HZA3	3-isopropylmalate dehydratase large subunit (EC 4.2.1.33) (Alpha-IPM isomerase) (IPMI) (Isopropylmalate isomerase)	17.8795	16.6593	15.6802	16.237	16.5837	16.5082
Q9HZA4	3-isopropylmalate dehydratase small subunit (EC 4.2.1.33) (Alpha-IPM isomerase) (IPMI) (Isopropylmalate isomerase)	18.0252	18.2462	17.4929	17.5872	18.0139	17.7838
Q9HZA6	Motility hub protein FimV	17.191	17.9591	17.5296	18.628	18.0941	18.3925
Q9HZA7	Acetyl-coenzyme A carboxylase carboxyl transferase subunit beta (ACCase subunit beta) (Acetyl-CoA carboxylase carboxyltransferase subunit beta) (EC 2.1.3.15)	19.5101	19.9696	19.8649	19.4386	18.7809	18.0276
Q9HZA8	Folylpolyglutamate synthetase	17.6102	NaN	NaN	17.6112	17.1672	NaN
Q9HZA9	SPOR domain-containing protein	16.0404	16.1367	NaN	17.1358	16.6138	16.5196
Q9HZB4	Probable transcriptional regulator	15.3668	NaN	NaN	NaN	15.0201	15.1867
Q9HZB5	CN hydrolase domain-containing protein	16.4682	16.8361	16.3048	17.6691	17.2255	17.606
Q9HZB6	2,4-dienoyl-CoA reductase FadH1	17.3673	13.6523	NaN	15.2534	16.3538	16.7062
Q9HZC0	NAD kinase (EC 2.7.1.23) (ATP-dependent NAD kinase)	18.1131	17.6342	17.7125	17.5456	17.7722	17.8125
Q9HZC1	Metallophos domain-containing protein	17.0847	15.9044	15.5783	15.8716	16.6936	17.1395
Q9HZC3	DUF1315 family protein	NaN	NaN	NaN	NaN	NaN	NaN
Q9HZC4	DUF2797 domain-containing protein	17.3777	17.4775	17.5647	17.1012	17.1026	16.9921
Q9HZC5	Aminopeptidase N (EC 3.4.11.2)	20.9209	20.1464	19.9953	19.9977	20.693	20.4919
Q9HZC6	Glycine betaine transmethylase	15.8701	17.0804	17.6471	18.3416	17.8359	17.8263
Q9HZC7	DUF1329 domain-containing protein	19.795	20.5716	21.2514	20.5266	19.8778	19.6516
Q9HZC8	PSII_BNR domain-containing protein	15.3232	14.9219	NaN	16.1277	15.8424	15.663
Q9HZC9	SSD domain-containing protein	NaN	16.3378	16.805	16.9599	16.7554	16.8187
Q9HZD2	Poly(ethylene terephthalate) hydrolase (EC 3.1.1.101) (EC 3.1.1.74)	16.1528	NaN	NaN	15.4653	16.3047	15.9573
Q9HZD3	Protein BatD	NaN	NaN	NaN	15.3277	NaN	NaN
Q9HZD8	MoxR family ATPase	16.2456	16.826	16.8238	16.3049	15.7798	16.1343
Q9HZE0	NAD-specific glutamate dehydrogenase (NAD-GDH) (EC 1.4.1.2) (NAD(+)-dependent glutamate dehydrogenase)	20.6386	20.6532	19.4858	20.8865	22.4107	22.7271
Q9HZE1	Probable transcriptional regulator	NaN	NaN	NaN	NaN	15.1404	14.8846
Q9HZE2	Isochorismatase domain-containing protein	NaN	NaN	NaN	NaN	NaN	NaN
Q9HZE4	PelA	NaN	NaN	NaN	NaN	NaN	NaN
Q9HZE6	PelC	NaN	NaN	NaN	NaN	NaN	NaN
Q9HZF2	HTH cro/C1-type domain-containing protein	16.2027	15.8598	16.6903	15.8129	16.188	15.4681
Q9HZF3	HTH cro/C1-type domain-containing protein	NaN	NaN	NaN	NaN	NaN	NaN
Q9HZF4	Peptidase_M14 domain-containing protein	16.151	18.1757	14.1536	17.2211	18.2825	16.7646
Q9HZF5	Probable hydrolytic enzyme	18.0007	18.39	18.5946	17.2324	17.9167	17.5948
Q9HZF6	T2SSE_N domain-containing protein	NaN	NaN	NaN	NaN	NaN	NaN
Q9HZF8	Dihydroorotate dehydrogenase (quinone) (EC 1.3.5.2) (DHOdehase) (DHOD) (DHODase) (Dihydroorotate oxidase)	15.4698	16.7798	16.5643	16.9117	16.976	17.317
Q9HZF9	Ribosome modulation factor (RMF)	19.0852	19.353	16.1453	19.2979	19.0492	18.7054
Q9HZG0	Ribosomal RNA large subunit methyltransferase K/L [Includes: 23S rRNA m2G2445 methyltransferase (EC 2.1.1.173) (rRNA (guanine-N(2)-)-methyltransferase RlmL); 23S rRNA m7G2069 methyltransferase (EC 2.1.1.264) (rRNA (guanine-N(7)-)-methyltransferase RlmK)]	18.7678	18.5292	16.5583	17.4381	18.7316	18.8468
Q9HZG1	Probable D-alanyl-D-alanine carboxypeptidase	17.0307	18.1829	19.3723	18.3004	17.5455	17.2286
Q9HZG2	DUF469 domain-containing protein	19.3161	NaN	17.0981	NaN	18.9464	17.6125
Q9HZG5	Deoxyguanosinetriphosphate triphosphohydrolase-like protein	17.3642	17.9378	18.0846	17.9778	16.854	16.1316
Q9HZG6	Inner membrane protein YqjK	NaN	NaN	NaN	NaN	NaN	NaN
Q9HZG8	DUF883 domain-containing protein	17.849	18.6848	18.6689	18.7663	18.3818	18.5079
Q9HZH0;Q9I1Q4	Probable porin	17.4405	17.8403	19.9008	19.2437	18.6293	18.59
Q9HZH7	Molybdenum cofactor biosynthesis protein B	20.6881	21.1626	22.0864	21.3137	20.6451	20.3214
Q9HZH8	Molybdopterin molybdenumtransferase (EC 2.10.1.1)	18.5736	19.4884	18.8556	19.3518	18.8215	18.6789
Q9HZH9	Probable transcriptional regulator	NaN	NaN	NaN	NaN	NaN	NaN
Q9HZI0	FAD-binding PCMH-type domain-containing protein	16.6367	16.8544	17.7354	17.6015	16.8471	16.5454
Q9HZI3	Probable lipid kinase YegS-like (EC 2.7.1.-)	NaN	NaN	NaN	NaN	NaN	NaN
Q9HZI4	MOSC domain-containing protein	20.4222	20.3384	20.8702	19.7442	19.5391	19.4212
Q9HZI5	LprI domain-containing protein	18.0763	18.6294	18.4116	19.4904	19.3601	19.572
Q9HZI6	Probable soluble lytic transglycosylase	17.6287	17.3714	13.4034	17.9332	18.0531	17.9993
Q9HZI7	ATP-binding protein Uup (EC 3.6.1.-)	15.352	NaN	NaN	NaN	NaN	NaN
Q9HZI8	Helitron_like_N domain-containing protein	NaN	NaN	NaN	NaN	NaN	NaN
Q9HZI9	Universal stress protein	16.5847	17.4652	17.8165	17.0491	15.9852	16.0879
Q9HZJ1	PilJ domain-containing protein	14.6231	NaN	14.7367	NaN	15.0276	14.5364
Q9HZJ2	Fatty acid oxidation complex subunit alpha [Includes: Enoyl-CoA hydratase/Delta(3)-cis-Delta(2)-trans-enoyl-CoA isomerase/3-hydroxybutyryl-CoA epimerase (EC 4.2.1.17) (EC 5.1.2.3) (EC 5.3.3.8); 3-hydroxyacyl-CoA dehydrogenase (EC 1.1.1.35)]	21.102	21.6113	22.151	21.8194	21.1355	20.7808
Q9HZJ3	3-ketoacyl-CoA thiolase (EC 2.3.1.16) (Acetyl-CoA acyltransferase) (Beta-ketothiolase) (Fatty acid oxidation complex subunit beta)	20.7957	21.585	22.2237	21.5954	20.798	20.4326
Q9HZJ4	DUF1653 domain-containing protein	NaN	NaN	NaN	NaN	NaN	NaN
Q9HZJ5	DNA topoisomerase 1 (EC 5.6.2.1) (DNA topoisomerase I) (Omega-protein) (Relaxing enzyme) (Swivelase) (Untwisting enzyme)	20.1711	18.4484	18.2345	18.7276	20.0864	20.1521
Q9HZJ6	PasA protein	14.9097	15.6484	NaN	NaN	NaN	NaN
Q9HZJ7	ABC transporter ATP-binding protein	NaN	15.8353	16.6015	15.434	15.7559	15.2903
Q9HZJ9	Transcriptional regulator PsrA	16.3844	15.7025	16.2787	16.2075	16.7153	17.1899
Q9HZK0	Beta-hexosaminidase (EC 3.2.1.52) (Beta-N-acetylhexosaminidase) (N-acetyl-beta-glucosaminidase)	18.8871	18.2753	18.5434	18.3228	18.2607	18.3596
Q9HZK1	S-methyl-5'-thioinosine phosphorylase (EC 2.4.2.44) (5'-methylthioinosine phosphorylase) (MTI phosphorylase) (MTIP)	19.1589	20.0527	19.5425	19.76	19.1397	18.9883
Q9HZK2	Peptidoglycan-binding protein, CsiV	19.0381	19.5207	20.2266	19.039	18.6988	18.3872
Q9HZK3	Transcription-repair-coupling factor (TRCF) (EC 3.6.4.-)	16.953	15.2314	12.6581	15.0213	13.492	12.5546
Q9HZK4	Glyceraldehyde-3-phosphate dehydrogenase (EC 1.2.1.-)	22.0976	21.0765	21.8035	20.7545	22.1844	22.233
Q9HZK5	Aromatic amino acid transport protein AroP1	NaN	NaN	NaN	NaN	NaN	NaN
Q9HZK6	Na(+)-translocating NADH-quinone reductase subunit A (Na(+)-NQR subunit A) (Na(+)-translocating NQR subunit A) (EC 7.2.1.1) (NQR complex subunit A) (NQR-1 subunit A)	18.1114	18.3833	16.8765	18.6791	18.9827	19.0929
Q9HZK7	Na(+)-translocating NADH-quinone reductase subunit B (Na(+)-NQR subunit B) (Na(+)-translocating NQR subunit B) (EC 7.2.1.1) (NQR complex subunit B) (NQR-1 subunit B)	NaN	16.2816	NaN	17.5666	17.3885	17.0873
Q9HZK8	Na(+)-translocating NADH-quinone reductase subunit C (Na(+)-NQR subunit C) (Na(+)-translocating NQR subunit C) (EC 7.2.1.1) (NQR complex subunit C) (NQR-1 subunit C)	17.9031	18.5297	17.768	18.9927	19.0917	19.2091
Q9HZK9	Na(+)-translocating NADH-quinone reductase subunit D (Na(+)-NQR subunit D) (Na(+)-translocating NQR subunit D) (EC 7.2.1.1) (NQR complex subunit D) (NQR-1 subunit D)	NaN	NaN	NaN	NaN	NaN	NaN
Q9HZL1	Na(+)-translocating NADH-quinone reductase subunit F (Na(+)-NQR subunit F) (Na(+)-translocating NQR subunit F) (EC 7.2.1.1) (NQR complex subunit F) (NQR-1 subunit F)	16.8516	17.824	14.8923	18.0173	18.1432	18.1154
Q9HZL2	FAD:protein FMN transferase (EC 2.7.1.180) (Flavin transferase)	NaN	15.9681	15.7455	15.6538	15.7726	15.9916
Q9HZL4	Probable phosphodiesterase	18.2284	17.3022	15.0298	16.4739	18.6345	18.2342
Q9HZL5	PilZ domain-containing protein	NaN	NaN	NaN	NaN	NaN	NaN
Q9HZL6	Lipoprotein-releasing system permease protein	NaN	16.4396	NaN	17.4161	16.7672	16.7311
Q9HZL7	Lipoprotein-releasing system ATP-binding protein LolD (EC 7.6.2.-)	NaN	14.6602	NaN	15.5519	16.1463	16.7296
Q9HZL8	Lipoprotein-releasing system permease protein	NaN	NaN	NaN	15.6754	15.2306	15.7411
Q9HZL9	DUF2062 domain-containing protein	NaN	NaN	NaN	NaN	NaN	NaN
Q9HZM1	Probable tolQ-type transport protein	20.9673	21.9851	21.6167	22.1581	21.8765	21.5676
Q9HZM2	Biopolymer transporter ExbD	14.8247	15.6325	15.5537	16.3686	15.4283	16.0112
Q9HZM4	UPF0434 protein PA2980	16.4632	18.5332	19.2871	17.7282	17.5368	17.022
Q9HZM5	3-deoxy-manno-octulosonate cytidylyltransferase (EC 2.7.7.38) (CMP-2-keto-3-deoxyoctulosonic acid synthase) (CKS) (CMP-KDO synthase)	17.3549	17.2089	18.0769	17.717	16.1782	16.9454
Q9HZM6	protein-tyrosine-phosphatase (EC 3.1.3.48)	NaN	NaN	NaN	NaN	NaN	NaN
Q9HZM7	UDP-N-acetylenolpyruvoylglucosamine reductase (EC 1.3.1.98) (UDP-N-acetylmuramate dehydrogenase)	17.4156	16.7586	15.5415	15.8958	17.4473	17.4822
Q9HZM8	Ribonuclease E (RNase E) (EC 3.1.26.12)	18.9554	18.8621	18.8996	19.3417	17.9792	18.0312
Q9HZM9	Ribosomal large subunit pseudouridine synthase C (EC 5.4.99.24) (23S rRNA pseudouridine(955/2504/2580) synthase) (rRNA pseudouridylate synthase C) (rRNA-uridine isomerase C)	17.4915	17.1119	16.3639	16.4923	17.6671	17.6023
Q9HZN0	Probable hydrolase	16.9225	NaN	NaN	15.0419	17.4124	17.0519
Q9HZN1	Probable peptidase	16.6143	16.9858	17.0384	17.8924	17.4189	17.5107
Q9HZN2	7-methyl-GTP pyrophosphatase (m(7)GTP pyrophosphatase) (EC 3.6.1.-)	18.1893	18.4942	19.7072	18.8682	18.0573	17.7336
Q9HZN3	Large ribosomal RNA subunit accumulation protein YceD (23S rRNA accumulation protein YceD)	17.0987	17.746	18.8752	17.7028	17.0657	16.9559
Q9HZN4	50S ribosomal protein L32	21.2621	21.7704	22.3587	21.9632	21.617	21.7349
Q9HZN6	4-amino-4-deoxychorismate lyase	15.9487	16.838	17.9516	17.3492	16.5471	16.0032
Q9HZN7	Endolytic murein transglycosylase (EC 4.2.2.-) (Peptidoglycan polymerization terminase)	15.1741	NaN	NaN	NaN	15.4392	15.645
Q9HZN8	Thymidylate kinase (EC 2.7.4.9) (dTMP kinase)	NaN	NaN	NaN	15.1463	15.3332	NaN
Q9HZN9	Hydrolase TatD	18.2038	18.3691	18.2547	18.4767	17.8376	17.6876
Q9HZP0	Aminotran_5 domain-containing protein	16.8607	16.352	17.4494	17.526	16.9133	16.8145
Q9HZP1	Probable transcriptional regulator	17.5684	17.2407	17.3313	16.0885	17.5119	17.4578
Q9HZP3	DUF4823 domain-containing protein	NaN	NaN	NaN	15.4761	16.0181	15.7943
Q9HZP4	DUF1285 domain-containing protein	NaN	NaN	NaN	NaN	NaN	NaN
Q9HZP5	Electron transfer flavoprotein-ubiquinone oxidoreductase (ETF-QO) (ETF-ubiquinone oxidoreductase) (EC 1.5.5.1) (Electron-transferring-flavoprotein dehydrogenase) (ETF dehydrogenase)	18.7251	19.3073	19.7494	19.5998	19.0152	19.3593
Q9HZP6	Electron transfer flavoprotein subunit beta (Beta-ETF) (Electron transfer flavoprotein small subunit) (ETFSS)	22.7225	22.9691	23.3204	22.0231	22.6273	22.635
Q9HZP7	Electron transfer flavoprotein subunit alpha (Alpha-ETF) (Electron transfer flavoprotein large subunit) (ETFLS)	22.8438	23.2644	23.304	21.9668	22.91	22.7918
Q9HZP8	Enoyl-[acyl-carrier-protein] reductase [NADH] (ENR) (EC 1.3.1.9) (Trans-2-enoyl-CoA reductase) (TER) (EC 1.3.1.44)	20.5727	18.5851	18.4869	18.5447	19.5093	19.8991
Q9HZQ2	Zinc chaperone CobW (EC 3.6.5.-)	NaN	15.2625	NaN	NaN	15.2258	NaN
Q9HZQ3	Aerobic cobaltochelatase subunit CobN (EC 6.6.1.2) (Hydrogenobyrinic acid a,c-diamide cobaltochelatase subunit CobN)	NaN	NaN	NaN	NaN	NaN	NaN
Q9HZQ7	Probable acyl-CoA thiolase	NaN	NaN	NaN	NaN	NaN	NaN
Q9HZQ8	Aminopeptidase (EC 3.4.11.1) (Leucine aminopeptidase) (PaAP) [Cleaved into: Aminopeptidase AP58; Aminopeptidase AP56; Aminopeptidase AP28]	18.2649	18.9021	13.9767	20.3232	20.2124	19.6002
Q9HZR0	Transposase	NaN	NaN	NaN	NaN	NaN	NaN
Q9HZR3	CFTR inhibitory factor, Cif	NaN	NaN	NaN	NaN	NaN	NaN
Q9HZR5	Morphinone reductase	15.5337	NaN	NaN	NaN	15.4425	15.7429
Q9HZR6	CifR	NaN	NaN	NaN	NaN	NaN	NaN
Q9HZS0	Alpha/beta hydrolase	NaN	NaN	NaN	NaN	NaN	NaN
Q9HZS7	Probable chemotaxis transducer	NaN	14.2683	NaN	15.6446	15.3165	15.8784
Q9HZS9	Probable short-chain dehydrogenase	NaN	NaN	NaN	NaN	NaN	NaN
Q9HZT2	Lactamase_B domain-containing protein	NaN	17.1934	17.7356	16.5545	16.5297	16.4111
Q9HZU0	Precorrin-6Y C(5,15)-methyltransferase [decarboxylating] (Precorrin-6 methyltransferase) (Precorrin-6Y methylase) (EC 2.1.1.132)	16.7039	15.5315	NaN	NaN	16.7672	16.7542
Q9HZU1	Probable oxidoreductase	NaN	NaN	NaN	NaN	NaN	NaN
Q9HZU3	Precorrin-2 C(20)-methyltransferase (EC 2.1.1.130) (S-adenosyl-L-methionine--precorrin-2 methyltransferase) (SP2MT)	NaN	NaN	NaN	NaN	15.9126	15.833
Q9HZU5	PBPb domain-containing protein	16.7487	16.73	16.6526	16.4147	16.1786	15.6729
Q9HZU6	DUF4398 domain-containing protein	NaN	NaN	NaN	NaN	NaN	NaN
Q9HZU7	Probable outer membrane protein	16.7219	17.7556	18.1351	17.7545	17.5619	17.3381
Q9HZV0	Probable transcriptional regulator	16.9458	15.3083	NaN	14.801	15.9457	16.6403
Q9HZV5	Putative short chain dehydrogenase involved in catabolism of citronellol	15.4543	NaN	15.3625	15.5658	14.9262	NaN
Q9HZV6	Geranyl-CoA carboxylase, alpha-subunit (Biotin-containing)	21.1604	21.053	19.5273	18.1625	20.9288	20.7998
Q9HZV8	Putative citronellyl-CoA dehydrogenase involved in catabolism of citronellol	21.7143	21.4287	22.294	20.8256	21.9035	21.763
Q9HZV9	Geranyl-CoA carboxylase, beta-subunit	NaN	NaN	NaN	NaN	NaN	NaN
Q9HZW0	Putative dehydrogenase involved in catabolism of citronellol	17.3163	17.4139	18.0079	17.7706	17.1874	16.8135
Q9HZW1	Expressed protein with apparent function in citronellol catabolism	NaN	NaN	NaN	NaN	NaN	NaN
Q9HZW2	Putative repressor of atu genes	NaN	NaN	NaN	NaN	NaN	NaN
Q9HZW4	DUF2897 family protein	NaN	NaN	NaN	NaN	NaN	NaN
Q9HZW8	Probable transcriptional regulator	NaN	NaN	NaN	NaN	NaN	NaN
Q9HZX0	Probable transcriptional regulator	16.1411	NaN	NaN	NaN	15.2687	15.3645
Q9HZX1	AAA family ATPase	NaN	NaN	NaN	NaN	NaN	NaN
Q9HZX5	Acyl-CoA thioesterase II	19.0304	17.979	17.4682	17.3773	19.0906	18.7586
Q9HZX7	Oxidoreductase	NaN	NaN	NaN	NaN	NaN	NaN
Q9HZX8	Terminase	NaN	NaN	NaN	NaN	NaN	NaN
Q9HZX9	Probable chemotaxis transducer	16.9206	17.2866	16.5273	18.0177	17.8441	17.8448
Q9HZY0	Secretion protein MttC	17.2846	17.7532	18.8384	18.0363	17.6507	17.6799
Q9HZY2	DoxX family protein	NaN	NaN	NaN	17.1135	16.2031	16.4039
Q9HZY5	Transcription elongation factor GreB (Transcript cleavage factor GreB)	15.3358	NaN	NaN	NaN	15.6432	NaN
Q9HZY6	ABC transporter permease	NaN	NaN	NaN	NaN	NaN	NaN
Q9HZY7	Probable ATP-binding component of ABC transporter	14.8819	14.7744	NaN	NaN	15.8654	15.6332
Q9HZY8	Esterase TesA (EC 3.1.1.1)	18.2764	17.7295	19.292	16.8882	17.0471	16.9644
Q9HZZ0	YkuD domain-containing protein	17.3099	16.9113	17.1707	16.5986	17.8203	16.8117
Q9HZZ1	Protein-arginine rhamnosyltransferase (EC 2.4.1.-) (EF-P arginine rhamnosyltransferase)	16.0496	15.5532	15.2902	NaN	15.8439	15.9784
Q9HZZ2	Elongation factor P (EF-P)	22.9648	22.0625	22.5361	21.3985	22.642	22.9667
Q9HZZ3	Organic hydroperoxide resistance protein	19.2002	18.0222	18.6806	17.1306	18.9099	18.7982
Q9HZZ4	OhrR	NaN	16.3857	16.7653	16.1075	NaN	NaN
Q9HZZ5	Probable transcriptional regulator	NaN	NaN	NaN	NaN	NaN	NaN
Q9I000	Phospho-2-dehydro-3-deoxyheptonate aldolase (EC 2.5.1.54)	18.2587	17.258	16.2635	15.7175	17.9345	17.9061
Q9I002	Probable enoyl-CoA hydratase/isomerase	16.5913	15.6842	NaN	15.3369	16.6138	17.0975
Q9I003	ATP-dependent RNA helicase DeaD (EC 3.6.4.13) (Cold-shock DEAD box protein A)	20.4335	19.576	19.286	19.3412	18.7002	18.1524
Q9I011	Thiopurine S-methyltransferase (EC 2.1.1.67) (Thiopurine methyltransferase)	NaN	NaN	NaN	15.4667	NaN	NaN
Q9I012	Peptidase_M14 domain-containing protein	18.3276	17.7008	16.619	17.155	18.4951	18.5799
Q9I013	Protease HtpX (EC 3.4.24.-) (Heat shock protein HtpX)	16.3102	16.9034	16.8364	17.8508	17.5842	17.717
Q9I015	Probable aminotransferase	20.2919	20.6378	21.3619	20.4106	20.462	20.3162
Q9I016	Peptide methionine sulfoxide reductase MsrB (EC 1.8.4.12) (Peptide-methionine (R)-S-oxide reductase)	17.1622	16.9084	17.8873	16.7036	16.5236	16.8668
Q9I017	Glutathione peroxidase	18.8313	16.7534	16.1288	17.3494	17.5084	18.1028
Q9I019	histidine kinase (EC 2.7.13.3)	NaN	NaN	NaN	NaN	NaN	NaN
Q9I020	DUF815 domain-containing protein	19.4795	18.6753	17.7934	17.6641	18.9856	18.9131
Q9I021	GAF domain-containing protein	15.8343	NaN	15.9929	NaN	NaN	NaN
Q9I022	Probable glutathione S-transferase	16.9813	16.6031	NaN	NaN	16.6243	15.822
Q9I023	DNA repair protein	NaN	14.6481	NaN	15.696	15.3938	14.6607
Q9I026	Dehydrogenase	NaN	NaN	16.3984	16.3399	15.8814	NaN
Q9I028	Acyl-coenzyme A dehydrogenase (EC 1.3.8.7) (EC 1.3.8.8)	18.2367	18.2252	14.2623	19.0742	18.4465	18.8959
Q9I030	Probable glutathione S-transferase	20.2147	20.4079	20.3955	17.435	18.2782	17.9705
Q9I031	Probable ATP-binding component of ABC transporter	17.8151	17.8337	17.9343	15.3154	14.6294	14.2507
Q9I037	NADPH-dependent 7-cyano-7-deazaguanine reductase (EC 1.7.1.13) (7-cyano-7-carbaguanine reductase) (NADPH-dependent nitrile oxidoreductase) (PreQ(0) reductase)	19.0442	18.2297	18.503	17.5994	19.027	18.8853
Q9I038	Chromosome partitioning protein ParA	15.7361	16.3669	15.9001	16.5879	15.9373	NaN
Q9I041	Probable transcriptional regulator	16.7411	16.6981	16.2103	16.435	16.8174	15.9106
Q9I042	Acyl-CoA thioesterase	17.0916	17.4667	18.4709	18.2256	17.1455	16.9188
Q9I043	VacJ family lipoprotein	18.2995	19.0807	19.3472	20.0922	19.518	19.2761
Q9I044	PilZ domain-containing protein	NaN	NaN	NaN	NaN	NaN	NaN
Q9I045	Probable two-component response regulator	18.0371	17.8882	17.4867	17.0709	16.6422	16.6143
Q9I046	STAS domain-containing protein	16.4833	16.7756	17.7315	16.7471	NaN	NaN
Q9I047	Transaldolase (EC 2.2.1.2)	20.0334	20.3028	20.8485	19.3382	19.914	19.9061
Q9I048	tRNA-dihydrouridine(20/20a) synthase (EC 1.3.1.-) (EC 1.3.1.91) (U20-specific dihydrouridine synthase) (U20-specific Dus) (tRNA-dihydrouridine synthase A)	16.3819	16.0357	14.9909	NaN	15.4529	16.1217
Q9I050	Lipoprotein	NaN	15.0719	15.3463	16.2632	15.997	16.4756
Q9I055	Methyl-accepting chemotaxis protein McpN	15.9991	NaN	NaN	17.2357	16.8768	16.9464
Q9I056	Carboxypeptidase G2	14.5124	NaN	NaN	16.1578	15.1168	NaN
Q9I067	DAO domain-containing protein	17.9037	17.7546	17.7039	18.2446	18.2055	18.5216
Q9I068	Immune protein Tsi4	NaN	NaN	NaN	NaN	NaN	NaN
Q9I073	Uncharacterized isomerase PA2770 (EC 5.1.-.-)	18.4536	19.5965	20.9661	19.8899	19.0256	19.0671
Q9I078	Dyp-type peroxidase	19.2882	19.9742	20.7731	20.0675	19.336	19.2224
Q9I079	AB hydrolase-1 domain-containing protein	18.9182	19.5214	19.8625	19.0822	18.7799	18.5301
Q9I081	Cupin_3 domain-containing protein	16.2452	14.387	18.2193	16.5944	16.1029	16.1043
Q9I082	Lipoprotein	14.9384	16.0923	16.2439	16.9457	16.2087	16.1915
Q9I083	Probable outer membrane protein	21.1913	21.6288	22.6347	22.9246	22.2293	22.3242
Q9I084	Lipoprotein	NaN	NaN	NaN	NaN	NaN	NaN
Q9I087	3-isopropylmalate dehydratase large subunit	NaN	NaN	15.7882	15.9619	15.1614	14.8557
Q9I088	Ecotin	20.3882	20.7376	20.988	20.0095	20.6856	20.1716
Q9I089	DUF883 domain-containing protein	NaN	NaN	NaN	15.9626	15.6192	NaN
Q9I090	DUF5064 family protein	NaN	NaN	NaN	14.5564	15.0463	NaN
Q9I098	Probable hydrolase	15.8888	15.4273	NaN	NaN	16.0173	15.7689
Q9I099	Threonine--tRNA ligase (EC 6.1.1.3) (Threonyl-tRNA synthetase) (ThrRS)	20.316	18.614	18.1914	18.568	19.5728	19.8948
Q9I0A0	Translation initiation factor IF-3	20.9902	21.8537	22.5478	21.9211	21.3841	21.2438
Q9I0A1	50S ribosomal protein L35	18.7888	18.998	19.956	19.69	19.2517	19.404
Q9I0A2	50S ribosomal protein L20	22.3675	22.5401	22.2346	22.3784	22.1945	22.0197
Q9I0A3	Phenylalanine--tRNA ligase alpha subunit (EC 6.1.1.20) (Phenylalanyl-tRNA synthetase alpha subunit) (PheRS)	19.1631	18.3417	17.7406	17.5471	18.1378	18.548
Q9I0A4	Phenylalanine--tRNA ligase beta subunit (EC 6.1.1.20) (Phenylalanyl-tRNA synthetase beta subunit) (PheRS)	20.2528	19.2695	18.896	18.5043	19.135	19.5672
Q9I0A5	HTH merR-type domain-containing protein	16.2246	NaN	16.561	15.8519	16.536	16.2743
Q9I0A6	HTH marR-type domain-containing protein	NaN	NaN	NaN	NaN	NaN	NaN
Q9I0A7	site-specific DNA-methyltransferase (adenine-specific) (EC 2.1.1.72)	20.7882	17.7668	15.6435	18.3134	20.2804	20.4707
Q9I0A8	Restriction endonuclease subunit S	19.4183	15.4589	14.284	16.1237	18.1516	18.3464
Q9I0B0	type I site-specific deoxyribonuclease (EC 3.1.21.3)	18.1773	15.0858	13.2119	15.7444	17.2219	17.7573
Q9I0B1	Restriction endonuclease	NaN	NaN	NaN	NaN	16.1178	16.4046
Q9I0B2	HrgA protein	16.684	NaN	NaN	15.3856	17.4138	17.8532
Q9I0B7	Probable chaperone	15.2759	16.2731	NaN	16.6607	NaN	15.9686
Q9I0C0	CENP-V/GFA domain-containing protein	NaN	NaN	NaN	NaN	NaN	NaN
Q9I0C1	3-dmu-9_3-mt domain-containing protein	16.8279	17.3045	NaN	17.4219	16.9714	16.584
Q9I0C2	SAM-dependent methyltransferase	17.2585	18.0844	17.8035	17.9849	18.1151	17.7437
Q9I0C5	Chloroperoxidase	17.7845	18.1006	17.5714	18.9864	17.7601	18.0211
Q9I0C9	HTH hxlR-type domain-containing protein	NaN	15.3112	16.0315	NaN	15.2045	NaN
Q9I0D1	Probable periplasmic spermidine/putrescine-binding protein	16.9309	17.321	17.667	17.1422	16.7682	16.6375
Q9I0D3	Cysteine synthase (EC 2.5.1.47)	20.8914	21.6071	21.8724	21.2626	20.8634	20.7281
Q9I0D5	AAA domain-containing protein	18.2882	17.7313	15.6305	16.1568	17.4183	17.356
Q9I0D6	CENP-V/GFA domain-containing protein	NaN	NaN	NaN	NaN	NaN	NaN
Q9I0D7	VWA domain-containing protein	NaN	NaN	NaN	NaN	NaN	NaN
Q9I0E0	Toxin Tse2	NaN	NaN	NaN	NaN	NaN	NaN
Q9I0E3	Amidohydro_3 domain-containing protein	17.0881	17.5939	17.4967	18.1116	17.2813	17.0517
Q9I0E4	Probable hydrolase	17.2588	17.5211	17.8111	17.2516	17.0321	17.1601
Q9I0E7	DUF1615 domain-containing protein	NaN	NaN	NaN	NaN	NaN	NaN
Q9I0E8	Probable thioredoxin	NaN	NaN	NaN	NaN	NaN	NaN
Q9I0F1	Pyr_redox_2 domain-containing protein	NaN	NaN	NaN	NaN	NaN	15.394
Q9I0F3	Type VI secretion system spike protein VgrG1c	13.0579	15.661	17.0176	18.1039	16.5818	17.0238
Q9I0F4	Toxin protein Tse5	15.869	17.5255	18.0487	18.3072	17.9013	18.1021
[truncated: 1,226 more rows]
