# Supplementary material for: Exploring roles of the chitinase ChiC in modulating Pseudomonas aeruginosa virulence phenotypes
Source: Microbiol Spectr. 2024 May 31;12(7):e00546-24. doi: 10.1128/spectrum.00546-24 (PMC11218509; doi:10.1128/spectrum.00546-24)
Supplement: Table S6 — chiCISphoAhah-mutant vs WT, significantly regulated proteins. [file spectrum.00546-24-s0007.xlsx]

## Sheet: Table S6 The significantly up
Supplementary material Table S6. The significantly up -and downregulated proteins comparing the chiCISphoAhah-mutant vs WT. The proteins are shown with their -Log10 p-value, Log2 Fold Change, Protein Ids, Gene Names and Protein names.
-Log10(p-value)	Log2 Fold Change	Protein IDs	Gene names	Protein names
2,96993	6,34638	Q9HUN9	PA4925	Uncharacterized protein
3,85448	5,90094	Q05097	lecA	PA-I galactophilic lectin (PA-IL) (Galactose-binding lectin)
4,32606	5,65252	Q9HI36	hcpA; hcpB; hcpC	Major exported protein (Secreted protein hcp)
2,62799	4,72527	P52477	mexA	Multidrug resistance protein MexA
2,23089	4,22125	Q9I3D6	sdhD	Succinate dehydrogenase hydrophobic membrane anchor subunit
3,18309	3,80906	Q9HYR4	PA3331	Cytochrome P450
3,30313	3,74575	P52002;Q9HVI9	mexB; mexD	Multidrug resistance protein MexB (Multidrug-efflux transporter MexB)
2,10397	3,62175	Q9I6W7	PA0165	Uncharacterized protein
3,44352	3,35613	Q9I706	PA0126	Uncharacterized protein
2,84051	3,3271	Q9I755	tssM1	Type VI secretion system component TssM1
4,95712	3,19725	Q9I367	PA1658	hsiC2
2,52726	3,16679	Q9I520	PA0938	Uncharacterized protein
2,35134	3,14605	P14756	lasB	Elastase (EC 3.4.24.26) (Neutral metalloproteinase) (PAE) (Pseudolysin) [Cleaved into: Pro-elastase]
2,56944	3,10613	Q9HUA8	PA5075	Probable permease of ABC transporter
2,24086	3,0921	Q9HXS1	PA3720	Uncharacterized protein
2,66933	2,83937	Q51487	oprM	Outer membrane protein OprM
2,46958	2,79832	Q9I5X9	PA0557	SnoaL-like domain-containing protein
2,14038	2,79508	Q9HWK6	prpL	Lysyl endopeptidase (EC 3.4.21.50) (Protease IV) (PvdS-regulated endoprotease)
2,38882	2,77742	Q9HUT9	PA4874	Uncharacterized protein
3,79472	2,74278	Q9I1B4	PA2365	hsiB3
2,94355	2,73176	Q9HXV0	PA3690	Probable metal-transporting P-type ATPase
2,022	2,71748	Q9I2J0	PA1914	Uncharacterized protein
2,71931	2,44916	Q9I2M3	PA1874	Uncharacterized protein
4,13396	2,17925	Q9HTC1	PA5446	Uncharacterized protein
2,82213	2,13126	Q9HXH4	PA3828	Lipopolysaccharide export system permease protein LptF
2,45056	2,09952	Q9I386	PA1639	Uncharacterized protein
2,5387	2,0674	Q9HZY2	PA2864	Uncharacterized protein
2,74183	2,03811	Q9HUG3	PA5002	N-acetylglucosaminylphosphatidylinositol deacetylase (EC 3.5.1.89)
3,07862	2,02695	Q9I4B6	PA1222	Membrane-bound lytic murein transglycosylase A (EC 4.2.2.n1) (Murein hydrolase A)
3,45233	1,93776	Q9I0U4	PA2540	Uncharacterized protein
2,11109	1,8978	P22610	pilD	Prepilin leader peptidase/N-methyltransferase (Protein PilD) (Protein secretion protein XCPA) [Includes: Leader peptidase (EC 3.4.23.43) (Prepilin peptidase); N-methyltransferase (EC 2.1.1.-)]
2,50672	1,87207	Q9HYR9	clpP2	ATP-dependent Clp protease proteolytic subunit 2 (EC 3.4.21.92) (Endopeptidase Clp 2)
2,15707	1,85832	Q9HUK4	PA4961	Uncharacterized protein
2,04031	1,84884	Q9HXH5	PA3827	Uncharacterized protein
2,54144	1,79173	P26841	cat	Chloramphenicol acetyltransferase (EC 2.3.1.28) (Xenobiotic acetyltransferase) (XAT)
2,04187	1,733	Q9HW43	PA4358	Ferrous iron transport protein B
2,15928	1,68208	Q9HYR6	PA3329	Condensation domain-containing protein
2,11979	1,65603	Q9HTZ5	PA5194	acidPPc domain-containing protein
2,947	1,65512	Q9I6X4	PA0158	Probable Resistance-Nodulation-Cell Division (RND) efflux transporter
2,38228	1,65404	Q9I2V1	PA1791	PHB domain-containing protein
3,39738	1,64083	Q9I538	PA0919	VirJ domain-containing protein
2,08916	1,48474	P0DPC1;P0DPB9	phzD1; phzD2	Phenazine biosynthesis protein PhzD2 (2-amino-4-deoxychorismate hydrolase) (EC 3.3.2.15) (Isochorismatase) (Trans-2,3-dihydro-3-hydroxyanthranilic acid synthase)
2,68624	1,46382	Q9I749	tssB1	Type VI secretion system sheath protein TssB1 (Sheath protein HsiB1)
2,18386	1,45836	Q9I747	hcp1	Protein hcp1
2,6112	1,44243	Q9HVW2	PA4455	Intermembrane phospholipid transport system permease protein MlaE
2,29389	1,41921	P22609	pilC	Type IV pilus assembly protein PilC
2,0362	1,33376	Q9HZ80	wbpJ	Probable glycosyl transferase WbpJ
2,10553	1,30953	Q9I6K5	PA0285	Uncharacterized protein
3,46597	1,25072	Q9I352	PA1673	Bacteriohemerythrin
2,2787	1,23445	Q9HYD8	PA3468	Uncharacterized protein
2,81957	1,22185	Q9HTI8	PA5376	Probable ATP-binding component of ABC transporter
2,23555	1,22128	G3XCV6	cmpX	Conserved cytoplasmic membrane protein, CmpX protein
2,61277	1,2025	Q9HZ51	PA3187	Probable ATP-binding component of ABC transporter
2,02206	1,19672	Q9HUL2	motB	Chemotaxis protein MotB
2,40478	1,1866	P21629	braF	High-affinity branched-chain amino acid transport ATP-binding protein BraF
2,06203	1,1827	Q9HW41	PA4360	Uncharacterized protein
2,28335	1,17674	Q9I050	PA2793	Uncharacterized protein
2,51271	1,10172	Q9HZI5	PA3021	LprI domain-containing protein
2,19291	1,09502	Q9HXG6	PA3838	Probable ATP-binding component of ABC transporter
2,15621	1,03402	Q9I013	htpX	Protease HtpX (EC 3.4.24.-) (Heat shock protein HtpX)
2,1107	0,991433	Q9HTZ0	amgS	Histidine kinase (EC 2.7.13.3)
2,02	0,961152	G3XD51	pilO	Type IV pilus inner membrane component PilO
2,09162	0,92075	Q9I6I9	spuF	Spermidine/putrescine import ATP-binding protein PotA (EC 7.6.2.11)
3,64732	0,835642	Q9HVW3	PA4454	MlaD domain-containing protein
2,52497	0,816887	Q9HXU6	PA3694	Uncharacterized protein
2,76469	0,808963	G3XD43	pilE	Type IV pilus non-core minor pilin PilE
2,58526	0,768668	Q9I557	aotQ	Arginine/ornithine transport protein AotQ
2,52223	0,765636	Q9HW32	icmP	Insulin-cleaving metalloproteinase outer membrane protein
2,13827	0,725882	Q9HW95	rcpC	RcpC
2,47996	0,654033	P21630	braG	High-affinity branched-chain amino acid transport ATP-binding protein BraG
2,08564	-0,628221	Q9HUK5	PA4960	Phosphoserine phosphatase (EC 3.1.3.3) (O-phosphoserine phosphohydrolase)
2,15332	-0,67734	Q9I7A9	rsmB	Ribosomal RNA small subunit methyltransferase B (EC 2.1.1.176) (16S rRNA m5C967 methyltransferase) (rRNA (cytosine-C(5)-)-methyltransferase RsmB)
2,29486	-0,729664	Q9HY84	argG	Argininosuccinate synthase (EC 6.3.4.5) (Citrulline--aspartate ligase)
2,30727	-0,838345	Q9HXB1	ivy	Inhibitor of vertebrate lysozyme
2,90894	-0,900611	Q9HUP3	nadE	NH(3)-dependent NAD(+) synthetase (EC 6.3.1.5)
2,16513	-0,975458	Q9HZI4	PA3022	MOSC domain-containing protein
2,37446	-0,984535	Q9HY15	PA3611	Uncharacterized protein
2,0156	-1,02822	Q9I045	PA2798	Probable two-component response regulator
2,64088	-1,08003	P42806	prfA	Peptide chain release factor 1 (RF-1)
2,49699	-1,22588	Q9I2U0	clpX	ATP-dependent Clp protease ATP-binding subunit ClpX
2,25663	-1,40705	Q9I021	PA2822	GAF domain-containing protein
2,37744	-1,44567	Q9I203	pxpA2	5-oxoprolinase subunit A 2 (5-OPase subunit A 2) (EC 3.5.2.9) (5-oxoprolinase (ATP-hydrolyzing) subunit A 2)
2,08781	-1,58283	Q9HVC2	ychF	Ribosome-binding ATPase YchF
2,20369	-1,82433	Q9I617	bioF	8-amino-7-oxononanoate synthase (AONS) (EC 2.3.1.47) (7-keto-8-amino-pelargonic acid synthase) (7-KAP synthase) (KAPA synthase) (8-amino-7-ketopelargonate synthase)
3,18514	-2,44477	Q9I030	PA2813	Probable glutathione S-transferase
2,83235	-3,02598	Q9X6V8	PA3998	UPF0250 protein PA3998
3,24561	-3,12923	Q9I031	PA2812	Probable ATP-binding component of ABC transporter
4,4366	-3,52664	Q9I0Z1	PA2491	Probable oxidoreductase
2,52911	-3,65856	Q9I0Y7	oprN	Multidrug efflux outer membrane protein OprN
4,12324	-4,86864	Q9I0Y9	mexE	Resistance-Nodulation-Cell Division (RND) multidrug efflux membrane fusion protein MexE
2,78155	-5,6438	Q9I0Y8	mexF	Efflux pump membrane transporter
