# Supplementary material for: Exploring roles of the chitinase ChiC in modulating Pseudomonas aeruginosa virulence phenotypes
Source: Microbiol Spectr. 2024 May 31;12(7):e00546-24. doi: 10.1128/spectrum.00546-24 (PMC11218509; doi:10.1128/spectrum.00546-24)
Supplement: Table S7 — chiCISphoAhah mutant vs WT, KEGG enrichment analysis of upregulated proteins. [file spectrum.00546-24-s0008.xlsx]

## Sheet: Table S7 chiCISphoAhah mutant v
Supplementary material Table S7. chiCISphoAhah mutant vs WT, KEGG enrichment analysis of upregulated proteins.
ID	Description	p-value	p.adjust	q-value	geneID	Gene count
pae02025	Biofilm formation - Pseudomonas aeruginosa	8.98E-07	1.44E-05	8.51E-06	PA2570/PA0263/PA1512/PA5267/PA0077/PA1658/PA2365/PA0083/PA0085	9
pae02024	Quorum sensing	8.97E-06	7.18E-05	4.25E-05	PA2570/PA3724/PA0427/PA1874/PA1902/PA4213/PA1071/PA1070	8
pae02010	ABC transporters	2.81E-05	0.000150087	8.89E-05	PA3828/PA3827/PA4455/PA5376/PA3187/PA1071/PA0302/PA4454/PA0889/PA1070	10
pae03070	Bacterial secretion system	0.000356939	0.001427757	0.000845382	PA0263/PA1512/PA5267/PA0077/PA0085	5
pae01503	Cationic antimicrobial peptide (CAMP) resistance	0.001843209	0.00589827	0.003492396	PA0425/PA0426/PA3724	3
pae01501	beta-Lactam resistance	0.002488691	0.006636509	0.003929512	PA0425/PA0426/PA0427	3
